# Supplementary material for: Staphylococci phages display vast genomic diversity and evolutionary relationships
Source: BMC Genomics. 2019 May 9;20:357. doi: 10.1186/s12864-019-5647-8 (PMC6507118; doi:10.1186/s12864-019-5647-8)
Supplement: Supplementary file 1 — Staphylococcal phage genome characteristics. Biopython package was used to retrieve complete genome sequences at June of 2018 from NCBI and list in a table with several features associated to the phage. *Numbers in parentheses indicate the size of DNA regions (in bp) homologous to regions of known terminal repeats. DTR, direct terminal repeat; COS, cohesive end site. CoPS, coagulase-positive species, CoVS, coagulase-variable species, CoNS, coagulase-negative species. (XLSX 29 kb) [file 12864_2019_5647_MOESM1_ESM.xlsx]

## Sheet: table
Cluster (subcluster)	Phage Name	Host	Coagolase-type	Size	genome ends*	GC%	ORFs	tRNA	Accession Number	Family	Subfamily
A (A1)	BP39	aureus	CoPS	17641	-	27.93	20	0	NC_031046.1	Podoviridae	Picovirinae
A (A1)	GRCS	aureus	CoPS	17869	-	27.96	21	0	NC_023550.1	Podoviridae	Picovirinae
A (A1)	SCH111	aureus	CoPS	18018	-	28.9	22	0	KY000085.1	Podoviridae	Picovirinae
A (A1)	PSa3	aureus	CoPS	17602	-	28.91	20	0	HF937074.1	Podoviridae	Picovirinae
A (A1)	44AHJD	aureus	CoPS	16784	-	28.94	21	0	NC_004678.1	Podoviridae	Picovirinae
A (A1)	S13	aureus	CoPS	18186	-	29.02	21	0	AB626963.1	Podoviridae	Picovirinae
A (A1)	SAP-2	aureus	CoPS	17938	-	29.21	20	0	NC_009875.1	Podoviridae	Picovirinae
A (A1)	S24-1	aureus	CoPS	18168	-	29.29	21	0	NC_016565.1	Podoviridae	Picovirinae
A (A1)	SLPW	aureus	CoPS	17861	-	29.3	20	0	NC_031008.1	Podoviridae	-
A (A1)	SCH1	aureus	CoPS	18023	-	29.32	21	0	KY000084.1	Podoviridae	Picovirinae
A (A1)	phiP68	aureus	CoPS	18227	-	29.34	22	0	NC_004679.1	Podoviridae	Picovirinae
A (A1)	66	aureus	CoPS	18199	-	29.35	27	0	NC_007046.1	Podoviridae	Picovirinae
A (A1)	vB_SauP_phiAGO1.3	aureus	CoPS	17603		28.96	20	0	MG766218.1	Podoviridae	Picovirinae
A (A1)	vB_SauP_phiAGO1.9	aureus	CoPS	17637		28.96	20		MG766219.2	Podoviridae	Picovirinae
A (A2)	St134	epidermidis	CoNS	18275	-	29.35	21	0	KY471386.1	Podoviridae	Picovirinae
A (A2)	Andhra	epidermidis	CoNS	18546	155-bp DTR	29.57	20	0	KY442063.1	Podoviridae	Picovirinae
B (B1)	SpT252	pseudintermedius	CoPS	40093	-	35.69	66	0	KX827370.1	Siphoviridae	-
B (B1)	SN13	pseudintermedius	CoPS	40462	-	35.70	71	0	MF428478.1	Siphoviridae	-
B (B1)	SN11	pseudintermedius	CoPS	40108	-	35.81	70	1	MF428479.1	Siphoviridae	-
B (B1)	SN10	pseudintermedius	CoPS	39779	-	35.80	68	0	MF428480.1	Siphoviridae	-
B (B1)	SN8	pseudintermedius	CoPS	39803	-	35.80	69	0	MF428481.1	Siphoviridae	-
B (B1)	SpT5	pseudintermedius	CoPS	39804	-	35.79	67	0	KX827368.1	Siphoviridae	-
B (B1)	SpT152	pseudintermedius	CoPS	41087	-	33.22	68	0	KX827369.1	Siphoviridae	-
B (B2)	187	aureus	CoPS	39622	-	33.25	77	0	NC_007047.1	Siphoviridae	-
B (B2)	TEM126	aureus	CoPS	41882	-	30.1	53	0	HQ127381.1	Siphoviridae	-
B (B2)	phiSauS-IPLA88	aureus	CoPS	42526	-	30.26	60	0	NC_011614.1	Siphoviridae	-
B (B2)	TEM123	aureus	CoPS	43788	-	33.29	43	0	NC_017968.1	Siphoviridae	-
B (B2)	SA12	aureus	CoPS	42902	-	29.98	58	0	NC_021801.1	Siphoviridae	-
B (B2)	SP6	aureus	CoPS	42902	-	30.01	61	0	JX274647.1	Siphoviridae	-
B (B2)	SP5	aureus	CoPS	43305	-	30.22	63	0	JX274646.1	Siphoviridae	-
B (B2)	phiNM1	aureus	CoPS	43128	8455-bp DTR	30.22	64	0	NC_008583.1	Siphoviridae	-
B (B2)	phiNM2	aureus	CoPS	43145	-	30.24	66	0	NC_028913.1	Siphoviridae	-
B (B2)	80alpha	aureus	CoPS	43864	-	29.82	73	0	NC_009526.1	Siphoviridae	-
B (B2)	53	aureus	CoPS	43883	-	29.59	74	0	NC_007049.1	Siphoviridae	-
B (B2)	85	aureus	CoPS	44283	-	30.23	71	0	NC_007050.1	Siphoviridae	-
B (B2)	phiMR25	aureus	CoPS	44342	-	30.31	70	0	NC_010808.1	Siphoviridae	-
B (B2)	SA97	aureus	CoPS	40592	-	30.31	54	0	NC_029010.1	Siphoviridae	-
B (B2)	phiETA2	aureus	CoPS	43265	-	29.97	69	0	NC_008798.1	Siphoviridae	-
B (B2)	69	aureus	CoPS	42732	-	29.62	69	0	NC_007048.1	Siphoviridae	-
B (B2)	Sap26	aureus	CoPS	41207	-	30.0	63	0	NC_014460.1	Siphoviridae	-
B (B2)	Lorac	aureus	CoPS	43147		34.57	67	0	MH321492.1	Siphoviridae	Phietavirus
B (B2)	11	aureus	CoPS	43604	-	30.04	53	0	NC_004615.1	Siphoviridae	-
B (B3)	DW2	aureus	CoPS	41941	-	30.39	62	0	NC_024391.1	Siphoviridae	-
B (B3)	StauST398-3	aureus	CoPS	41392	-	30.39	69	0	NC_021332.1	Siphoviridae	-
B (B3)	96	aureus	CoPS	43576	-	30.42	74	0	NC_007057.1	Siphoviridae	-
B (B3)	phiJB	aureus	CoPS	43012	-	30.41	70	0	NC_028669.1	Siphoviridae	-
B (B3)	phiNM4	aureus	CoPS	43189	-	30.41	68	0	NC_028864.1	Siphoviridae	-
B (B3)	B166	aureus	CoPS	42881	-	30.4	64	0	NC_028859.1	Siphoviridae	-
B (B3)	phiETA3	aureus	CoPS	43282	-	30.4	68	0	NC_008799.1	Siphoviridae	-
B (B3)	3MRA	aureus	CoPS	41931	-	33.31	66	0	NC_028917.1	Siphoviridae	-
B (B3)	phiMR11	aureus	CoPS	43011	-	30.33	67	0	NC_010147.1	Siphoviridae	-
B (B3)	80	aureus	CoPS	42140	-	30.37	61	0	NC_030652.1	Siphoviridae	-
B (B3)	52A	aureus	CoPS	41690	-	30.48	60	0	NC_007062.1	Siphoviridae	-
B (B3)	StauST398-1	aureus	CoPS	45242	-	33.31	69	0	NC_021326.1	Siphoviridae	-
B (B3)	StauST398-5	aureus	CoPS	43301	-	30.33	65	0	NC_023500.1	Siphoviridae	-
B (B3)	55	aureus	CoPS	41902	-	32.02	77	0	NC_007060.1	Siphoviridae	-
B (B3)	55-3	aureus	CoPS	42309	-	30.33	65	0	KR709303.1	Siphoviridae	-
B (B3)	55-2	aureus	CoPS	41898	-	30.38	63	0	KR709302.1	Siphoviridae	-
B (B3)	88	aureus	CoPS	43231	-	30.42	66	0	NC_007063.1	Siphoviridae	-
B (B3)	UPMK_2	aureus	CoPS	40955	-	35.40	62	0	MG564297.1	Siphoviridae	-
B (B3)	92	aureus	CoPS	42431	-	30.42	64	0	NC_007064.1	Siphoviridae	-
B (B3)	SA13	aureus	CoPS	42652	-	30.39	62	0	NC_021863.1	Siphoviridae	-
B (B3)	71	aureus	CoPS	43114	-	30.53	67	0	NC_007059.1	Siphoviridae	-
B (B3)	phiETA	aureus	CoPS	43081	-	30.32	66	0	NC_003288.1	Siphoviridae	-
B (B3)	B236	aureus	CoPS	43228	-	30.39	67	0	NC_028915.1	Siphoviridae	-
B (B3)	X2	aureus	CoPS	43440	-	30.42	77	0	NC_007065.1	Siphoviridae	-
B (B3)	29	aureus	CoPS	42802	-	31.42	67	0	NC_007061.1	Siphoviridae	-
B (B3)	ROSA	aureus	CoPS	43155	-	30.5	74	0	NC_007058.1	Siphoviridae	-
B (B4)	IME1365_01	haemolyticus	CoNS	44875	-	35.35	63	0	KY653129.1	Siphoviridae	-
B (B4)	EW	aureus	CoPS	45286	-	32.9	77	0	NC_007056.1	Siphoviridae	-
B (B4)	37	aureus	CoPS	43681	-	33.19	70	0	NC_007055.1	Siphoviridae	-
B (B4)	vB_SepiS-phiIPLA5	epidermidis	CoNS	43581	-	33.08	66	0	NC_018281.1	Siphoviridae	-
B (B4)	CNPH82	epidermidis	CoNS	43420	-	33.04	65	0	NC_008722.1	Siphoviridae	-
B (B4)	CNPx	epidermidis	CoNS	43293	-	32.99	69	0	NC_031241.1	Siphoviridae	-
B (B4)	PH15	epidermidis	CoNS	44041	-	33.05	68	0	NC_008723.1	Siphoviridae	-
B (B4)	vB_SepiS-phiIPLA7	epidermidis	CoNS	42123	-	33.04	59	0	NC_018284.1	Siphoviridae	-
B (B4)	IME1348_01	epidermidis	CoNS	42371	-	34.69	63	0	KY653120.1	Siphoviridae	-
B (B5)	42E	aureus	CoPS	45861	-	33.5	79	0	NC_007052.1	Siphoviridae	-
B (B5)	phiSLT	aureus	CoPS	42942	-	33.34	61	0	NC_002661.2	Siphoviridae	-
B (B5)	Phi12	aureus	CoPS	44970	-	33.45	49	0	NC_004616.1	Siphoviridae	-
B (B5)	YMC/09/04/R1988	aureus	CoPS	44459	-	33.47	62	0	NC_022758.1	Siphoviridae	-
B (B5)	StauST398-2	aureus	CoPS	45572	-	33.48	62	0	NC_021323.1	Siphoviridae	-
B (B5)	tp310-2	aureus	CoPS	47785	-	33.37	67	0	NC_009762.3	Siphoviridae	-
B (B5)	3A	aureus	CoPS	43097	-	33.35	67	0	NC_007053.1	Siphoviridae	-
B (B5)	47	aureus	CoPS	44777	-	33.46	65	0	NC_007054.1	Siphoviridae	-
B (B5)	LH1	aureus	CoPS	46048	-	33.32	57	0	JX174275.1	Siphoviridae	-
B (B5)	phi2958PVL	aureus	CoPS	47342	-	33.46	60	0	NC_011344.1	-	-
B (B5)	phiSa2wa_st1	aureus	CoPS	45585	-	33.28	65	0	MF580410.1	Siphoviridae	Triavirus
B (B5)	P240	aureus	CoPS	45985	-	33.11	67	0	KY056620.1	Siphoviridae	-
B (B5)	phiSauS-IPLA35	aureus	CoPS	45344	-	33.41	62	0	NC_011612.1	Siphoviridae	-
B (B5)	vB_SauS_phi2	aureus	CoPS	44222	-	33.47	61	0	NC_028862.1	Siphoviridae	-
B (B5)	phi7401PVL	aureus	CoPS	47252	-	33.4	44	0	NC_020199.1	Siphoviridae	-
B (B5)	SMSAP5	aureus	CoPS	45552	-	33.53	42	0	NC_019513.1	Siphoviridae	-
B (B5)	SA137ruMSSAST121PVL	aureus	CoPS	45999	-	33.31	64	0	MH384261.1	Siphoviridae	Triavirus
B (B5)	SH-St 15644	aureus	CoPS	45111	-	33.35	64	0	MG770897.1	Siphoviridae	Triavirus
B (B5)	phiSa2wa_st5	aureus	CoPS	44823	21-bp DTR	33.01	77	0	MG029509.1	Siphoviridae	Triavirus
B (B5)	phiSa2wa_st30	aureus	CoPS	45780	21-bp DTR	33.44	65	0	MG029511.1	Siphoviridae	Triavirus
B (B5)	phiSa2wa_st72	aureus	CoPS	47213	21-bp DTR	33.12	76	0	MG029513.1	Siphoviridae	Triavirus
B (B5)	phiSa2wa_st78	aureus	CoPS	45878	21-bp DTR	33.22	67	0	MG029514.1	Siphoviridae	Triavirus
B (B5)	phiSa2wa_st80	aureus	CoPS	45164	21-bp DTR	33.26	67	0	MG029515.1	Siphoviridae	Triavirus
B (B5)	phiSa2wa_st93mssa	aureus	CoPS	45913	21-bp DTR	33.11	71	0	MG029516.1	Siphoviridae	Triavirus
B (B5)	phiSa2wa_st121mssa	aureus	CoPS	45621	21-bp DTR	33.06	65	0	MG029518.1	Siphoviridae	Triavirus
B (B5)	phiSa2wa_st93	aureus	CoPS	45913	21-bp DTR	33.12	67	0	MG029517.1	Siphoviridae	Triavirus
B (B6)	P954	aureus	CoPS	40761	-	33.73	69	0	NC_013195.1	Siphoviridae	-
B (B6)	77	aureus	CoPS	41708	-	33.68	69	0	NC_005356.1	Siphoviridae	-
B (B6)	phiSa119	aureus	CoPS	42600	-	33.57	68	0	NC_025460.1	Siphoviridae	-
B (B6)	P1105	aureus	CoPS	42282	-	33.46	69	0	KT878766.1	Siphoviridae	-
B (B6)	P282	aureus	CoPS	41960	-	32.95	68	0	KT809368.1	Siphoviridae	-
B (B6)	StauST398-4	aureus	CoPS	42906	-	33.72	65	0	NC_023499.1	Siphoviridae	-
B (B6)	phiNM3	aureus	CoPS	44061	-	33.75	65	0	NC_008617.1	Siphoviridae	-
B (B6)	23MRA	aureus	CoPS	43098	-	34.25	66	0	NC_028775.1	Siphoviridae	-
B (B6)	phiN315	aureus	CoPS	44082	-	32.78	65	0	NC_004740.1	Siphoviridae	-
B (B6)	IME1361_01	aureus	CoPS	43516	-	32.85	67	0	KY653123.1	Siphoviridae	-
B (B6)	phiBU01	aureus	CoPS	43748	-	34.27	46	0	NC_026016.1	Siphoviridae	-
B (B6)	phi5967PVL	aureus	CoPS	42461	-	33.55	42	0	NC_019921.1	Siphoviridae	-
B (B6)	phi7247PVL	aureus	CoPS	42481	-	33.98	42	0	AP011956.1	Siphoviridae	-
B (B6)	SA1014ruMSSAST7	aureus	CoPS	43504	-	33.08	64	0	MH384259.1	Siphoviridae	Biseptimavirus
B (B6)	phiSa2wa_st22	aureus	CoPS	38576		33.24	53	0	MG029510.1	Siphoviridae	Biseptimavirus
B (B6)	phiSa2wa_st59	aureus	CoPS	42133		33.27	72	0	MG029512.1	Siphoviridae	Biseptimavirus
B (B6)	P630	aureus	CoPS	40448		33.75	64	0	KT809369.1	Siphoviridae	Biseptimavirus
B (B6)	SA345ruMSSAST8	aureus	CoPS	42735	-	33.06	64	0	MH401416.1	Siphoviridae	Biseptimavirus
B (B7)	JS01	aureus	CoPS	43458	-	34.17	66	0	NC_021773.2	Siphoviridae	-
B (B7)	tp310-1	aureus	CoPS	42232	-	34.02	59	0	NC_009761.3	-	-
B (B7)	phiPVL108	aureus	CoPS	44857	-	34.07	59	0	NC_008689.1	Siphoviridae	-
B (B7)	phiPVL-CN125	aureus	CoPS	44492	-	34.08	65	0	NC_012784.1	-	-
B (B7)	tp310-3	aureus	CoPS	42973	-	34.1	58	0	NC_009763.3	-	-
B (B7)	phi13	aureus	CoPS	42722	-	34.03	49	0	NC_004617.1	Siphoviridae	-
B (B7)	phiPV83	aureus	CoPS	45636	-	33.99	65	0	NC_002486.1	Siphoviridae	-
B (B7)	SA780ruMSSAST101	aureus	CoPS	43184	-	33.55	65	0	MH384260.1	-	-
B (B7)	SA537ruMSSAST97	aureus	CoPS	43458		33.35	67	0	MH401415.1	Siphoviridae	Biseptimavirus
B (B7)	IME1346_01	aureus	CoPS	42689		33.43	72	0	KY653125.1	Siphoviridae	Biseptimavirus
B (B7)	3 AJ-2017	aureus	CoPS	43922		33.28	66	0	KX232515.1	Siphoviridae	Biseptimavirus
B (B7)	PVL	aureus	CoPS	41401	COS site	34.16	62	0	NC_002321.1	Siphoviridae	-
B (B8)	phi575	sciuri	CoNS	42160	-	31.85	58	0	KY389063.1	Siphoviridae	Biseptimavirus
B (B8)	phi879	sciuri	CoNS	41450	-	34.28	55	1	KY389064.1	Siphoviridae	-
B (B9)	IME1367_01	warneri	CoNS	43135	-	33.66	68	0	KY653124.1	Siphoviridae	-
B (B9)	IME-SA4	haemolyticus	CoNS	41843	-	34.33	62	0	NC_029025.1	Siphoviridae	-
B (B10)	StB12	hominis	CoNS	44714	-	33.31	74	0	NC_020490.2	Siphoviridae	-
B (B10)	IME1318_01	haemolyticus	CoNS	45236	-	34.49	72	0	KY653116.1	Siphoviridae	-
B (B10)	IME1323_01	capitis	CoNS	44282	-	34.18	67	0	KY653117.1	Siphoviridae	-
B (B11)	StB27	hominis	CoNS	40073	-	35.6	53	0	NC_019914.1	Siphoviridae	-
B (B12)	SpT99F3	pseudintermedius	CoPS	40751	-	34.25	68	0	KX827371.1	Siphoviridae	-
B (B13)	StB20	capitis	CoNS	40917	-	35.63	65	0	NC_019915.1	Siphoviridae	-
B (B13)	StB20-like	epidermidis	CoNS	40670	-	35.64	59	0	NC_028821.1	Siphoviridae	-
B (B14)	phiRS7	saprophyticus	CoNS	43394	-	34.3	62	0	NC_022914.1	Siphoviridae	-
B (B15)	2638A	aureus	CoPS	41318	-	34.45	57	0	NC_007051.1	Siphoviridae	-
B (B16)	IME1354_01	sp.	-	42706	-	34.18	64	0	KY653126.1	Siphoviridae	-
B (B17)	vB_SauS_IMEP5	aureus	CoPS	44677	-	34.26	69	0	KX156762.1	Siphoviridae	-
C( C1)	Sb-1	aureus	CoPS	127188	3959-bp DTR	34.66	168	4	NC_023009.1	Myoviridae	Spounavirinae
C( C1)	A3R	aureus	CoPS	141018	8306-bp DTR	34.83	212	0	JX080301.2	Myoviridae	Spounavirinae
C( C1)	IME-SA2	aureus	CoPS	140906	-	34.54	212	4	KP687432.1	Myoviridae	Spounavirinae
C( C1)	IME-SA118	aureus	CoPS	139750	-	35.42	204	4	KR902361.1	Myoviridae	Spounavirinae
C( C1)	IME-SA1	aureus	CoPS	140218	-	34.59	209	4	KP687431.1	Myoviridae	Spounavirinae
C( C1)	pSa-3	aureus	CoPS	137836	-	35.41	209	3	KY581279.1	Myoviridae	Spounavirinae
C( C1)	Team1	xylosus	CoNS	140903	-	35.01	217	4	NC_025417.1	Myoviridae	Spounavirinae
C( C1)	A5W	aureus	CoPS	145542	8455-bp DTR	35.14	232	4	EU418428.2	Myoviridae	Spounavirinae
C( C1)	Staph1N	aureus	CoPS	145647	-	34.73	232	0	JX080300.2	Myoviridae	Spounavirinae
C( C1)	P4W	aureus	CoPS	147590	8417-bp DTR	35.06	232	0	JX080305.2	Myoviridae	Spounavirinae
C( C1)	676Z	aureus	CoPS	148564	8447-bp DTR	34.5	233	0	JX080302.2	Myoviridae	Spounavirinae
C( C1)	Fi200W	aureus	CoPS	148481	8402-bp DTR	34.74	233	0	JX080303.2	Myoviridae	Spounavirinae
C( C1)	MSA6	aureus	CoPS	148243	8049-bp DTR	35.11	232	0	JX080304.2	Myoviridae	Spounavirinae
C( C1)	vB_SauM-fRuSau02	aureus	CoPS	148464	8076-bp DTR	30.22	236	4	MF398190.1	Myoviridae	Spounavirinae
C( C1)	ISP	aureus	CoPS	138339	8422-bp DTR	34.9	215	4	FR852584.1	Myoviridae	Spounavirinae
C( C1)	G1	aureus	CoPS	138715	8432-bp DTR	34.91	214	0	NC_007066.1	Myoviridae	Spounavirinae
C( C1)	SA5	aureus	CoPS	137031	-	35.96	198	0	JX875065.1	Myoviridae	Spounavirinae
C( C1)	S25-3	aureus	CoPS	139738	-	35.37	206	3	NC_022920.1	Myoviridae	Spounavirinae
C( C1)	phiSA012	aureus	CoPS	142094	-	34.54	207	0	NC_023573.1	Myoviridae	Spounavirinae
C( C1)	GH15	aureus	CoPS	139806	-	34.91	214	0	NC_019448.1	Myoviridae	Spounavirinae
C( C1)	qdsa002	aureus	CoPS	142499	-	30.26	231	0	KY779849.1	Myoviridae	Kayvirus
C( C1)	P108	aureus	CoPS	140807	-	34.68	226	3	NC_025426.1	Myoviridae	Spounavirinae
C( C1)	vB_SauM_LM12	aureus	CoPS	143652	-	30.25	227	3	MG721208.1	Myoviridae	Spounavirinae
C( C1)	vB_Sau_CG	aureus	CoPS	142934	-	30.51	224	5	KY794641.1	Myoviridae	-
C( C1)	JD007	aureus	CoPS	141836	-	35.74	217	0	NC_019726.1	Myoviridae	Spounavirinae
C( C1)	812	aureus	CoPS	142096	-	34.76	221	3	NC_029080.1	Myoviridae	Spounavirinae
C( C1)	K	aureus	CoPS	148317	8486-bp DTR	35.43	233	4	NC_005880.2	Myoviridae	Spounavirinae
C( C1)	phiIPLA-RODI	sp.	-	142348	-	34.73	213	0	NC_028765.1	Myoviridae	-
C( C1)	MCE-2014	aureus	CoPS	141907	-	35.24	204	0	NC_025416.1	Myoviridae	Spounavirinae
C( C1)	vB_Sau_Clo6	aureus	CoPS	143734	-	30.86	213	1	KY794642.1	Myoviridae	-
C( C1)	vB_Sau_S24	aureus	CoPS	139997	-	30.87	209	2	KY794643.1	Myoviridae	-
C( C1)	S25-4	aureus	CoPS	132123	-	34.59	184	2	NC_022918.1	Myoviridae	Spounavirinae
C( C1)	vB_SauM_0414_108	aureus	CoPS	151627	-	30.39	249	4	MH107769.1	-	-
C( C1)	HYZ21	aureus	CoPS	139675	-	30.42	208	0	MH136584.1	Myoviridae	Spounavirinae
C( C1)	JA1	aureus	CoPS	147135	7651-bp DTR	30.25	233	4	MF405094.1	Myoviridae	Spounavirinae
C( C1)	B1	aureus	CoPS	148884	8076-bp DTR	30.25	239	0	MG656408.1	-	-
C( C1)	phiSA039	sp.	-	141038		30.38	217	3	AP018375.1	Myoviridae	Kayvirus
C( C2)	vB_SauM_Romulus	aureus	CoPS	131332	-	35.55	164	1	NC_020877.1	Myoviridae	Spounavirinae
C( C2)	Stau2	aureus	CoPS	133798	-	35.47	177	0	NC_030933.1	Myoviridae	Spounavirinae
C( C2)	vB_SauM_Remus	aureus	CoPS	134643	-	35.54	174	1	NC_022090.1	Myoviridae	Spounavirinae
C( C2)	SA11	aureus	CoPS	136326	-	35.72	186	0	NC_019511.1	Myoviridae	Spounavirinae
C( C2)	StAP1	aureus	CoPS	135502	-	35.53	192	0	KX532239.1	Myoviridae	-
C (C1)	qdsa001	aureus	CoPS	135563	-	29.86	199	0	KY779848.1	Myoviridae	Spounavirinae
C (C3)	phiIPLA-C1C	sp.	-	140961	-	35.56	203	0	NC_028962.1	Myoviridae	-
C (C3)	phiIBB-SEP1	epidermidis	CoNS	139930	-	35.59	200	0	KF021268.1	Myoviridae	-
C (C3)	Terranova	epidermidis	CoNS	141288	-	27.98	205	0	MH542234.1	Myoviridae	Sep1virus
C (C3)	Quidividi	epidermidis	CoNS	141446		28.00	203		MH321490.1	Myoviridae	Sep1virus
C (C3)	Twillingate	epidermidis	CoNS	142592		27.99	206	0	MH321491.1	Myoviridae	Sep1virus
C (C4)	Twort	hyicus	CoPS	130708	-	35.63	195	0	NC_007021.1	Myoviridae	Spounavirinae
C (C5)	vB_SscM-1	sp.	-	139681	-	31.82	203	0	KX171212.1	-	-
C (C5)	vB_SscM-2	sp.	-	139682	-	31.82	202	0	KX171213.1	-	-
C (C6)	phiSA_BS2	aureus	CoPS	149229	-	29.61	209	0	MH028956.1	Myoviridae	-
C (C6)	phiSA_BS1	aureus	CoPS	142978	-	29.80	200	0	MH078572.1	Myoviridae	Spounavirinae
D (D1)	6ec	epidermidis	CoNS	93796	3´ 10-base ext.	36.92	142	1	NC_024355.1	Siphoviridae	-
D (D1)	vB_SepS_SEP9	epidermidis	CoNS	92417	-	45.83	129	1	NC_023582.1	Siphoviridae	-
D (D2)	vB_StaM_SA2	aureus	CoPS	89055		31.92	130		MH356730.1	Siphoviridae	Sextaecvirus
Singleton	SPbeta-like	epidermidis	CoNS	127726	-	34.46	156	0	NC_029119.1	Siphoviridae	-
							20579
