# Supplementary material for: Staphylococci phages display vast genomic diversity and evolutionary relationships
Source: BMC Genomics. 2019 May 9;20:357. doi: 10.1186/s12864-019-5647-8 (PMC6507118; doi:10.1186/s12864-019-5647-8)
Supplement: Supplementary file 2 — Phams. The dataset includes 205 staphylococcal phages, encoding 20,579 predicted ORFs, a total of 2139 phams (gene with related sequences) of which 745 orphams (genes without related sequences) were identified generated based on kclust alignments performed in Phamerator. Phams are ordered by highest conservation among phage members. The phage-ORF column reflects the positioning of genes locus of the genome map generated by Phamerator. Biopython functions were used to retrieved and list in a table with several features associated to the phages. * An alternative nomenclature system for Cluster B phage integrases is provided as in Goerke et al. 2009 (29). (XLSX 216 kb) [file 12864_2019_5647_MOESM2_ESM.xlsx]

## Sheet: Sheet1
Pham	functions	Protein number	Phage number	Members	Hosts	Clusters	Family
1	major capsid protein	3	3	6ECgp9, VB_SEPS_SEP9gp9, VB_STAM_SA2gp8	epidermidis, aureus	D(D1), D(D2)	Siphoviridae
2	hypothetical protein	1	1	PHIPV83gp34	aureus	B(B7)	Siphoviridae
3	membrane protein	4	4	PHISA_BS1gp198, PHISA_BS2gp207, VB_SSCM-1gp4, VB_SSCM-2gp4	aureus , sp.	C(C6), C(C5)	Myoviridae
4	hypothetical protein	5	5	6ECgp59, PHIIPLA-C1Cgp107, QUIDIVIDIgp103, TERRANOVAgp99, TWILLINGATEgp102	epidermidis, sp.	D(D1), C(C3)	Siphoviridae, Myoviridae
5	hypothetical protein	1	1	SPBETA-LIKEgp97	epidermidis	Singleton	Siphoviridae
6	hypothetical protein	9	9	2638Agp43, SN10gp63, SN11gp63, SN13gp66, SN8gp64, SPBETA-LIKEgp139, SPT152gp62, SPT252gp61, SPT5gp62	aureus, pseudintermedius , epidermidis, pseudintermedius	B(B15), B(B1), Singleton	Siphoviridae
7	hypothetical protein	5	5	23MRAgp58, IME1367_01gp52, PHISA2WA_ST121MSSAgp53, PHISA2WA_ST80gp54, SPBETA-LIKEgp135	aureus, warneri , epidermidis	B(B6), B(B9), B(B5), Singleton	Siphoviridae
8	membrane protein	3	3	PHISA_BS1gp7, PHISA_BS2gp5, TWORTgp189	aureus , hyicus	C(C6), C(C4)	Myoviridae
9	hypothetical protein	3	3	37gp67, CNPH82gp61, CNPXgp65	aureus, epidermidis	B(B4)	Siphoviridae
10	hypothetical protein	1	1	TWORTgp69	hyicus	C(C4)	Myoviridae
11	hypothetical protein	2	2	VB_SAU_CLO6gp195, VB_SAU_S24gp193	aureus	C(C1)	Myoviridae
12	DNA encapsidation protein	16	16	44AHJDgp9, 66gp9, ANDHRAgp8, BP39gp8, GRCSgp9, PHIP68gp9, PSA3gp8, S13gp9, S24-1gp9, SAP-2gp8, SCH111gp9, SCH1gp8, SLPWgp7, ST134gp9, VB_SAUP_PHIAGO1.3gp8, VB_SAUP_PHIAGO1.9gp8	aureus, epidermidis	A(A1), A(A2)	Podoviridae
13	DUF2479 domain-containing protein	8	8	187gp24, SN10gp21, SN11gp21, SN13gp21, SN8gp21, SPT152gp21, SPT252gp22, SPT5gp22	aureus, pseudintermedius , pseudintermedius	B(B2), B(B1)	Siphoviridae
14	DNA polymerase	53	53	676Zgp157, 812gp160, A3Rgp155, A5Wgp156, B1gp164, FI200Wgp157, G1gp146, GH15gp153, HYZ21gp143, IME-SA118gp149, IME-SA1gp153, IME-SA2gp154, ISPgp153, JA1gp162, JD007gp148, Kgp155, MCE-2014gp149, MSA6gp157, P108gp156, P4Wgp156, PHIIBB-SEP1gp78, PHIIPLA-C1Cgp81, PHIIPLA-RODIgp152, PHISA012gp149, PHISA039gp133, PHISA_BS1gp103, PHISA_BS2gp99, PSA-3gp150, QDSA001gp102, QDSA002gp157, QUIDIVIDIgp74, S25-…	aureus, epidermidis, sp., aureus , xylosus, hyicus	C(C1), C(C3), C(C6), C(C2), C(C4), C(C5)	Myoviridae,
15	DNA methylase	1	1	IME-SA4gp50	haemolyticus	B(B9)	Siphoviridae
16	tail fiber protein	3	3	TWORTgp48, VB_SSCM-1gp41, VB_SSCM-2gp41	hyicus, sp.	C(C4), C(C5)	Myoviridae,
17	portal protein	15	15	3AJ-2017gp7, IME1346_01gp7, JS01gp4, PHI13gp4, PHI575gp4, PHI879gp4, PHIPV83gp12, PHIPVL-CN125gp4, PHIPVL108gp3, PVLgp4, SA537RUMSSAST97gp6, SA780RUMSSAST101gp4, SPT99F3gp4, TP310-1gp4, TP310-3gp4	aureus, sciuri, pseudintermedius	B(B7), B(B8), B(B12)	Siphoviridae,
18	hypothetical protein	12	11	CNPH82gp31, CNPXgp30, IME1348_01gp28, MCE-2014gp177, QDSA001gp13, S25-3gp205, S25-4gp175, S25-4gp176, STAU2gp11, VB_SEPS_SEP9gp74, VB_SSCM-1gp113, VB_SSCM-2gp113	epidermidis, epidermidis , aureus, aureus , sp.	B(B4), C(C1), C(C2), D(D1), C(C5)	Siphoviridae, Myoviridae,
19	hypothetical protein	1	1	VB_SAUS_IMEP5gp3	aureus	B(B17)	Siphoviridae
20	ribonucleotide reductase	8	8	QDSA001gp72, SA11gp62, STAP1gp66, STAU2gp62, VB_SAUM_REMUSgp56, VB_SAUM_ROMULUSgp56, VB_SSCM-1gp55, VB_SSCM-2gp55	aureus , aureus, sp.	C(C2), C(C5)	Myoviridae,
21	terminase large subunit	14	14	37gp2, 71gp2, 88gp2, 92gp2, CNPH82gp2, CNPXgp2, EWgp2, IME1348_01gp2, IME1365_01gp2, PH15gp2, ROSAgp2, VB_SEPIS-PHIIPLA5gp2, VB_SEPIS-PHIIPLA7gp2, X2gp2	aureus, epidermidis, epidermidis , haemolyticus	B(B4), B(B3)	Siphoviridae
22	terminase large subunit	21	21	11gp2, 187gp2, 53gp2, 69gp2, 80ALPHAgp2, LORACgp2, PHIETA2gp2, PHINM1gp28, PHINM2gp2, SA12gp2, SN10gp2, SN11gp2, SN13gp2, SN8gp2, SP5gp2, SP6gp2, SPT152gp2, SPT252gp2, SPT5gp2, TEM123gp2, TEM126gp2	aureus, pseudintermedius , pseudintermedius	B(B2), B(B1)	Siphoviridae
23	hypothetical protein	1	1	SPBETA-LIKEgp143	epidermidis	Singleton	Siphoviridae
24	phage gp6-like head-tail connector protein	24	24	3Agp6, 42Egp7, 47gp6, LH1gp6, P240gp6, PHI2958PVLgp6, PHI7401PVLgp6, PHISA2WA_ST121MSSAgp6, PHISA2WA_ST1gp6, PHISA2WA_ST30gp6, PHISA2WA_ST5gp6, PHISA2WA_ST72gp6, PHISA2WA_ST78gp6, PHISA2WA_ST80gp6, PHISA2WA_ST93MSSAgp6, PHISA2WA_ST93gp6, PHISAUS-IPLA35gp6, PHISLTgp6, SA137RUMSSAST121PVLgp6, SH-ST15644gp6, STAUST398-2gp6, TP310-2gp6, VB_SAUS_PHI2gp6, YMC/09/04/R1988gp6	aureus	B(B5)	Siphoviridae,
25	hypothetical protein	2	2	VB_SSCM-1gp136, VB_SSCM-2gp136	sp.	C(C5)
26	hypothetical protein	2	2	6ECgp44, VB_SEPS_SEP9gp40	epidermidis	D(D1)	Siphoviridae
27	hypothetical protein	1	1	IME1354_01gp56	sp.	B(B16)	Siphoviridae
28	hypothetical protein	4	4	GH15gp213, PHIIPLA-RODIgp197, PHISA039gp199, QDSA002gp218	aureus, sp., aureus	C(C1)	Myoviridae
29	hypothetical protein	1	1	TEM126gp28	aureus	B(B2)	Siphoviridae
30	hypothetical protein	1	1	TWORTgp188	hyicus	C(C4)	Myoviridae
31	hypothetical protein	42	42	676Zgp170, 812gp173, A3Rgp168, A5Wgp169, B1gp176, FI200Wgp170, G1gp158, GH15gp165, HYZ21gp131, IME-SA118gp161, IME-SA1gp165, IME-SA2gp167, ISPgp166, JA1gp174, JD007gp160, Kgp167, MCE-2014gp161, MSA6gp170, P108gp168, P4Wgp169, PHIIPLA-RODIgp164, PHISA012gp161, PHISA039gp145, PSA-3gp162, QDSA001gp113, QDSA002gp170, S25-3gp161, S25-4gp160, SA11gp96, SA5gp152, STAP1gp102, STAPH1Ngp169, STAU2gp97, TEA…	aureus, sp., aureus , xylosus	C(C1), C(C2)	Myoviridae,
32	hypothetical protein	49	49	676Zgp68, 812gp68, A3Rgp65, A5Wgp67, B1gp67, FI200Wgp68, G1gp51, GH15gp67, HYZ21gp64, IME-SA118gp55, IME-SA1gp56, IME-SA2gp55, ISPgp60, JA1gp65, JD007gp62, Kgp66, MCE-2014gp60, MSA6gp67, P108gp59, P4Wgp66, PHIIBB-SEP1gp185, PHIIPLA-C1Cgp192, PHIIPLA-RODIgp64, PHISA012gp59, PHISA039gp45, PSA-3gp58, QDSA001gp182, QDSA002gp69, QUIDIVIDIgp186, S25-3gp63, S25-4gp61, SA11gp172, SB-1gp52, STAP1gp177, ST…	aureus, epidermidis, sp., aureus , xylosus	C(C1), C(C3), C(C2), C(C5)	Myoviridae,
33	hypothetical protein	1	1	VB_STAM_SA2gp56	aureus	D(D2)	Siphoviridae
34	terminal repeat-encoded protein	4	4	PHISA_BS1gp127, PHISA_BS2gp122, VB_SAU_CLO6gp211, VB_SAU_S24gp207	aureus	C(C6), C(C1)	Myoviridae
35	terminal repeat-encoded protein	2	2	VB_SSCM-1gp116, VB_SSCM-2gp116	sp.	C(C5)
36	hypothetical protein	1	1	SPBETA-LIKEgp94	epidermidis	Singleton	Siphoviridae
37	hypothetical protein	3	3	29gp39, PHINM1gp35, ROSAgp38	aureus	B(B3), B(B2)	Siphoviridae
38	DNA polymerase	24	24	2638Agp34, 3Agp48, 47gp44, LH1gp40, P240gp48, PHI12gp33, PHI2958PVLgp46, PHI7401PVLgp37, PHISA2WA_ST121MSSAgp45, PHISA2WA_ST1gp46, PHISA2WA_ST30gp48, PHISA2WA_ST72gp49, PHISA2WA_ST78gp46, PHISA2WA_ST80gp46, PHISA2WA_ST93MSSAgp49, PHISA2WA_ST93gp47, PHISAUS-IPLA35gp43, SA137RUMSSAST121PVLgp47, SH-ST15644gp44, SMSAP5gp32, STAUST398-2gp46, TP310-2gp45, VB_SAUS_PHI2gp42, YMC/09/04/R1988gp44	aureus	B(B15), B(B5)	Siphoviridae,
39	ATPase	26	24	23MRAgp47, 3AJ-2017gp52, B166gp44, IME1361_01gp46, JS01gp44, PHI575gp42, PHI879gp41, PHIBU01gp35, PHIBU01gp36, PHIN315gp48, PHINM3gp47, PHISA2WA_ST22gp39, PVLgp41, PVLgp42, SA1014RUMSSAST7gp45, SA12gp42, SA345RUMSSAST8gp47, SA537RUMSSAST97gp47, SA780RUMSSAST101gp46, SP5gp42, SP6gp45, STAUST398-4gp47, STB20-LIKEgp46, STB27gp38, TEM123gp32, TP310-1gp41	aureus, sciuri, epidermidis, hominis	B(B6), B(B7), B(B3), B(B8), B(B2), B(B13), B(B11)	Siphoviridae,
40	hypothetical protein	1	1	SPBETA-LIKEgp52	epidermidis	Singleton	Siphoviridae
41	SGNH/GDSL hydrolase family protein	1	1	PHIRS7gp17	saprophyticus	B(B14)	Siphoviridae
42	hypothetical protein	1	1	MCE-2014gp17	aureus	C(C1)	Myoviridae
43	DUF2479 domain-containing protein	4	4	DW2gp24, IME1365_01gp26, PHISAUS-IPLA88gp25, X2gp31	aureus, haemolyticus	B(B3), B(B4), B(B2)	Siphoviridae
44	hypothetical protein	52	52	676Zgp122, 812gp125, A3Rgp120, A5Wgp121, B1gp125, FI200Wgp122, G1gp108, GH15gp119, HYZ21gp117, IME-SA118gp110, IME-SA1gp113, IME-SA2gp114, ISPgp116, JA1gp123, JD007gp114, Kgp120, MCE-2014gp114, MSA6gp122, P108gp119, P4Wgp121, PHIIBB-SEP1gp42, PHIIPLA-C1Cgp41, PHIIPLA-RODIgp118, PHISA012gp115, PHISA039gp100, PHISA_BS1gp47, PHISA_BS2gp45, PSA-3gp113, QDSA001gp49, QDSA002gp124, QUIDIVIDIgp39, S25-3g…	aureus, epidermidis, sp., aureus , xylosus	C(C1), C(C3), C(C6), C(C2), C(C5)	Myoviridae
45	hypothetical protein	1	1	STAUST398-1gp20	aureus	B(B3)	Siphoviridae
46	transposase	1	1	SPBETA-LIKEgp63	epidermidis	Singleton	Siphoviridae
47	DUF3467 domain-containing protein	9	9	42Egp33, 55-2gp30, 55-3gp30, 55gp38, 85gp33, 92gp28, SN13gp26, SPT99F3gp23, UPMK_2gp28	aureus, pseudintermedius , pseudintermedius, aureus	B(B5), B(B3), B(B2), B(B1), B(B12)	Siphoviridae
48	hypothetical protein	2	2	PHISA_BS1gp61, PHISA_BS2gp59	aureus	C(C6)	Myoviridae
49	hypothetical protein	1	1	SPBETA-LIKEgp101	epidermidis	Singleton	Siphoviridae
50	head-tail adapter protein	27	27	29gp8, 37gp8, 52Agp9, 55-2gp8, 55-3gp8, 55gp10, 71gp8, 80gp8, 88gp8, 92gp8, B236gp8, CNPH82gp10, CNPXgp9, EWgp10, IME1348_01gp8, IME1365_01gp8, PH15gp9, PHIETAgp8, PHIMR11gp8, ROSAgp8, SA13gp8, STAUST398-1gp8, STAUST398-5gp8, UPMK_2gp8, VB_SEPIS-PHIIPLA5gp9, VB_SEPIS-PHIIPLA7gp8, X2gp11	aureus, epidermidis, epidermidis , haemolyticus , aureus	B(B3), B(B4)	Siphoviridae
51	hypothetical protein	2	2	PHI575gp3, PHI879gp3	sciuri	B(B8)	Siphoviridae
52	hypothetical protein	1	1	VB_STAM_SA2gp96	aureus	D(D2)	Siphoviridae
53	XRE family transcriptional regulator	1	1	VB_SAUS_IMEP5gp38	aureus	B(B17)	Siphoviridae
54	hypothetical protein	2	2	ANDHRAgp4, ST134gp5	epidermidis	A(A2)	Podoviridae
55	hypothetical protein	1	1	STB12gp38	hominis	B(B10)	Siphoviridae
56	hypothetical protein	4	4	PHIIBB-SEP1gp111, PHIIPLA-C1Cgp124, TERRANOVAgp110, TWILLINGATEgp111	epidermidis, sp.	C(C3)	Myoviridae
57	hypothetical protein	1	1	TWORTgp124	hyicus	C(C4)	Myoviridae
58	DUF1381 domain-containing protein	79	79	187gp72, 23MRAgp61, 2638Agp47, 3AJ-2017gp64, 3Agp58, 3MRAgp63, 42Egp66, 47gp56, 52Agp58, 53gp68, 55-2gp61, 55-3gp63, 55gp74, 69gp63, 77gp59, 80ALPHAgp67, 96gp68, DW2gp57, IME1346_01gp70, IME1361_01gp59, IME1367_01gp63, JS01gp59, LORACgp63, P1105gp64, P240gp56, P282gp61, P630gp60, PHIETA2gp65, PHIETA3gp64, PHIETAgp63, PHIJBgp64, PHIMR11gp62, PHIMR25gp65, PHIN315gp61, PHINM1gp60, PHINM2gp62, PHINM3…	aureus, warneri , saprophyticus, pseudintermedius , pseudintermedius, aureus	B(B2), B(B6), B(B15), B(B7), B(B5), B(B3), B(B9), B(B14), B(B1), B(B12)	Siphoviridae,
59	hypothetical protein	1	1	STB27gp34	hominis	B(B11)	Siphoviridae
60	hypothetical protein	9	9	88gp37, PHISA2WA_ST30gp38, PHISA2WA_ST78gp36, PHISLTgp33, SH-ST15644gp35, STAUST398-1gp44, STAUST398-2gp37, STAUST398-5gp40, YMC/09/04/R1988gp35	aureus	B(B3), B(B5)	Siphoviridae
61	hypothetical protein	3	3	GH15gp212, PHISA_BS1gp157, QDSA002gp217	aureus, aureus	C(C1), C(C6)	Myoviridae
62	hypothetical protein	45	45	676Zgp55, 812gp55, A3Rgp52, A5Wgp54, B1gp54, FI200Wgp55, G1gp39, GH15gp53, HYZ21gp52, IME-SA118gp43, IME-SA1gp44, IME-SA2gp43, ISPgp49, JA1gp52, JD007gp49, Kgp53, MCE-2014gp47, MSA6gp54, P108gp47, P4Wgp53, PHIIPLA-RODIgp51, PHISA012gp46, PHISA039gp34, PSA-3gp45, QDSA001gp168, QDSA002gp56, S25-3gp50, S25-4gp48, SA11gp158, SA5gp45, SB-1gp39, STAP1gp164, STAPH1Ngp54, STAU2gp149, TEAM1gp47, VB_SAUM-F…	aureus, sp., aureus , xylosus	C(C1), C(C2), C(C5)	Myoviridae,
63	class 1b ribonucleoside-diphosphate reductase subunit alpha	47	46	676Zgp137, 6ECgp92, 812gp140, A3Rgp135, A5Wgp136, B1gp140, FI200Wgp137, G1gp123, GH15gp135, HYZ21gp165, IME-SA118gp125, IME-SA1gp128, IME-SA2gp130, ISPgp131, JA1gp138, JD007gp128, Kgp135, MCE-2014gp129, MSA6gp137, P108gp137, P4Wgp136, PHIIBB-SEP1gp60, PHIIPLA-C1Cgp59, PHIIPLA-C1Cgp61, PHIIPLA-RODIgp134, PHISA012gp130, PHISA039gp115, PHISA_BS1gp65, PHISA_BS2gp63, PSA-3gp128, QDSA002gp139, QUIDIVID…	aureus, epidermidis, sp., aureus , xylosus, hyicus	C(C1), D(D1), C(C3), C(C6), C(C4), D(D2)	Myoviridae, Siphoviridae,
64	hypothetical protein	10	10	IME1367_01gp61, PHIETAgp57, PHIN315gp57, PHINM3gp56, PHISA2WA_ST121MSSAgp51, PHISA2WA_ST1gp52, PHISA2WA_ST80gp52, SA1014RUMSSAST7gp55, STAUST398-4gp56, VB_SEPS_SEP9gp120	warneri , aureus, epidermidis	B(B9), B(B3), B(B6), B(B5), D(D1)	Siphoviridae
65	helicase	1	1	SPBETA-LIKEgp28	epidermidis	Singleton	Siphoviridae
66	hypothetical protein	1	1	VB_SAUM_LM12gp215	aureus	C(C1)	Myoviridae
67	DUF2479 domain-containing protein	1	1	IME1323_01gp26	capitis	B(B10)	Siphoviridae
68	DNA polymerase I	17	17	B1gp146, G1gp129, HYZ21gp159, IME-SA118gp131, IME-SA1gp134, IME-SA2gp136, ISPgp137, JA1gp144, JD007gp134, MCE-2014gp135, P108gp143, PSA-3gp134, SA5gp125, SB-1gp126, TEAM1gp139, VB_SAUM-FRUSAU02gp145, VB_SAUM_0414_108gp145	aureus, xylosus, aureus	C(C1)	, Myoviridae
69	tape measure protein	3	3	23MRAgp15, PVLgp15, STB20gp17	aureus, capitis	B(B6), B(B7), B(B13)	Siphoviridae
70	hypothetical protein	1	1	TWORTgp97	hyicus	C(C4)	Myoviridae
71	DUF1270 domain-containing protein	1	1	EWgp50	aureus	B(B4)	Siphoviridae
72	hypothetical protein	1	1	X2gp36	aureus	B(B3)	Siphoviridae
73	hypothetical protein	9	9	IME1361_01gp33, P1105gp32, P282gp32, PHIETAgp33, PHISA119gp31, PHISA2WA_ST59gp30, SA1014RUMSSAST7gp31, SA345RUMSSAST8gp32, YMC/09/04/R1988gp31	aureus	B(B6), B(B3), B(B5)	Siphoviridae
74	type II toxin-antitoxin system death-on-curing family toxin	1	1	SPBETA-LIKEgp116	epidermidis	Singleton	Siphoviridae
75	hypothetical protein	2	2	VB_SSCM-1gp147, VB_SSCM-2gp147	sp.	C(C5)
76	TreT	49	37	676Zgp20, 676Zgp232, 812gp20, A3Rgp19, A3Rgp211, A5Wgp20, A5Wgp231, B1gp19, B1gp238, FI200Wgp20, FI200Wgp232, G1gp3, GH15gp15, HYZ21gp5, IME-SA118gp9, IME-SA1gp10, IME-SA2gp11, ISPgp14, JA1gp17, JA1gp232, JD007gp16, Kgp20, Kgp232, MCE-2014gp13, MSA6gp19, MSA6gp231, P108gp12, P4Wgp20, P4Wgp231, PHIIPLA-RODIgp15, PHISA012gp15, PHISA039gp6, PSA-3gp10, QDSA002gp15, S25-3gp20, S25-4gp15, SA5gp12, SB-1…	aureus, sp., aureus , xylosus	C(C1)	Myoviridae,
77	hypothetical protein	8	8	187gp11, SN10gp12, SN11gp12, SN13gp12, SN8gp12, SPT152gp12, SPT252gp12, SPT5gp12	aureus, pseudintermedius , pseudintermedius	B(B2), B(B1)	Siphoviridae
78	hypothetical protein	6	6	77gp65, JS01gp61, P282gp64, PHISA2WA_ST59gp68, PVLgp57, SA537RUMSSAST97gp64	aureus	B(B6), B(B7)	Siphoviridae
79	hypothetical protein	1	1	PHIETAgp58	aureus	B(B3)	Siphoviridae
80	hypothetical protein	6	6	44AHJDgp1, 66gp1, GRCSgp1, PHIP68gp1, SCH111gp1, SCH1gp1	aureus	A(A1)	Podoviridae
81	hypothetical protein	1	1	SPBETA-LIKEgp144	epidermidis	Singleton	Siphoviridae
82	LSM domain protein	7	7	SN10gp5, SN11gp5, SN13gp5, SN8gp5, SPT152gp5, SPT252gp5, SPT5gp5	pseudintermedius , pseudintermedius	B(B1)	Siphoviridae
83	hypothetical protein	37	22	29gp14, 52Agp14, 52Agp15, 55-2gp13, 55-2gp14, 55-3gp13, 55-3gp14, 55gp16, 55gp17, 71gp13, 71gp14, 80gp13, 80gp14, 88gp13, 88gp14, 92gp13, 92gp14, B166gp14, B236gp13, B236gp14, DW2gp14, DW2gp15, PHIETAgp13, PHIETAgp14, PHIJBgp15, PHIMR11gp13, PHIMR11gp14, PHINM4gp15, SA13gp14, STAUST398-1gp13, STAUST398-1gp14, STAUST398-3gp14, STAUST398-5gp13, STAUST398-5gp14, UPMK_2gp14, X2gp17, X2gp18	aureus, aureus	B(B3)	Siphoviridae
84	hypothetical protein	50	50	676Zgp163, 812gp166, A3Rgp161, A5Wgp162, B1gp170, FI200Wgp163, G1gp152, GH15gp159, HYZ21gp137, IME-SA118gp155, IME-SA1gp159, IME-SA2gp161, ISPgp159, JA1gp168, JD007gp154, Kgp161, MCE-2014gp155, MSA6gp163, P108gp162, P4Wgp162, PHIIBB-SEP1gp83, PHIIPLA-C1Cgp86, PHIIPLA-RODIgp158, PHISA012gp155, PHISA039gp139, PSA-3gp156, QDSA001gp107, QDSA002gp164, QUIDIVIDIgp80, S25-3gp155, S25-4gp154, SA11gp90, S…	aureus, epidermidis, sp., aureus , xylosus	C(C1), C(C3), C(C2), C(C5)	Myoviridae,
85	hypothetical protein	2	2	PHIPVL-CN125gp29, TEM126gp33	aureus	B(B7), B(B2)	, Siphoviridae
86	hypothetical protein	16	16	3Agp37, IME1323_01gp38, IME1346_01gp43, PHI13gp30, PHI575gp35, PHIN315gp41, PHINM3gp39, PVLgp35, SA1014RUMSSAST7gp37, SA137RUMSSAST121PVLgp36, SA345RUMSSAST8gp40, SA780RUMSSAST101gp39, STAUST398-1gp42, STAUST398-4gp38, TP310-1gp35, TP310-2gp34	aureus, capitis , sciuri	B(B5), B(B10), B(B7), B(B8), B(B6), B(B3)	Siphoviridae,
87	restriction endonuclease	9	9	IME1361_01gp34, JS01gp33, P282gp33, P954gp28, PHIBU01gp26, SA1014RUMSSAST7gp32, SA345RUMSSAST8gp33, SA537RUMSSAST97gp35, SA780RUMSSAST101gp32	aureus	B(B6), B(B7)	Siphoviridae,
88	hypothetical protein	1	1	SPBETA-LIKEgp27	epidermidis	Singleton	Siphoviridae
89	hypothetical protein	6	5	IME1365_01gp11, PHISA_BS1gp98, PHISA_BS2gp94, ROSAgp11, VB_SEPS_SEP9gp122, VB_SEPS_SEP9gp98	haemolyticus , aureus , aureus, epidermidis	B(B4), C(C6), B(B3), D(D1)	Siphoviridae, Myoviridae
90	hypothetical protein	1	1	SPBETA-LIKEgp46	epidermidis	Singleton	Siphoviridae
91	DUF3310 domain-containing protein	8	8	SN10gp55, SN11gp56, SN13gp58, SN8gp56, SPT152gp54, SPT252gp54, SPT5gp54, SPT99F3gp51	pseudintermedius , pseudintermedius	B(B1), B(B12)	Siphoviridae
92	hypothetical protein	2	2	S25-3gp204, S25-4gp174	aureus	C(C1)	Myoviridae
93	hypothetical protein	3	3	6ECgp141, VB_SEPS_SEP9gp128, VB_STAM_SA2gp129	epidermidis, aureus	D(D1), D(D2)	Siphoviridae
94	hypothetical protein	1	1	VB_STAM_SA2gp127	aureus	D(D2)	Siphoviridae
95	hypothetical protein	1	1	VB_SAUS_IMEP5gp4	aureus	B(B17)	Siphoviridae
96	membrane protein	1	1	VB_SEPS_SEP9gp112	epidermidis	D(D1)	Siphoviridae
97	lipoprotein	1	1	IME1367_01gp30	warneri	B(B9)	Siphoviridae
98	hypothetical protein	1	1	SPBETA-LIKEgp113	epidermidis	Singleton	Siphoviridae
99	hypothetical protein	2	2	PHISA_BS1gp185, PHISA_BS2gp194	aureus	C(C6)	Myoviridae
100	hypothetical protein	1	1	QDSA001gp191	aureus	C(C2)	Myoviridae
101	hypothetical protein	1	1	IME1348_01gp55	epidermidis	B(B4)	Siphoviridae
102	hypothetical protein	1	1	GH15gp132	aureus	C(C1)	Myoviridae
103	hypothetical protein	7	7	CNPH82gp53, CNPXgp56, IME1348_01gp49, IME1354_01gp48, PH15gp56, STB20gp54, VB_SEPIS-PHIIPLA5gp51	epidermidis, epidermidis , sp., capitis	B(B4), B(B16), B(B13)	Siphoviridae
104	tail protein	3	3	IME1318_01gp17, IME1323_01gp15, STB12gp15	haemolyticus , capitis , hominis	B(B10)	Siphoviridae
105	hypothetical protein	30	30	11gp9, 187gp10, 53gp12, 69gp10, 80ALPHAgp12, 85gp11, IME1318_01gp14, IME1323_01gp12, LORACgp11, PHIETA2gp11, PHIMR25gp11, PHINM1gp10, PHINM2gp11, PHISAUS-IPLA88gp11, SA12gp11, SA97gp10, SAP26gp10, SN10gp11, SN11gp11, SN13gp11, SN8gp11, SP5gp11, SP6gp11, SPT152gp11, SPT252gp11, SPT5gp11, STB12gp12, STB27gp9, TEM123gp8, TEM126gp9	aureus, haemolyticus , capitis , pseudintermedius , pseudintermedius, hominis	B(B2), B(B10), B(B1), B(B11)	Siphoviridae
106	hypothetical protein	8	7	6ECgp98, PHIIBB-SEP1gp190, PHIIBB-SEP1gp191, PHIIPLA-C1Cgp195, QUIDIVIDIgp190, TERRANOVAgp192, TWILLINGATEgp193, VB_SEPS_SEP9gp88	epidermidis, sp.	D(D1), C(C3)	Siphoviridae, Myoviridae
107	membrane protein	45	45	676Zgp158, 812gp161, A3Rgp156, A5Wgp157, B1gp165, FI200Wgp158, G1gp147, GH15gp154, HYZ21gp142, IME-SA118gp150, IME-SA1gp154, IME-SA2gp155, ISPgp154, JA1gp163, JD007gp149, Kgp156, MCE-2014gp150, MSA6gp158, P108gp157, P4Wgp157, PHIIBB-SEP1gp79, PHIIPLA-C1Cgp82, PHIIPLA-RODIgp153, PHISA012gp150, PHISA039gp134, PSA-3gp151, QDSA002gp158, QUIDIVIDIgp76, S25-3gp150, S25-4gp149, SA5gp142, SB-1gp141, STAP…	aureus, epidermidis, sp., aureus , xylosus, hyicus	C(C1), C(C3), C(C4), C(C5)	Myoviridae,
108	hypothetical protein	53	53	676Zgp150, 812gp153, A3Rgp148, A5Wgp149, B1gp157, FI200Wgp150, G1gp139, GH15gp146, HYZ21gp150, IME-SA118gp142, IME-SA1gp146, IME-SA2gp147, ISPgp146, JA1gp155, JD007gp141, Kgp148, MCE-2014gp142, MSA6gp151, P108gp149, P4Wgp149, PHIIBB-SEP1gp72, PHIIPLA-C1Cgp75, PHIIPLA-RODIgp145, PHISA012gp142, PHISA039gp126, PHISA_BS1gp90, PHISA_BS2gp86, PSA-3gp143, QDSA001gp94, QDSA002gp150, QUIDIVIDIgp68, S25-3g…	aureus, epidermidis, sp., aureus , xylosus, hyicus	C(C1), C(C3), C(C6), C(C2), C(C4), C(C5)	Myoviridae,
109	hypothetical protein	1	1	PHI879gp28	sciuri	B(B8)	Siphoviridae
110	ATP-binding protein	2	2	PHI575gp25, PHI879gp27	sciuri	B(B8)	Siphoviridae
111	HNH endonuclease	35	24	676Zgp13, 676Zgp225, 812gp13, A3Rgp13, A3Rgp205, A5Wgp13, A5Wgp224, B1gp13, B1gp232, FI200Wgp13, FI200Wgp225, G1gp211, HYZ21gp11, IME-SA118gp5, IME-SA1gp6, IME-SA2gp6, ISPgp7, JA1gp12, JA1gp227, Kgp13, Kgp225, MCE-2014gp5, MSA6gp13, MSA6gp225, P4Wgp13, P4Wgp224, PHIIPLA-RODIgp5, PSA-3gp5, STAPH1Ngp13, STAPH1Ngp224, TEAM1gp6, VB_SAUM-FRUSAU02gp13, VB_SAUM-FRUSAU02gp229, VB_SAUM_LM12gp5, VB_SAU_S24…	aureus, sp., xylosus, aureus	C(C1)	Myoviridae,
112	terminase	17	17	52Agp1, 55-2gp1, 55-3gp1, 55gp1, 80gp1, B166gp1, B236gp1, DW2gp1, PHIETA3gp1, PHIETAgp1, PHIJBgp1, PHIMR11gp1, SA13gp1, STAUST398-1gp1, STAUST398-3gp1, STAUST398-5gp1, UPMK_2gp1	aureus, aureus	B(B3)	Siphoviridae
113	hypothetical protein	3	3	6ECgp85, VB_SEPS_SEP9gp75, VB_STAM_SA2gp73	epidermidis, aureus	D(D1), D(D2)	Siphoviridae
114	hypothetical protein	15	15	676Zgp212, A3Rgp192, A5Wgp211, B1gp219, FI200Wgp212, G1gp197, ISPgp208, JA1gp215, MSA6gp212, P4Wgp211, QDSA002gp220, SA5gp191, STAPH1Ngp211, TEAM1gp210, VB_SAUM-FRUSAU02gp216	aureus, aureus , xylosus	C(C1)	Myoviridae,
115	hypothetical protein	41	41	676Zgp43, 812gp42, A3Rgp40, A5Wgp42, B1gp42, FI200Wgp43, G1gp27, GH15gp41, HYZ21gp39, IME-SA118gp31, IME-SA1gp32, IME-SA2gp31, ISPgp37, JA1gp40, JD007gp37, Kgp40, MCE-2014gp35, MSA6gp42, P108gp35, P4Wgp41, PHIIPLA-RODIgp39, PHISA012gp34, PHISA039gp22, PHISA_BS1gp19, PHISA_BS2gp17, PSA-3gp33, QDSA002gp44, S25-3gp38, S25-4gp36, SA5gp34, SB-1gp27, STAPH1Ngp42, TEAM1gp35, TWORTgp158, VB_SAUM-FRUSAU02…	aureus, sp., aureus , xylosus, hyicus	C(C1), C(C6), C(C4), D(D2)	Myoviridae, , Siphoviridae
116	hypothetical protein	3	3	PHIIBB-SEP1gp125, TERRANOVAgp124, TWILLINGATEgp126	epidermidis	C(C3)	Myoviridae
117	SsrA-binding protein SmpB	1	1	STAUST398-5gp32	aureus	B(B3)	Siphoviridae
118	hypothetical protein	2	2	PHINM3gp30, STAUST398-4gp30	aureus	B(B6)	Siphoviridae
119	nucleoside 2-deoxyribosyltransferase	3	3	IME1318_01gp62, IME1365_01gp54, STB20gp56	haemolyticus , capitis	B(B10), B(B4), B(B13)	Siphoviridae
120	hypothetical protein	1	1	VB_SAUS_IMEP5gp55	aureus	B(B17)	Siphoviridae
121	hypothetical protein	53	53	676Zgp96, 812gp98, A3Rgp94, A5Wgp96, B1gp100, FI200Wgp96, G1gp81, GH15gp94, HYZ21gp93, IME-SA118gp86, IME-SA1gp87, IME-SA2gp88, ISPgp91, JA1gp98, JD007gp89, Kgp95, MCE-2014gp89, MSA6gp97, P108gp89, P4Wgp95, PHIIBB-SEP1gp13, PHIIPLA-C1Cgp12, PHIIPLA-RODIgp92, PHISA012gp86, PHISA039gp71, PHISA_BS1gp24, PHISA_BS2gp22, PSA-3gp88, QDSA001gp18, QDSA002gp98, QUIDIVIDIgp13, S25-3gp89, S25-4gp88, SA11gp15…	aureus, epidermidis, sp., aureus , xylosus, hyicus	C(C1), C(C3), C(C6), C(C2), C(C4), C(C5)	Myoviridae,
122	hypothetical protein	1	1	42Egp69	aureus	B(B5)	Siphoviridae
123	DnaD domain protein	5	5	IME-SA4gp39, PHIPVL-CN125gp49, PHIRS7gp41, TP310-3gp44, VB_SAUS_IMEP5gp46	haemolyticus, aureus, saprophyticus	B(B9), B(B7), B(B14), B(B17)	Siphoviridae,
124	tail protein	2	1	VB_SAUS_IMEP5gp15, VB_SAUS_IMEP5gp19	aureus	B(B17)	Siphoviridae
125	hypothetical protein	5	5	PHISA_BS1gp188, PHISA_BS2gp196, VB_SSCM-1gp184, VB_SSCM-2gp183, VB_STAM_SA2gp62	aureus , sp.	C(C6), C(C5), D(D2)	Myoviridae, , Siphoviridae
126	DUF4355 domain-containing protein	19	19	11gp5, 187gp5, 53gp7, 69gp6, 80ALPHAgp7, PHIETA2gp6, PHIMR25gp6, SA12gp6, SA97gp6, SN10gp6, SN11gp6, SN13gp6, SN8gp6, SP5gp6, SP6gp6, SPT152gp6, SPT252gp6, SPT5gp6, STB27gp5	aureus, pseudintermedius , pseudintermedius, hominis	B(B2), B(B1), B(B11)	Siphoviridae
127	PhoH-related protein	45	45	676Zgp62, 6ECgp75, 812gp62, A3Rgp59, A5Wgp61, B1gp61, FI200Wgp62, G1gp45, GH15gp61, HYZ21gp58, IME-SA118gp49, IME-SA1gp50, IME-SA2gp49, ISPgp54, JA1gp59, JD007gp56, Kgp60, MCE-2014gp54, MSA6gp61, P108gp53, P4Wgp60, PHIIBB-SEP1gp179, PHIIPLA-C1Cgp186, PHIIPLA-RODIgp58, PHISA012gp53, PHISA039gp39, PSA-3gp52, QDSA002gp63, QUIDIVIDIgp180, S25-3gp57, S25-4gp55, SA5gp51, SB-1gp46, STAPH1Ngp61, TEAM1gp5…	aureus, epidermidis, sp., aureus , xylosus, hyicus	C(C1), D(D1), C(C3), C(C4)	Myoviridae, Siphoviridae,
128	hypothetical protein	2	1	VB_SAUS_IMEP5gp12, VB_SAUS_IMEP5gp16	aureus	B(B17)	Siphoviridae
129	hypothetical protein	1	1	SPBETA-LIKEgp6	epidermidis	Singleton	Siphoviridae
130	hypothetical protein	1	1	VB_STAM_SA2gp78	aureus	D(D2)	Siphoviridae
131	hypothetical protein	1	1	STAUST398-3gp28	aureus	B(B3)	Siphoviridae
132	hypothetical protein	1	1	TWORTgp131	hyicus	C(C4)	Myoviridae
133	hypothetical protein	1	1	SPBETA-LIKEgp47	epidermidis	Singleton	Siphoviridae
134	hypothetical protein	2	2	VB_SSCM-1gp57, VB_SSCM-2gp57	sp.	C(C5)
135	hypothetical protein	1	1	6ECgp50	epidermidis	D(D1)	Siphoviridae
136	hypothetical protein	2	2	P1105gp33, PHISA119gp32	aureus	B(B6)	Siphoviridae
137	ribonucleotide reductase beta subunit	1	1	VB_SEPS_SEP9gp82	epidermidis	D(D1)	Siphoviridae
138	single-stranded DNA-binding protein	18	18	CNPH82gp43, CNPXgp47, EWgp55, IME-SA4gp37, IME1318_01gp48, IME1323_01gp46, PH15gp47, PHI5967PVLgp32, PHI7247PVLgp32, PHIETA3gp46, PHISA2WA_ST59gp48, PHISA2WA_ST5gp47, PHISLTgp42, SA97gp45, STB20gp44, VB_SAUS_IMEP5gp50, VB_SEPIS-PHIIPLA5gp42, VB_SEPIS-PHIIPLA7gp38	epidermidis, aureus, haemolyticus, haemolyticus , capitis , capitis	B(B4), B(B9), B(B10), B(B6), B(B3), B(B5), B(B2), B(B13), B(B17)	Siphoviridae
139	integrase (int-Y)	1	1	SPBETA-LIKEgp13	epidermidis	Singleton	Siphoviridae
140	Intron encoded nuclease	1	1	PHISA_BS1gp161	aureus	C(C6)	Myoviridae
141	hypothetical protein	2	2	TEM123gp15, TEM126gp14	aureus	B(B2)	Siphoviridae
142	hypothetical protein	13	10	PHIIBB-SEP1gp128, SA11gp114, STAP1gp119, STAU2gp110, STAU2gp111, TERRANOVAgp127, TWILLINGATEgp129, VB_SAUM_REMUSgp103, VB_SAUM_REMUSgp104, VB_SAUM_ROMULUSgp102, VB_SAUM_ROMULUSgp103, VB_SSCM-1gp144, VB_SSCM-2gp144	epidermidis, aureus, sp.	C(C3), C(C2), C(C5)	Myoviridae,
143	intron-encoded nuclease	7	7	PHIIBB-SEP1gp20, PHISA012gp93, QUIDIVIDIgp20, TERRANOVAgp20, TWILLINGATEgp19, VB_SAU_CLO6gp93, VB_SAU_S24gp91	epidermidis, aureus, aureus	C(C3), C(C1)	Myoviridae
144	hypothetical protein	6	6	88gp31, IME1318_01gp36, IME1348_01gp30, STB20gp34, STB27gp28, VB_SEPIS-PHIIPLA7gp29	aureus, haemolyticus , epidermidis , capitis, hominis, epidermidis	B(B3), B(B10), B(B4), B(B13), B(B11)	Siphoviridae
145	hypothetical protein	2	2	PHISA_BS1gp121, PHISA_BS2gp116	aureus	C(C6)	Myoviridae
146	DNA primase	51	51	676Zgp132, 812gp135, A3Rgp130, A5Wgp131, B1gp135, FI200Wgp132, G1gp118, GH15gp129, HYZ21gp170, IME-SA118gp120, IME-SA1gp123, IME-SA2gp124, ISPgp126, JA1gp133, JD007gp123, Kgp130, MCE-2014gp124, MSA6gp132, P108gp131, P4Wgp131, PHIIBB-SEP1gp54, PHIIPLA-C1Cgp54, PHIIPLA-RODIgp129, PHISA012gp125, PHISA039gp110, PHISA_BS1gp60, PHISA_BS2gp58, PSA-3gp123, QDSA001gp68, QDSA002gp134, QUIDIVIDIgp51, S25-3g…	aureus, epidermidis, sp., aureus , xylosus, hyicus	C(C1), C(C3), C(C6), C(C2), C(C4), C(C5)	Myoviridae,
147	endolysin	3	3	PHISA_BS2gp14, VB_SSCM-1gp192, VB_SSCM-2gp191	aureus , sp.	C(C6), C(C5)	Myoviridae,
148	integrase (Y-Int) * Correspondes to Sa3, Sa9, Sa10 and Sa11	38	38	23MRAgp28, 2638Agp24, 37gp29, 3AJ-2017gp34, 42Egp36, 96gp33, EWgp35, IME-SA4gp25, IME1318_01gp34, IME1323_01gp30, IME1346_01gp33, IME1354_01gp25, IME1361_01gp29, IME1365_01gp31, IME1367_01gp29, JS01gp29, P282gp28, PHI13gp23, PHI879gp30, PHIBU01gp24, PHIN315gp31, PHINM3gp29, PHIRS7gp29, PHISAUS-IPLA88gp28, SA1014RUMSSAST7gp27, SA345RUMSSAST8gp28, SA537RUMSSAST97gp31, SA780RUMSSAST101gp29, SPT99F3g…	aureus, haemolyticus, haemolyticus , capitis , sp., warneri , sciuri, saprophyticus, pseudintermedius, epidermidis	B(B6), B(B15), B(B4), B(B7), B(B5), B(B3), B(B9), B(B10), B(B16), B(B8), B(B14), B(B2), B(B12), B(B17)	Siphoviridae,
149	hypothetical protein	2	2	PHISA039gp215, VB_SAU_CLO6gp9	sp., aureus	C(C1)	Myoviridae
150	baseplate	54	53	676Zgp117, 812gp119, A3Rgp115, A5Wgp116, B1gp120, FI200Wgp117, G1gp103, GH15gp114, HYZ21gp112, IME-SA118gp105, IME-SA1gp106, IME-SA1gp107, IME-SA2gp108, ISPgp111, JA1gp118, JD007gp109, Kgp115, MCE-2014gp109, MSA6gp117, P108gp114, P4Wgp116, PHIIBB-SEP1gp37, PHIIPLA-C1Cgp36, PHIIPLA-RODIgp113, PHISA012gp110, PHISA039gp95, PHISA_BS1gp42, PHISA_BS2gp40, PSA-3gp108, QDSA001gp44, QDSA002gp119, QUIDIVID…	aureus, epidermidis, sp., aureus , xylosus, hyicus	C(C1), C(C3), C(C6), C(C2), C(C4), C(C5)	Myoviridae,
151	ATP/GTP binding protein	3	3	6ECgp106, VB_SEPS_SEP9gp94, VB_STAM_SA2gp88	epidermidis, aureus	D(D1), D(D2)	Siphoviridae
152	DUF2479 domain-containing protein	4	4	CNPH82gp26, CNPXgp25, STB12gp26, VB_SEPIS-PHIIPLA5gp26	epidermidis, hominis	B(B4), B(B10)	Siphoviridae
153	hypothetical protein	1	1	SPBETA-LIKEgp145	epidermidis	Singleton	Siphoviridae
154	hypothetical protein	1	1	SPBETA-LIKEgp114	epidermidis	Singleton	Siphoviridae
155	hypothetical protein	2	2	55gp5, X2gp5	aureus	B(B3)	Siphoviridae
156	hypothetical protein	2	2	PHISA_BS1gp135, PHISA_BS2gp134	aureus	C(C6)	Myoviridae
157	hypothetical protein	1	1	STB20-LIKEgp56	epidermidis	B(B13)	Siphoviridae
158	CRISPR-associated protein Cas2	9	9	SN10gp34, SN11gp35, SN13gp37, SN8gp35, SPT152gp34, SPT252gp35, SPT5gp35, SPT99F3gp36, STB20-LIKEgp37	pseudintermedius , pseudintermedius, epidermidis	B(B1), B(B12), B(B13)	Siphoviridae
159	hypothetical protein	2	2	6ECgp64, VB_SEPS_SEP9gp53	epidermidis	D(D1)	Siphoviridae
160	HTH-type transcriptional regulator	1	1	PHISA2WA_ST78gp32	aureus	B(B5)	Siphoviridae
161	portal protein	8	8	3MRAgp4, 96gp3, B166gp3, DW2gp3, PHIETA3gp3, PHIJBgp3, PHINM4gp3, STAUST398-3gp3	aureus	B(B3)	Siphoviridae
162	intron-encoded nuclease	6	6	676Zgp103, 812gp105, A3Rgp101, FI200Wgp103, P4Wgp102, VB_SAU_CGgp95	aureus, aureus	C(C1)	Myoviridae
163	hypothetical protein	1	1	VB_STAM_SA2gp39	aureus	D(D2)	Siphoviridae
164	hypothetical protein	12	12	6ECgp126, PHIIBB-SEP1gp147, PHIIPLA-C1Cgp153, QUIDIVIDIgp150, SA11gp134, STAP1gp141, STAU2gp125, TERRANOVAgp149, TWILLINGATEgp149, VB_SAUM_REMUSgp124, VB_SAUM_ROMULUSgp111, VB_SEPS_SEP9gp110	epidermidis, sp., aureus	D(D1), C(C3), C(C2)	Siphoviridae, Myoviridae
165	hypothetical protein	49	49	676Zgp76, 812gp76, A3Rgp73, A5Wgp75, B1gp77, FI200Wgp76, G1gp60, GH15gp73, HYZ21gp73, IME-SA118gp64, IME-SA1gp65, IME-SA2gp64, ISPgp69, JA1gp75, JD007gp69, Kgp74, MCE-2014gp67, MSA6gp75, P108gp67, P4Wgp74, PHIIBB-SEP1gp189, PHIIPLA-RODIgp71, PHISA012gp65, PHISA039gp51, PSA-3gp67, QDSA001gp189, QDSA002gp75, QUIDIVIDIgp189, S25-3gp70, S25-4gp68, SA11gp176, SA5gp64, SB-1gp60, STAP1gp181, STAPH1Ngp75…	aureus, epidermidis, sp., aureus , xylosus, hyicus	C(C1), C(C3), C(C2), C(C4), C(C5)	Myoviridae,
166	membrane protein	2	2	6ECgp62, VB_SEPS_SEP9gp50	epidermidis	D(D1)	Siphoviridae
167	hypothetical protein	1	1	PHISA2WA_ST30gp64	aureus	B(B5)	Siphoviridae
168	hypothetical protein	1	1	PHI575gp26	sciuri	B(B8)	Siphoviridae
169	thioredoxin	3	3	6ECgp110, SPBETA-LIKEgp75, VB_SEPS_SEP9gp100	epidermidis	D(D1), Singleton	Siphoviridae
170	hypothetical protein	1	1	PHISA2WA_ST93gp14	aureus	B(B5)	Siphoviridae
171	hypothetical protein	1	1	SPBETA-LIKEgp10	epidermidis	Singleton	Siphoviridae
172	hypothetical protein	33	33	676Zgp203, 812gp211, A3Rgp183, A5Wgp202, B1gp210, FI200Wgp203, G1gp189, GH15gp204, HYZ21gp200, IME-SA118gp190, IME-SA1gp195, IME-SA2gp196, ISPgp199, JA1gp206, JD007gp199, Kgp203, MCE-2014gp186, MSA6gp203, P108gp207, P4Wgp202, PHISA012gp195, PHISA039gp186, PSA-3gp193, QDSA001gp155, QDSA002gp209, S25-3gp195, SA5gp182, STAPH1Ngp202, TEAM1gp201, VB_SAUM-FRUSAU02gp207, VB_SAUM_0414_108gp210, VB_SAUM_L…	aureus, sp., aureus , xylosus	C(C1), C(C2)	Myoviridae,
173	DUF739 domain-containing protein	10	10	3AJ-2017gp39, 77gp26, IME1346_01gp38, P630gp30, PHI13gp26, PHISA2WA_ST78gp33, PVLgp31, TP310-1gp31, TP310-3gp28, YMC/09/04/R1988gp33	aureus	B(B7), B(B6), B(B5)	Siphoviridae,
174	hypothetical protein	1	1	SPBETA-LIKEgp67	epidermidis	Singleton	Siphoviridae
175	IS1182-like element ISSau3 family transposase	2	2	PHIPV83gp17, PHIPVL108gp20	aureus	B(B7)	Siphoviridae
176	terminase large subunit	3	3	6ECgp6, VB_SEPS_SEP9gp6, VB_STAM_SA2gp5	epidermidis, aureus	D(D1), D(D2)	Siphoviridae
177	DUF2479 domain-containing protein	1	1	IME1318_01gp28	haemolyticus	B(B10)	Siphoviridae
178	hypothetical protein	9	6	QDSA001gp75, QDSA001gp77, SA11gp63, SA11gp65, STAP1gp69, STAP1gp71, STAU2gp65, VB_SSCM-1gp56, VB_SSCM-2gp56	aureus , aureus, sp.	C(C2), C(C5)	Myoviridae,
179	terminase large subunit	46	46	23MRAgp2, 2638Agp2, 3Agp2, 42Egp2, 47gp2, 77gp2, IME1354_01gp2, IME1361_01gp2, LH1gp2, P1105gp2, P240gp2, P282gp2, P630gp2, P954gp2, PHI12gp2, PHI2958PVLgp2, PHI5967PVLgp2, PHI7247PVLgp2, PHI7401PVLgp2, PHIBU01gp2, PHIN315gp2, PHINM3gp2, PHISA119gp2, PHISA2WA_ST121MSSAgp2, PHISA2WA_ST1gp2, PHISA2WA_ST22gp2, PHISA2WA_ST30gp2, PHISA2WA_ST59gp2, PHISA2WA_ST5gp2, PHISA2WA_ST72gp2, PHISA2WA_ST78gp2, P…	aureus, sp.	B(B6), B(B15), B(B5), B(B16)	Siphoviridae,
180	hypothetical protein	22	22	676Zgp210, A3Rgp190, A5Wgp209, B1gp217, FI200Wgp210, G1gp195, IME-SA118gp197, IME-SA1gp202, IME-SA2gp203, ISPgp206, JA1gp213, MSA6gp210, P4Wgp209, PHISA039gp194, PSA-3gp200, SA5gp189, SB-1gp164, STAPH1Ngp209, TEAM1gp208, VB_SAUM-FRUSAU02gp214, VB_SAUM_0414_108gp218, VB_SAU_CGgp209	aureus, sp., xylosus, aureus	C(C1)	Myoviridae,
181	hypothetical protein	6	6	187gp66, 96gp60, PHISA2WA_ST72gp55, SA137RUMSSAST121PVLgp52, VB_SSCM-1gp162, VB_SSCM-2gp162	aureus, sp.	B(B2), B(B3), B(B5), C(C5)	Siphoviridae,
182	hypothetical protein	4	4	P108gp219, QDSA002gp224, VB_SAU_CLO6gp207, VB_SAU_S24gp203	aureus, aureus	C(C1)	Myoviridae
183	thioredoxin	3	3	VB_SSCM-1gp54, VB_SSCM-2gp54, VB_STAM_SA2gp91	sp., aureus	C(C5), D(D2)	, Siphoviridae
184	transposase	1	1	SPBETA-LIKEgp62	epidermidis	Singleton	Siphoviridae
185	hypothetical protein	14	14	44AHJDgp21, 66gp27, BP39gp20, GRCSgp21, PHIP68gp22, PSA3gp20, S13gp21, S24-1gp21, SAP-2gp20, SCH111gp22, SCH1gp21, SLPWgp20, VB_SAUP_PHIAGO1.3gp20, VB_SAUP_PHIAGO1.9gp20	aureus	A(A1)	Podoviridae
186	hypothetical protein	1	1	VB_SAUS_IMEP5gp66	aureus	B(B17)	Siphoviridae
187	hypothetical protein	6	6	QDSA001gp143, SA11gp132, STAP1gp139, STAU2gp123, VB_SAUM_REMUSgp122, VB_SAUM_ROMULUSgp109	aureus , aureus	C(C2)	Myoviridae
188	hypothetical protein	50	50	676Zgp121, 812gp124, A3Rgp119, A5Wgp120, B1gp124, FI200Wgp121, G1gp107, GH15gp118, HYZ21gp116, IME-SA118gp109, IME-SA1gp112, IME-SA2gp113, ISPgp115, JA1gp122, JD007gp113, Kgp119, MCE-2014gp113, MSA6gp121, P108gp118, P4Wgp120, PHIIBB-SEP1gp41, PHIIPLA-C1Cgp40, PHIIPLA-RODIgp117, PHISA012gp114, PHISA039gp99, PSA-3gp112, QDSA001gp48, QDSA002gp123, QUIDIVIDIgp38, S25-3gp115, S25-4gp114, SA11gp41, SB-…	aureus, epidermidis, sp., aureus , xylosus, hyicus	C(C1), C(C3), C(C2), C(C4), C(C5)	Myoviridae,
189	HNH endonuclease	5	5	GH15gp57, PHIIPLA-C1Cgp185, VB_SAUM_REMUSgp149, VB_SAUM_ROMULUSgp139, VB_SEPS_SEP9gp65	aureus, sp., epidermidis	C(C1), C(C3), C(C2), D(D1)	Myoviridae, Siphoviridae
190	hypothetical protein	1	1	SPBETA-LIKEgp5	epidermidis	Singleton	Siphoviridae
191	hypothetical protein	1	1	PHIBU01gp8	aureus	B(B6)	Siphoviridae
192	hypothetical protein	9	9	77gp33, P1105gp39, PHIJBgp39, PHINM4gp38, PHIPVL108gp36, PHISA119gp38, PHISA2WA_ST59gp41, ROSAgp40, TP310-3gp33	aureus	B(B6), B(B3), B(B7)	Siphoviridae,
193	hypothetical protein	2	2	GH15gp185, QDSA002gp191	aureus, aureus	C(C1)	Myoviridae
194	hypothetical protein	2	2	PHISA_BS1gp97, PHISA_BS2gp93	aureus	C(C6)	Myoviridae
195	hypothetical protein	3	3	47gp34, LH1gp33, PHI2958PVLgp36	aureus	B(B5)	Siphoviridae,
196	hypothetical protein	2	2	IME-SA4gp57, IME1318_01gp68	haemolyticus, haemolyticus	B(B9), B(B10)	Siphoviridae
197	hypothetical protein	1	1	VB_SEPIS-PHIIPLA5gp60	epidermidis	B(B4)	Siphoviridae
198	hypothetical protein	4	4	MCE-2014gp98, PHISA039gp84, VB_SAU_CLO6gp98, VB_SAU_S24gp96	aureus, sp., aureus	C(C1)	Myoviridae
199	terminase large subunit	1	1	VB_SAUS_IMEP5gp2	aureus	B(B17)	Siphoviridae
200	recombinase	1	1	STB20-LIKEgp24	epidermidis	B(B13)	Siphoviridae
201	hypothetical protein	2	2	STB20-LIKEgp14, STB20gp14	epidermidis, capitis	B(B13)	Siphoviridae
202	hypothetical protein	2	2	6ECgp130, VB_SEPS_SEP9gp115	epidermidis	D(D1)	Siphoviridae
203	hypothetical protein	1	1	X2gp45	aureus	B(B3)	Siphoviridae
204	DUF1381 domain-containing protein	1	1	IME1354_01gp59	sp.	B(B16)	Siphoviridae
205	hypothetical protein	23	23	187gp76, 29gp66, 53gp73, 69gp68, 80ALPHAgp72, DW2gp61, EWgp76, LORACgp66, P954gp64, PHIETA2gp68, PHIETA3gp67, PHIMR25gp69, PHINM1gp63, PHINM2gp65, ROSAgp73, SA12gp57, SAP26gp62, SN11gp69, SP5gp62, SP6gp60, SPT152gp67, SPT252gp65, STAUST398-3gp68	aureus, pseudintermedius , pseudintermedius	B(B2), B(B3), B(B4), B(B6), B(B1)	Siphoviridae
206	hypothetical protein	4	4	3MRAgp13, PHIETA3gp15, ROSAgp15, STAUST398-3gp15	aureus	B(B3)	Siphoviridae
207	restriction endonuclease	1	1	P954gp29	aureus	B(B6)	Siphoviridae
208	hypothetical protein	3	3	PHIIBB-SEP1gp146, PHIIPLA-C1Cgp152, TERRANOVAgp148	epidermidis, sp.	C(C3)	Myoviridae
209	hypothetical protein	3	3	PHIIBB-SEP1gp150, PHIIPLA-C1Cgp155, TWILLINGATEgp151	epidermidis, sp.	C(C3)	Myoviridae
210	membrane protein	53	53	676Zgp168, 812gp171, A3Rgp166, A5Wgp167, B1gp175, FI200Wgp168, G1gp157, GH15gp164, HYZ21gp132, IME-SA118gp160, IME-SA1gp164, IME-SA2gp166, ISPgp164, JA1gp173, JD007gp159, Kgp166, MCE-2014gp160, MSA6gp168, P108gp167, P4Wgp167, PHIIBB-SEP1gp89, PHIIPLA-C1Cgp92, PHIIPLA-RODIgp163, PHISA012gp160, PHISA039gp144, PHISA_BS1gp114, PHISA_BS2gp110, PSA-3gp161, QDSA001gp112, QDSA002gp169, QUIDIVIDIgp86, S25…	aureus, epidermidis, sp., aureus , xylosus, hyicus	C(C1), C(C3), C(C6), C(C2), C(C4), C(C5)	Myoviridae,
211	hypothetical protein	3	3	STB20-LIKEgp8, STB20gp8, VB_SAUS_IMEP5gp11	epidermidis, capitis, aureus	B(B13), B(B17)	Siphoviridae
212	hypothetical protein	8	8	55-3gp48, IME1346_01gp54, P1105gp48, PHIETA2gp49, PHIETA3gp48, PHISA119gp47, PHISLTgp44, TP310-3gp42	aureus	B(B3), B(B7), B(B6), B(B2), B(B5)	Siphoviridae,
213	XRE family transcriptional regulator	6	6	SN10gp32, SN11gp32, SN13gp34, SN8gp32, SPT252gp32, SPT5gp32	pseudintermedius	B(B1)	Siphoviridae
214	hypothetical protein	5	5	23MRAgp36, PHIN315gp39, PHINM3gp37, STAUST398-1gp40, STAUST398-4gp36	aureus	B(B6), B(B3)	Siphoviridae
215	hypothetical protein	18	18	52Agp40, 92gp38, 96gp42, LORACgp40, P240gp42, P282gp41, PHI5967PVLgp28, PHI7247PVLgp28, PHINM2gp39, PHIPVL-CN125gp40, PHISA2WA_ST59gp44, PHISA2WA_ST72gp43, PHISA2WA_ST93MSSAgp43, PHISA2WA_ST93gp41, SMSAP5gp27, STAUST398-1gp48, STAUST398-5gp44, TP310-3gp36	aureus	B(B3), B(B2), B(B5), B(B6), B(B7)	Siphoviridae,
216	hypothetical protein	2	2	PHISA_BS1gp123, PHISA_BS2gp118	aureus	C(C6)	Myoviridae
217	hypothetical protein	1	1	PHISA_BS1gp74	aureus	C(C6)	Myoviridae
218	hypothetical protein	1	1	VB_SEPIS-PHIIPLA5gp24	epidermidis	B(B4)	Siphoviridae
219	hypothetical protein	26	26	676Zgp193, 6ECgp86, 812gp201, A5Wgp192, B1gp199, FI200Wgp193, G1gp178, GH15gp192, ISPgp189, JA1gp197, JD007gp188, Kgp193, MSA6gp193, P108gp195, P4Wgp192, PSA-3gp183, QDSA002gp197, S25-3gp184, SA5gp173, STAPH1Ngp192, TEAM1gp190, VB_SAUM-FRUSAU02gp197, VB_SAUM_0414_108gp199, VB_SAUM_LM12gp195, VB_SAU_CGgp191, VB_SEPS_SEP9gp76	aureus, epidermidis, aureus , xylosus	C(C1), D(D1)	Myoviridae, Siphoviridae,
220	hypothetical protein	4	4	CNPXgp55, IME1348_01gp48, PH15gp55, VB_SEPIS-PHIIPLA5gp50	epidermidis, epidermidis	B(B4)	Siphoviridae
221	hypothetical protein	1	1	VB_SAUS_IMEP5gp67	aureus	B(B17)	Siphoviridae
222	hypothetical protein	13	13	3AJ-2017gp10, IME1346_01gp10, JS01gp7, PHI13gp7, PHI575gp7, PHI879gp7, PHIPV83gp15, PVLgp7, SA537RUMSSAST97gp9, SA780RUMSSAST101gp7, SPT99F3gp7, TP310-1gp7, TP310-3gp7	aureus, sciuri, pseudintermedius	B(B7), B(B8), B(B12)	Siphoviridae,
223	hypothetical protein	2	2	IME1318_01gp58, IME1365_01gp49	haemolyticus	B(B10), B(B4)	Siphoviridae
224	hypothetical protein	8	8	187gp32, SN10gp27, SN11gp27, SN13gp29, SN8gp27, SPT252gp28, SPT5gp28, X2gp39	aureus, pseudintermedius	B(B2), B(B1), B(B3)	Siphoviridae
225	hypothetical protein	4	4	PHISA_BS1gp141, PHISA_BS2gp139, VB_SSCM-1gp128, VB_SSCM-2gp128	aureus , sp.	C(C6), C(C5)	Myoviridae,
226	hypothetical protein	2	2	SN11gp66, STB20-LIKEgp55	pseudintermedius , epidermidis	B(B1), B(B13)	Siphoviridae
227	hypothetical protein	1	1	QDSA002gp76	aureus	C(C1)	Myoviridae
228	hypothetical protein	2	2	29gp5, 52Agp6	aureus	B(B3)	Siphoviridae
229	hypothetical protein	1	1	TWORTgp58	hyicus	C(C4)	Myoviridae
230	hypothetical protein	1	1	PHISA_BS2gp206	aureus	C(C6)	Myoviridae
231	hypothetical protein	1	1	187gp25	aureus	B(B2)	Siphoviridae
232	XkdX family protein	2	2	VB_SSCM-1gp142, VB_SSCM-2gp142	sp.	C(C5)
233	hypothetical protein	1	1	TWORTgp33	hyicus	C(C4)	Myoviridae
234	hypothetical protein	1	1	DW2gp35	aureus	B(B3)	Siphoviridae
235	hypothetical protein	1	1	PHIRS7gp51	saprophyticus	B(B14)	Siphoviridae
236	DUF771 domain-containing protein	22	22	23MRAgp40, 2638Agp30, 3AJ-2017gp47, 69gp40, IME-SA4gp32, IME1346_01gp46, IME1361_01gp42, IME1365_01gp39, IME1367_01gp37, JS01gp41, P282gp39, PHIBU01gp33, PHIN315gp43, PHINM3gp41, PHISA2WA_ST22gp35, SA1014RUMSSAST7gp40, SA345RUMSSAST8gp42, SA537RUMSSAST97gp43, SA780RUMSSAST101gp41, STAUST398-4gp41, TP310-1gp37, VB_SAUS_PHI2gp34	aureus, haemolyticus, haemolyticus , warneri	B(B6), B(B15), B(B7), B(B2), B(B9), B(B4), B(B5)	Siphoviridae,
237	hypothetical protein	12	12	187gp14, IME1318_01gp18, IME1323_01gp16, SN10gp15, SN11gp15, SN13gp15, SN8gp15, SPT152gp15, SPT252gp15, SPT5gp15, STB12gp16, STB27gp13	aureus, haemolyticus , capitis , pseudintermedius , pseudintermedius, hominis	B(B2), B(B10), B(B1), B(B11)	Siphoviridae
238	hypothetical protein	5	5	187gp75, DW2gp60, SAP26gp61, TEM123gp42, TEM126gp52	aureus	B(B2), B(B3)	Siphoviridae
239	hypothetical protein	17	17	29gp52, 42Egp55, 71gp50, 96gp49, B236gp49, CNPXgp50, IME-SA4gp40, IME1354_01gp41, P954gp45, PH15gp50, PHIMR11gp46, PHIRS7gp42, PHISAUS-IPLA88gp44, STAUST398-3gp47, STB20gp48, VB_SEPIS-PHIIPLA7gp41, X2gp61	aureus, epidermidis, haemolyticus, sp., saprophyticus, capitis	B(B3), B(B5), B(B4), B(B9), B(B16), B(B6), B(B14), B(B2), B(B13)	Siphoviridae
240	hypothetical protein	28	28	3Agp54, 55-2gp57, 55-3gp59, 55gp70, 71gp59, B166gp58, DW2gp54, JS01gp56, LORACgp60, P1105gp59, PHIETA2gp61, PHIETAgp59, PHINM1gp57, PHINM2gp59, PHINM4gp59, PHIPV83gp63, PHISA119gp58, PHISA2WA_ST22gp49, PHISA2WA_ST5gp62, PHISA2WA_ST72gp58, PHISAUS-IPLA35gp52, SA12gp52, SA537RUMSSAST97gp59, SP5gp52, SP6gp55, TEM126gp49, VB_SAUS_PHI2gp47, X2gp71	aureus	B(B5), B(B3), B(B7), B(B2), B(B6)	Siphoviridae
241	hypothetical protein	17	17	3Agp40, 47gp36, PHI2958PVLgp38, PHI7401PVLgp32, PHISA2WA_ST121MSSAgp37, PHISA2WA_ST1gp38, PHISA2WA_ST30gp40, PHISA2WA_ST5gp40, PHISA2WA_ST78gp38, PHISA2WA_ST80gp38, PHISLTgp34, SA137RUMSSAST121PVLgp39, SH-ST15644gp37, SPT99F3gp35, STAUST398-2gp38, TP310-2gp37, YMC/09/04/R1988gp37	aureus, pseudintermedius	B(B5), B(B12)	Siphoviridae,
242	hypothetical protein	2	2	PHISA_BS1gp75, PHISA_BS2gp72	aureus	C(C6)	Myoviridae
243	hypothetical protein	1	1	SPBETA-LIKEgp58	epidermidis	Singleton	Siphoviridae
244	hypothetical protein	25	25	676Zgp144, 812gp147, A3Rgp142, A5Wgp143, B1gp147, FI200Wgp144, G1gp130, HYZ21gp158, IME-SA118gp132, IME-SA1gp135, IME-SA2gp137, ISPgp138, JA1gp145, JD007gp135, Kgp142, MSA6gp144, P4Wgp143, PSA-3gp135, QUIDIVIDIgp63, SA5gp126, SB-1gp127, STAPH1Ngp143, TEAM1gp140, VB_SAUM-FRUSAU02gp146, VB_SAUM_0414_108gp146	aureus, epidermidis, xylosus, aureus	C(C1), C(C3)	Myoviridae,
245	single stranded DNA-binding protein	16	16	44AHJDgp4, 66gp4, ANDHRAgp3, BP39gp4, GRCSgp4, PHIP68gp4, PSA3gp3, S13gp4, S24-1gp4, SAP-2gp3, SCH111gp4, SCH1gp4, SLPWgp3, ST134gp4, VB_SAUP_PHIAGO1.3gp3, VB_SAUP_PHIAGO1.9gp3	aureus, epidermidis	A(A1), A(A2)	Podoviridae
246	hypothetical protein	48	48	676Zgp63, 812gp63, A3Rgp60, A5Wgp62, B1gp62, FI200Wgp63, G1gp46, GH15gp62, HYZ21gp59, IME-SA118gp50, IME-SA1gp51, IME-SA2gp50, ISPgp55, JA1gp60, JD007gp57, Kgp61, MCE-2014gp55, MSA6gp62, P108gp54, P4Wgp61, PHIIBB-SEP1gp180, PHIIPLA-C1Cgp187, PHIIPLA-RODIgp59, PHISA012gp54, PHISA039gp40, PSA-3gp53, QDSA001gp176, QDSA002gp64, QUIDIVIDIgp181, S25-3gp58, S25-4gp56, SA11gp165, SA5gp52, SB-1gp47, STAP1…	aureus, epidermidis, sp., aureus , xylosus	C(C1), C(C3), C(C2), C(C5)	Myoviridae,
247	hypothetical protein	1	1	PHIETAgp49	aureus	B(B3)	Siphoviridae
248	nuclease	6	6	QDSA001gp132, SA11gp115, STAP1gp120, TWORTgp116, VB_SAUM_REMUSgp105, VB_SAUM_ROMULUSgp104	aureus , aureus, hyicus	C(C2), C(C4)	Myoviridae
249	intron-associated endonuclease	4	3	PHIIPLA-C1Cgp171, TERRANOVAgp164, TERRANOVAgp165, VB_SEPS_SEP9gp5	sp., epidermidis	C(C3), D(D1)	Myoviridae, Siphoviridae
250	HNH endonuclease	2	2	PHIPVL-CN125gp48, TP310-3gp43	aureus	B(B7)
251	hypothetical protein	2	2	STB20-LIKEgp23, STB20gp25	epidermidis, capitis	B(B13)	Siphoviridae
252	DnaD domain protein	4	4	77gp43, 85gp56, PHISA2WA_ST5gp50, SPT99F3gp46	aureus, pseudintermedius	B(B6), B(B2), B(B5), B(B12)	Siphoviridae
253	hypothetical protein	29	29	55-2gp56, 55-3gp58, 55gp69, 71gp58, 88gp57, 92gp55, JS01gp53, P954gp54, PHISA2WA_ST5gp60, QDSA001gp158, SA11gp146, SA12gp51, SA13gp53, SA537RUMSSAST97gp56, SH-ST15644gp50, SN11gp59, SP5gp51, SP6gp54, SPT252gp57, STAP1gp152, STAU2gp137, STAUST398-3gp58, TEM123gp39, TEM126gp46, VB_SAUM_REMUSgp133, VB_SAUM_ROMULUSgp123, VB_SAUS_IMEP5gp59, VB_STAM_SA2gp64, YMC/09/04/R1988gp50	aureus, aureus , pseudintermedius	B(B3), B(B7), B(B6), B(B5), C(C2), B(B2), B(B1), B(B17), D(D2)	Siphoviridae, Myoviridae
254	hypothetical protein	1	1	SPBETA-LIKEgp33	epidermidis	Singleton	Siphoviridae
255	hypothetical protein	1	1	VB_SAUS_PHI2gp29	aureus	B(B5)	Siphoviridae
256	anti-repressor	10	8	PHIIBB-SEP1gp193, QUIDIVIDIgp196, SA11gp178, STAP1gp184, TERRANOVAgp198, TWILLINGATEgp199, VB_SAUM_REMUSgp165, VB_SAUM_REMUSgp166, VB_SAUM_ROMULUSgp155, VB_SAUM_ROMULUSgp156	epidermidis, aureus	C(C3), C(C2)	Myoviridae
257	hypothetical protein	3	3	IME1354_01gp26, P1105gp29, PHISA119gp28	sp., aureus	B(B16), B(B6)	Siphoviridae
258	hypothetical protein	2	2	SPT252gp16, SPT5gp16	pseudintermedius	B(B1)	Siphoviridae
259	hypothetical protein	4	4	2638Agp12, STB20-LIKEgp13, STB20gp13, VB_SAUS_IMEP5gp20	aureus, epidermidis, capitis	B(B15), B(B13), B(B17)	Siphoviridae
260	hypothetical protein	1	1	PHIRS7gp55	saprophyticus	B(B14)	Siphoviridae
261	DNA-binding protein	2	2	PHISA_BS1gp177, PHISA_BS2gp186	aureus	C(C6)	Myoviridae
262	hypothetical protein	53	53	676Zgp93, 812gp95, A3Rgp91, A5Wgp93, B1gp97, FI200Wgp93, G1gp78, GH15gp91, HYZ21gp90, IME-SA118gp83, IME-SA1gp84, IME-SA2gp85, ISPgp88, JA1gp95, JD007gp86, Kgp92, MCE-2014gp86, MSA6gp94, P108gp86, P4Wgp92, PHIIBB-SEP1gp10, PHIIPLA-C1Cgp9, PHIIPLA-RODIgp89, PHISA012gp83, PHISA039gp68, PHISA_BS1gp21, PHISA_BS2gp19, PSA-3gp85, QDSA001gp15, QDSA002gp95, QUIDIVIDIgp10, S25-3gp86, S25-4gp85, SA11gp12, …	aureus, epidermidis, sp., aureus , xylosus, hyicus	C(C1), C(C3), C(C6), C(C2), C(C4), C(C5)	Myoviridae,
263	restriction endonuclease subunit S	1	1	IME1323_01gp31	capitis	B(B10)	Siphoviridae
264	hypothetical protein	1	1	SPBETA-LIKEgp38	epidermidis	Singleton	Siphoviridae
265	terminase small subunit	5	5	CNPH82gp1, CNPXgp1, IME1318_01gp1, PH15gp1, VB_SEPIS-PHIIPLA5gp1	epidermidis, haemolyticus	B(B4), B(B10)	Siphoviridae
266	hypothetical protein	1	1	PHIRS7gp23	saprophyticus	B(B14)	Siphoviridae
267	hypothetical protein	13	13	P240gp33, PHI7401PVLgp28, PHIPVL108gp28, PHISA2WA_ST1gp32, PHISA2WA_ST72gp33, PHISA2WA_ST80gp33, PHISA2WA_ST93MSSAgp32, PHISA2WA_ST93gp33, PHISAUS-IPLA35gp30, PHISLTgp28, SH-ST15644gp29, SMSAP5gp24, VB_SAUS_PHI2gp30	aureus	B(B5), B(B7)	Siphoviridae
268	O-antigen ligase	1	1	PHIRS7gp18	saprophyticus	B(B14)	Siphoviridae
269	hypothetical protein	2	2	PHISA_BS1gp171, PHISA_BS2gp181	aureus	C(C6)	Myoviridae
270	Autophagy protein Apg6	1	1	VB_STAM_SA2gp122	aureus	D(D2)	Siphoviridae
271	hypothetical protein	1	1	23MRAgp14	aureus	B(B6)	Siphoviridae
272	terminase	1	1	SPBETA-LIKEgp35	epidermidis	Singleton	Siphoviridae
273	HNH endonuclease	1	1	PHISA_BS1gp187	aureus	C(C6)	Myoviridae
274	hypothetical protein	1	1	42Egp31	aureus	B(B5)	Siphoviridae
275	peptidase S8	2	2	PHISA_BS1gp37, PHISA_BS2gp35	aureus	C(C6)	Myoviridae
276	hypothetical protein	40	35	676Zgp25, 812gp23, 812gp24, A3Rgp22, A5Wgp23, A5Wgp24, B1gp24, FI200Wgp25, G1gp9, GH15gp22, HYZ21gp2, HYZ21gp23, IME-SA118gp14, IME-SA1gp15, IME-SA2gp15, ISPgp19, JA1gp22, JD007gp20, Kgp23, Kgp24, MCE-2014gp20, MSA6gp24, P108gp19, P4Wgp23, PHIIPLA-RODIgp21, PHISA012gp18, PHISA039gp9, PSA-3gp15, QDSA002gp22, S25-3gp23, S25-4gp20, SA5gp16, SB-1gp10, STAPH1Ngp23, STAPH1Ngp24, TEAM1gp17, VB_SAUM-FRUS…	aureus, sp., aureus , xylosus	C(C1)	Myoviridae,
277	class 1b ribonucleoside-diphosphate reductase subunit beta	48	48	676Zgp138, 6ECgp91, 812gp141, A3Rgp136, A5Wgp137, B1gp141, FI200Wgp138, G1gp124, GH15gp136, HYZ21gp164, IME-SA118gp126, IME-SA1gp129, IME-SA2gp131, ISPgp132, JA1gp139, JD007gp129, Kgp136, MCE-2014gp130, MSA6gp138, P108gp138, P4Wgp137, PHIIBB-SEP1gp61, PHIIPLA-C1Cgp62, PHIIPLA-RODIgp135, PHISA012gp131, PHISA039gp116, PHISA_BS1gp66, PHISA_BS2gp64, PSA-3gp129, QDSA002gp140, QUIDIVIDIgp57, S25-3gp132…	aureus, epidermidis, sp., aureus , xylosus, hyicus	C(C1), D(D1), C(C3), C(C6), Singleton, C(C4), D(D2)	Myoviridae, Siphoviridae,
278	HNH endonuclease	4	4	PHIIBB-SEP1gp176, QDSA001gp173, VB_SAUM_REMUSgp151, VB_SAUM_ROMULUSgp141	epidermidis, aureus , aureus	C(C3), C(C2)	Myoviridae
279	exonuclease	53	53	676Zgp128, 812gp131, A3Rgp126, A5Wgp127, B1gp131, FI200Wgp128, G1gp114, GH15gp125, HYZ21gp174, IME-SA118gp116, IME-SA1gp119, IME-SA2gp120, ISPgp122, JA1gp129, JD007gp119, Kgp126, MCE-2014gp120, MSA6gp128, P108gp127, P4Wgp127, PHIIBB-SEP1gp50, PHIIPLA-C1Cgp50, PHIIPLA-RODIgp125, PHISA012gp121, PHISA039gp106, PHISA_BS1gp56, PHISA_BS2gp54, PSA-3gp119, QDSA001gp61, QDSA002gp130, QUIDIVIDIgp47, S25-3g…	aureus, epidermidis, sp., aureus , xylosus, hyicus	C(C1), C(C3), C(C6), C(C2), C(C4), C(C5)	Myoviridae,
280	integrase (Y-Int) * Correspondes to Sa1 and Sa5	27	27	11gp26, 187gp31, 29gp32, 3MRAgp27, 55-2gp32, 55-3gp32, 55gp40, 69gp29, 71gp31, 88gp30, B166gp29, B236gp29, PHIETA2gp30, PHIETA3gp30, PHIETAgp29, PHIMR25gp31, PHINM1gp29, PHIPV83gp36, SA97gp31, SAP26gp30, SN10gp26, SN11gp26, SN13gp28, SN8gp26, SPT152gp28, SPT252gp27, SPT5gp27	aureus, pseudintermedius , pseudintermedius	B(B2), B(B3), B(B7), B(B1)	Siphoviridae
281	capsid and scaffold protein	1	1	TWORTgp46	hyicus	C(C4)	Myoviridae
282	hypothetical protein	14	14	GH15gp17, JD007gp18, MCE-2014gp16, P108gp14, PHIIPLA-RODIgp17, QDSA002gp17, S25-4gp17, VB_SAUM_0414_108gp26, VB_SAUM_LM12gp18, VB_SAU_CGgp17, VB_SAU_CLO6gp19, VB_SAU_S24gp19, VB_SSCM-1gp103, VB_SSCM-2gp103	aureus, sp., aureus	C(C1), C(C5)	Myoviridae,
283	DUF2479 domain-containing protein	2	2	STB20gp26, STB27gp21	capitis, hominis	B(B13), B(B11)	Siphoviridae
284	hypothetical protein	25	25	3Agp19, 42Egp22, 47gp17, LH1gp17, P240gp19, PHI12gp15, PHI2958PVLgp17, PHI7401PVLgp15, PHISA2WA_ST121MSSAgp16, PHISA2WA_ST1gp18, PHISA2WA_ST30gp17, PHISA2WA_ST5gp17, PHISA2WA_ST72gp18, PHISA2WA_ST78gp16, PHISA2WA_ST80gp17, PHISA2WA_ST93MSSAgp17, PHISA2WA_ST93gp18, PHISAUS-IPLA35gp17, PHISLTgp16, SA137RUMSSAST121PVLgp17, SH-ST15644gp17, STAUST398-2gp18, TP310-2gp16, VB_SAUS_PHI2gp17, YMC/09/04/R19…	aureus	B(B5)	Siphoviridae,
285	membrane protein	32	32	676Zgp199, 812gp207, A5Wgp198, B1gp206, FI200Wgp199, G1gp185, GH15gp200, HYZ21gp196, IME-SA118gp186, IME-SA1gp191, IME-SA2gp192, ISPgp195, JA1gp202, JD007gp195, Kgp199, MCE-2014gp182, MSA6gp199, P108gp203, P4Wgp198, PHIIPLA-RODIgp183, PHISA012gp191, PHISA039gp181, PSA-3gp189, QDSA002gp205, S25-3gp191, SB-1gp154, STAPH1Ngp198, TEAM1gp197, VB_SAUM-FRUSAU02gp203, VB_SAUM_0414_108gp205, VB_SAUM_LM12g…	aureus, sp., aureus , xylosus	C(C1)	Myoviridae,
286	hypothetical protein	7	7	6ECgp114, QDSA001gp146, SA11gp137, STAP1gp143, STAU2gp127, VB_SAUM_ROMULUSgp112, VB_STAM_SA2gp100	epidermidis, aureus , aureus	D(D1), C(C2), D(D2)	Siphoviridae, Myoviridae
287	hypothetical protein	1	1	6ECgp53	epidermidis	D(D1)	Siphoviridae
288	integrase (S-Int) * Correspondes to Sa7, Se1 and Se11	25	25	53gp35, 80ALPHAgp35, 85gp35, 92gp30, CNPH82gp32, CNPXgp31, DW2gp27, IME1348_01gp29, LORACgp29, P954gp25, PH15gp31, PHIMR11gp29, PHINM2gp29, SA12gp30, SA13gp29, SP5gp29, SP6gp31, STB12gp34, STB20gp33, STB27gp26, TEM123gp26, TEM126gp27, UPMK_2gp30, VB_SEPIS-PHIIPLA7gp28, X2gp38	aureus, epidermidis, epidermidis , hominis, capitis, aureus	B(B2), B(B3), B(B4), B(B6), B(B10), B(B13), B(B11)	Siphoviridae
289	tail fiber protein	50	50	676Zgp124, 812gp127, A3Rgp122, A5Wgp123, B1gp127, FI200Wgp124, G1gp110, GH15gp121, HYZ21gp178, IME-SA118gp112, IME-SA1gp115, IME-SA2gp116, ISPgp118, JA1gp125, JD007gp116, Kgp122, MCE-2014gp116, MSA6gp124, P108gp121, P4Wgp123, PHIIBB-SEP1gp44, PHIIPLA-C1Cgp43, PHIIPLA-RODIgp120, PHISA012gp117, PHISA039gp102, PHISA_BS1gp49, PHISA_BS2gp47, PSA-3gp115, QDSA001gp51, QDSA002gp126, QUIDIVIDIgp41, S25-3g…	aureus, epidermidis, sp., aureus , xylosus	C(C1), C(C3), C(C6), C(C2)	Myoviridae,
290	hypothetical protein	3	2	VB_SAU_CLO6gp199, VB_SAU_CLO6gp60, VB_SAU_S24gp197	aureus	C(C1)	Myoviridae
291	membrane protein	37	37	676Zgp47, 812gp46, A3Rgp44, A5Wgp46, B1gp46, FI200Wgp47, G1gp31, GH15gp45, HYZ21gp43, IME-SA118gp35, IME-SA1gp36, IME-SA2gp35, ISPgp41, JA1gp44, JD007gp41, Kgp44, MCE-2014gp39, MSA6gp46, P108gp39, P4Wgp45, PHIIPLA-RODIgp43, PHISA012gp38, PHISA039gp26, PSA-3gp37, QDSA002gp48, S25-3gp42, S25-4gp40, SA5gp38, SB-1gp31, STAPH1Ngp46, TEAM1gp39, VB_SAUM-FRUSAU02gp46, VB_SAUM_0414_108gp50, VB_SAUM_LM12gp…	aureus, sp., aureus , xylosus	C(C1)	Myoviridae,
292	hypothetical protein	4	4	23MRAgp57, PHISA2WA_ST121MSSAgp52, PHISA2WA_ST5gp63, PHISA2WA_ST80gp53	aureus	B(B6), B(B5)	Siphoviridae
293	hypothetical protein	1	1	PHISA2WA_ST93gp37	aureus	B(B5)	Siphoviridae
294	hypothetical protein	1	1	SPBETA-LIKEgp96	epidermidis	Singleton	Siphoviridae
295	hypothetical protein	2	2	STB12gp69, STB27gp48	hominis	B(B10), B(B11)	Siphoviridae
296	hypothetical protein	1	1	IME-SA4gp53	haemolyticus	B(B9)	Siphoviridae
297	virulence-associated protein E (virE toxin)	1	1	42Egp72	aureus	B(B5)	Siphoviridae
298	hypothetical protein	14	14	PHIIBB-SEP1gp157, PHIIPLA-C1Cgp164, PHISA_BS1gp148, PHISA_BS2gp146, QDSA001gp151, QUIDIVIDIgp157, SA11gp143, STAP1gp148, STAU2gp133, TERRANOVAgp157, TWILLINGATEgp159, TWORTgp137, VB_SAUM_REMUSgp129, VB_SAUM_ROMULUSgp119	epidermidis, sp., aureus , aureus, hyicus	C(C3), C(C6), C(C2), C(C4)	Myoviridae
299	hypothetical protein	2	2	3MRAgp43, IME1348_01gp35	aureus, epidermidis	B(B3), B(B4)	Siphoviridae
300	hypothetical protein	1	1	EWgp30	aureus	B(B4)	Siphoviridae
301	hypothetical protein	3	3	IME-SA4gp34, IME1318_01gp45, IME1365_01gp41	haemolyticus, haemolyticus	B(B9), B(B10), B(B4)	Siphoviridae
302	hypothetical protein	3	3	LH1gp28, PHIPVL108gp26, PHISAUS-IPLA35gp28	aureus	B(B5), B(B7)	Siphoviridae
303	phosphodiester glycosidase family protein	2	2	EWgp22, VB_SAUS_IMEP5gp26	aureus	B(B4), B(B17)	Siphoviridae
304	endolysin	7	7	IME-SA4gp22, IME1318_01gp31, IME1365_01gp28, STB27gp25, VB_SEPIS-PHIIPLA5gp29, VB_SSCM-1gp191, VB_SSCM-2gp190	haemolyticus, haemolyticus , hominis, epidermidis, sp.	B(B9), B(B10), B(B4), B(B11), C(C5)	Siphoviridae,
305	tape measure protein	1	1	STB20gp16	capitis	B(B13)	Siphoviridae
306	hypothetical protein	5	5	QDSA001gp73, STAP1gp67, STAU2gp63, VB_SAUM_REMUSgp57, VB_SAUM_ROMULUSgp57	aureus , aureus	C(C2)	Myoviridae
307	hypothetical protein	2	2	ANDHRAgp7, ST134gp8	epidermidis	A(A2)	Podoviridae
308	hypothetical protein	3	3	IME1318_01gp8, IME1323_01gp6, STB12gp6	haemolyticus , capitis , hominis	B(B10)	Siphoviridae
309	hypothetical protein	2	2	PHISA_BS1gp195, PHISA_BS2gp203	aureus	C(C6)	Myoviridae
310	membrane protein	2	2	6ECgp77, VB_SEPS_SEP9gp69	epidermidis	D(D1)	Siphoviridae
311	hypothetical protein	2	2	B236gp59, VB_SEPIS-PHIIPLA5gp53	aureus, epidermidis	B(B3), B(B4)	Siphoviridae
312	XRE family transcriptional regulator	12	12	11gp31, 42Egp41, 53gp40, 69gp34, 92gp33, B236gp32, LORACgp33, PHI879gp34, PHINM2gp33, SA12gp33, SP6gp34, UPMK_2gp33	aureus, sciuri, aureus	B(B2), B(B5), B(B3), B(B8)	Siphoviridae
313	hypothetical protein	1	1	PHISA_BS1gp163	aureus	C(C6)	Myoviridae
314	hypothetical protein	2	2	2638Agp46, SPT99F3gp60	aureus, pseudintermedius	B(B15), B(B12)	Siphoviridae
315	hypothetical protein	2	2	6ECgp128, VB_SEPS_SEP9gp113	epidermidis	D(D1)	Siphoviridae
316	hypothetical protein	2	2	VB_SSCM-1gp146, VB_SSCM-2gp146	sp.	C(C5)
317	hypothetical protein	1	1	47gp25	aureus	B(B5)	Siphoviridae
318	hypothetical protein	3	3	PHIIBB-SEP1gp112, PHIIPLA-C1Cgp125, TWILLINGATEgp112	epidermidis, sp.	C(C3)	Myoviridae
319	hypothetical protein	13	13	47gp50, 77gp53, B166gp53, DW2gp51, PHIJBgp57, PHIMR11gp55, PHIMR25gp59, PHISA2WA_ST5gp59, PHISAUS-IPLA35gp49, SH-ST15644gp49, STAUST398-2gp51, STAUST398-3gp57, YMC/09/04/R1988gp49	aureus	B(B5), B(B6), B(B3), B(B2)	Siphoviridae
320	DUF3269 domain-containing protein	1	1	EWgp66	aureus	B(B4)	Siphoviridae
321	hypothetical protein	3	3	55gp51, 71gp41, EWgp48	aureus	B(B3), B(B4)	Siphoviridae
322	XRE family transcriptional regulator	9	9	52Agp36, 80gp35, 85gp39, 88gp34, 96gp38, DW2gp32, EWgp39, PHIMR25gp36, STAUST398-3gp36	aureus	B(B3), B(B2), B(B4)	Siphoviridae
323	hypothetical protein	2	2	PHISA_BS1gp194, PHISA_BS2gp202	aureus	C(C6)	Myoviridae
324	DUF2513 domain-containing protein	5	5	3AJ-2017gp44, 69gp37, JS01gp38, SA537RUMSSAST97gp40, SA780RUMSSAST101gp37	aureus	B(B7), B(B2)	Siphoviridae,
325	hypothetical protein	50	50	676Zgp133, 812gp136, A3Rgp131, A5Wgp132, B1gp136, FI200Wgp133, G1gp119, GH15gp130, HYZ21gp169, IME-SA118gp121, IME-SA1gp124, IME-SA2gp126, ISPgp127, JA1gp134, JD007gp124, Kgp131, MCE-2014gp125, MSA6gp133, P108gp133, P4Wgp132, PHIIBB-SEP1gp56, PHIIPLA-C1Cgp55, PHIIPLA-RODIgp130, PHISA012gp126, PHISA039gp111, PSA-3gp124, QDSA001gp69, QDSA002gp135, QUIDIVIDIgp52, S25-3gp127, S25-4gp126, SA11gp59, SA…	aureus, epidermidis, sp., aureus , xylosus	C(C1), C(C3), C(C2), C(C5)	Myoviridae,
326	hypothetical protein	1	1	STB20-LIKEgp40	epidermidis	B(B13)	Siphoviridae
327	VRR-NUC domain-containing protein	24	24	2638Agp54, 3Agp63, 42Egp75, 47gp62, LH1gp53, P240gp64, PHI12gp46, PHI2958PVLgp57, PHI7401PVLgp41, PHISA2WA_ST121MSSAgp62, PHISA2WA_ST1gp61, PHISA2WA_ST30gp61, PHISA2WA_ST72gp72, PHISA2WA_ST78gp63, PHISA2WA_ST80gp63, PHISA2WA_ST93MSSAgp67, PHISA2WA_ST93gp63, PHISAUS-IPLA35gp59, SA137RUMSSAST121PVLgp61, SH-ST15644gp61, STAUST398-2gp59, TP310-2gp64, VB_SAUS_PHI2gp58, YMC/09/04/R1988gp59	aureus	B(B15), B(B5)	Siphoviridae,
328	hypothetical protein	2	2	PHIIPLA-C1Cgp136, QUIDIVIDIgp123	sp., epidermidis	C(C3)	Myoviridae
329	hypothetical protein	1	1	TWORTgp106	hyicus	C(C4)	Myoviridae
330	hypothetical protein	2	2	PHI575gp50, PHI879gp50	sciuri	B(B8)	Siphoviridae
331	hypothetical protein	1	1	VB_SEPS_SEP9gp47	epidermidis	D(D1)	Siphoviridae
332	hypothetical protein	1	1	PHIRS7gp22	saprophyticus	B(B14)	Siphoviridae
333	hypothetical protein	28	28	3Agp9, 42Egp10, 47gp8, IME1354_01gp9, LH1gp8, P240gp8, PHI12gp7, PHI2958PVLgp8, PHI7401PVLgp7, PHISA2WA_ST121MSSAgp8, PHISA2WA_ST1gp8, PHISA2WA_ST30gp8, PHISA2WA_ST5gp8, PHISA2WA_ST72gp8, PHISA2WA_ST80gp8, PHISA2WA_ST93MSSAgp8, PHISA2WA_ST93gp8, PHISAUS-IPLA35gp8, PHISLTgp8, SA137RUMSSAST121PVLgp8, SH-ST15644gp8, SMSAP5gp7, STAUST398-2gp8, STB20-LIKEgp9, STB20gp9, TP310-2gp8, VB_SAUS_PHI2gp8, YMC…	aureus, sp., epidermidis, capitis	B(B5), B(B16), B(B13)	Siphoviridae,
334	hypothetical protein	2	2	PVLgp22, TP310-1gp23	aureus	B(B7)	Siphoviridae,
335	hypothetical protein	3	3	QDSA001gp175, SA11gp164, STAP1gp170	aureus , aureus	C(C2)	Myoviridae
336	hypothetical protein	2	2	ANDHRAgp20, ST134gp21	epidermidis	A(A2)	Podoviridae
337	hypothetical protein	69	68	11gp48, 187gp70, 29gp60, 3AJ-2017gp61, 3Agp55, 3MRAgp59, 42Egp64, 52Agp55, 55-2gp58, 55-3gp60, 55gp71, 69gp59, 71gp60, 80gp56, 96gp63, B166gp59, B236gp57, DW2gp55, IME1346_01gp66, IME1361_01gp57, JS01gp57, LH1gp44, LORACgp61, P1105gp60, P240gp54, P282gp58, PHI13gp45, PHI2958PVLgp51, PHI5967PVLgp38, PHI7247PVLgp38, PHIBU01gp42, PHIETA2gp62, PHIETAgp60, PHIMR25gp63, PHIN315gp58, PHINM1gp58, PHINM2g…	aureus, aureus	B(B2), B(B3), B(B7), B(B5), B(B6)	Siphoviridae,
338	XRE family transcriptional regulator	10	10	23MRAgp34, IME-SA4gp28, PHI12gp27, PHIN315gp37, PHINM3gp35, PHISA2WA_ST121MSSAgp35, STAUST398-1gp39, STAUST398-2gp35, STAUST398-4gp35, STB20gp36	aureus, haemolyticus, capitis	B(B6), B(B9), B(B5), B(B3), B(B13)	Siphoviridae
339	hypothetical protein	28	28	29gp7, 37gp7, 52Agp8, 55-2gp7, 55-3gp7, 55gp9, 71gp7, 80gp7, 88gp7, 92gp7, B236gp7, CNPH82gp9, CNPXgp8, IME1348_01gp7, IME1365_01gp7, PH15gp8, PHIETAgp7, PHIMR11gp7, ROSAgp7, SA13gp7, STAUST398-1gp7, STAUST398-5gp7, STB20-LIKEgp12, STB20gp12, UPMK_2gp7, VB_SEPIS-PHIIPLA5gp8, VB_SEPIS-PHIIPLA7gp7, X2gp10	aureus, epidermidis, epidermidis , haemolyticus , capitis, aureus	B(B3), B(B4), B(B13)	Siphoviridae
340	hypothetical protein	2	2	VB_SSCM-1gp126, VB_SSCM-2gp126	sp.	C(C5)
341	hypothetical protein	46	34	676Zgp18, 676Zgp230, 812gp18, A3Rgp17, A3Rgp209, A5Wgp18, A5Wgp229, B1gp18, B1gp237, FI200Wgp18, FI200Wgp230, G1gp214, GH15gp12, HYZ21gp7, IME-SA118gp8, IME-SA1gp9, IME-SA2gp10, ISPgp12, JA1gp16, JA1gp231, Kgp18, Kgp230, MSA6gp18, MSA6gp230, P108gp9, P4Wgp18, P4Wgp229, PHIIBB-SEP1gp152, PHIIPLA-C1Cgp157, PHIIPLA-RODIgp13, PHISA012gp13, PHISA_BS1gp145, PHISA_BS2gp143, PSA-3gp8, QDSA001gp149, QDSA0…	aureus, epidermidis, sp., aureus , xylosus	C(C1), C(C3), C(C6), C(C2)	Myoviridae,
342	XRE family transcriptional regulator	9	9	B166gp33, IME1318_01gp38, IME1367_01gp32, PHINM1gp32, PHIRS7gp31, SAP26gp33, STB12gp35, TEM123gp29, TEM126gp32	aureus, haemolyticus , warneri , saprophyticus, hominis	B(B3), B(B10), B(B9), B(B2), B(B14)	Siphoviridae
343	DNA polymerase III	1	1	TWORTgp147	hyicus	C(C4)	Myoviridae
344	hypothetical protein	29	29	676Zgp196, 812gp204, A5Wgp195, B1gp203, FI200Wgp196, G1gp182, GH15gp195, HYZ21gp194, IME-SA118gp184, IME-SA1gp188, IME-SA2gp190, ISPgp192, JD007gp191, Kgp196, MSA6gp196, P108gp198, P4Wgp195, PHISA012gp187, PHISA039gp176, PSA-3gp186, QDSA002gp200, S25-3gp187, SA5gp176, STAPH1Ngp195, TEAM1gp194, VB_SAUM-FRUSAU02gp200, VB_SAUM_0414_108gp202, VB_SAUM_LM12gp198, VB_SAU_CGgp194	aureus, sp., aureus , xylosus	C(C1)	Myoviridae,
345	hypothetical protein	1	1	SPBETA-LIKEgp8	epidermidis	Singleton	Siphoviridae
346	DNA polymerase III beta subunit	1	1	SPBETA-LIKEgp17	epidermidis	Singleton	Siphoviridae
347	hypothetical protein	1	1	VB_SEPIS-PHIIPLA5gp57	epidermidis	B(B4)	Siphoviridae
348	hypothetical protein	1	1	VB_STAM_SA2gp119	aureus	D(D2)	Siphoviridae
349	hypothetical protein	9	9	6ECgp51, IME1365_01gp56, PHIIBB-SEP1gp107, PHIIPLA-C1Cgp117, QUIDIVIDIgp110, TERRANOVAgp106, TWILLINGATEgp108, VB_SEPIS-PHIIPLA5gp56, VB_SEPIS-PHIIPLA7gp50	epidermidis, haemolyticus , sp.	D(D1), B(B4), C(C3)	Siphoviridae, Myoviridae
350	hypothetical protein	5	5	PHIIBB-SEP1gp141, PHIIPLA-C1Cgp146, QUIDIVIDIgp141, TERRANOVAgp141, TWILLINGATEgp141	epidermidis, sp.	C(C3)	Myoviridae
351	hypothetical protein	9	9	55-2gp29, 55-3gp29, 55gp36, SA12gp29, SA13gp28, SA97gp30, SP6gp30, STAUST398-3gp29, STAUST398-5gp30	aureus	B(B3), B(B2)	Siphoviridae
352	hypothetical protein	1	1	STB12gp44	hominis	B(B10)	Siphoviridae
353	hypothetical protein	16	16	44AHJDgp20, 66gp26, ANDHRAgp19, BP39gp19, GRCSgp20, PHIP68gp21, PSA3gp19, S13gp20, S24-1gp20, SAP-2gp19, SCH111gp21, SCH1gp20, SLPWgp19, ST134gp20, VB_SAUP_PHIAGO1.3gp19, VB_SAUP_PHIAGO1.9gp19	aureus, epidermidis	A(A1), A(A2)	Podoviridae
354	hypothetical protein	2	2	96gp32, STAUST398-3gp30	aureus	B(B3)	Siphoviridae
355	excisionase	5	5	11gp27, 69gp30, 80ALPHAgp36, PHIETA2gp31, PHIETA3gp31	aureus	B(B2), B(B3)	Siphoviridae
356	hypothetical protein	1	1	QDSA002gp7	aureus	C(C1)	Myoviridae
357	hypothetical protein	1	1	SPBETA-LIKEgp109	epidermidis	Singleton	Siphoviridae
358	hypothetical protein	1	1	TWORTgp12	hyicus	C(C4)	Myoviridae
359	transcriptional regulator	1	1	VB_SEPS_SEP9gp90	epidermidis	D(D1)	Siphoviridae
360	hypothetical protein	2	2	VB_SSCM-1gp177, VB_SSCM-2gp176	sp.	C(C5)
361	hypothetical protein	2	2	VB_SSCM-1gp5, VB_SSCM-2gp5	sp.	C(C5)
362	hypothetical protein	2	2	187gp43, 85gp44	aureus	B(B2)	Siphoviridae
363	transcriptional regulator	2	2	IME1354_01gp60, PHIRS7gp58	sp., saprophyticus	B(B16), B(B14)	Siphoviridae
364	hypothetical protein	11	11	PHI2958PVLgp25, PHISA2WA_ST121MSSAgp24, PHISA2WA_ST1gp26, PHISA2WA_ST30gp25, PHISA2WA_ST5gp25, PHISA2WA_ST72gp26, PHISA2WA_ST78gp24, PHISA2WA_ST80gp25, PHISA2WA_ST93MSSAgp25, PHISA2WA_ST93gp26, PVLgp25	aureus	B(B5), B(B7)	, Siphoviridae
365	hypothetical protein	1	1	SPBETA-LIKEgp142	epidermidis	Singleton	Siphoviridae
366	class Ib ribonucleoside-diphosphate reductase assembly flavoprotein NrdI	2	2	6ECgp93, VB_STAM_SA2gp81	epidermidis, aureus	D(D1), D(D2)	Siphoviridae
367	DUF2482 domain-containing protein	23	23	23MRAgp43, 3AJ-2017gp49, 3MRAgp41, 80gp39, B166gp41, P240gp43, PHIBU01gp34, PHIETA2gp42, PHIETA3gp42, PHIN315gp45, PHINM3gp44, PHIPVL108gp38, PHISA2WA_ST72gp44, PHISA2WA_ST93MSSAgp44, PHISA2WA_ST93gp42, PHISAUS-IPLA88gp37, PHISLTgp38, SA1014RUMSSAST7gp42, SA345RUMSSAST8gp44, SA780RUMSSAST101gp43, SA97gp41, STAUST398-4gp44, VB_SAUS_PHI2gp37	aureus	B(B6), B(B7), B(B3), B(B5), B(B2)	Siphoviridae,
368	hypothetical protein	1	1	PHIIPLA-RODIgp191	sp.	C(C1)	Myoviridae
369	RNA ligase	2	2	QDSA001gp174, STAU2gp155	aureus , aureus	C(C2)	Myoviridae
370	hypothetical protein	2	2	37gp20, STB20gp27	aureus, capitis	B(B4), B(B13)	Siphoviridae
371	head-tail adapter protein	19	19	23MRAgp8, 2638Agp7, 77gp8, IME1361_01gp8, P1105gp8, P282gp8, P630gp8, P954gp8, PHI5967PVLgp6, PHI7247PVLgp6, PHIBU01gp6, PHIN315gp8, PHINM3gp8, PHISA119gp8, PHISA2WA_ST22gp8, PHISA2WA_ST59gp8, SA1014RUMSSAST7gp8, SA345RUMSSAST8gp8, STAUST398-4gp9	aureus	B(B6), B(B15)	Siphoviridae
372	hypothetical protein	9	9	77gp60, DW2gp58, IME1361_01gp60, PHIJBgp65, PHIMR25gp66, PHINM4gp63, PHISA2WA_ST5gp68, PHISA2WA_ST78gp57, SP5gp57	aureus	B(B6), B(B3), B(B2), B(B5)	Siphoviridae
373	hypothetical protein	39	39	676Zgp30, 812gp29, A3Rgp27, A5Wgp29, B1gp29, FI200Wgp30, G1gp14, GH15gp29, HYZ21gp27, IME-SA118gp19, IME-SA1gp20, IME-SA2gp19, ISPgp24, JA1gp27, JD007gp26, Kgp28, MCE-2014gp24, MSA6gp29, P108gp25, P4Wgp28, PHIIPLA-RODIgp26, PHISA012gp23, PHISA039gp12, PHISA_BS1gp150, PHISA_BS2gp152, PSA-3gp20, QDSA002gp29, S25-3gp28, S25-4gp25, SA5gp21, SB-1gp15, STAPH1Ngp29, TEAM1gp22, VB_SAUM-FRUSAU02gp29, VB_S…	aureus, sp., aureus , xylosus	C(C1), C(C6)	Myoviridae,
374	head-tail connector protein	3	3	6ECgp11, VB_SEPS_SEP9gp11, VB_STAM_SA2gp10	epidermidis, aureus	D(D1), D(D2)	Siphoviridae
375	hypothetical protein	4	4	IME1348_01gp24, IME1367_01gp21, PH15gp25, VB_SEPIS-PHIIPLA7gp23	epidermidis , warneri , epidermidis	B(B4), B(B9)	Siphoviridae
376	hypothetical protein	8	8	6ECgp57, PHIIPLA-C1Cgp109, PHISA_BS1gp147, PHISA_BS2gp145, QUIDIVIDIgp105, TERRANOVAgp101, VB_SSCM-1gp112, VB_SSCM-2gp112	epidermidis, sp., aureus	D(D1), C(C3), C(C6), C(C5)	Siphoviridae, Myoviridae,
377	hypothetical protein	7	7	71gp65, IME1318_01gp70, PHIIBB-SEP1gp122, PHIIPLA-C1Cgp135, PHISA2WA_ST30gp56, QUIDIVIDIgp122, TWILLINGATEgp123	aureus, haemolyticus , epidermidis, sp.	B(B3), B(B10), C(C3), B(B5)	Siphoviridae, Myoviridae
378	hypothetical protein	21	21	3Agp50, 47gp46, P240gp50, P954gp52, PHI12gp35, PHI2958PVLgp48, PHI7401PVLgp38, PHISA2WA_ST121MSSAgp47, PHISA2WA_ST1gp48, PHISA2WA_ST72gp51, PHISA2WA_ST78gp48, PHISA2WA_ST80gp48, PHISA2WA_ST93MSSAgp51, PHISA2WA_ST93gp49, PHISAUS-IPLA35gp45, SH-ST15644gp46, SMSAP5gp33, STAUST398-2gp48, TP310-2gp47, VB_SAUS_PHI2gp44, YMC/09/04/R1988gp46	aureus	B(B5), B(B6)	Siphoviridae,
379	hypothetical protein	2	2	IME1367_01gp41, SPBETA-LIKEgp84	warneri , epidermidis	B(B9), Singleton	Siphoviridae
380	hypothetical protein	3	3	B166gp57, P630gp57, SA345RUMSSAST8gp57	aureus	B(B3), B(B6)	Siphoviridae
381	DUF2479 domain-containing protein	1	1	EWgp29	aureus	B(B4)	Siphoviridae
382	hypothetical protein	2	2	VB_SSCM-1gp135, VB_SSCM-2gp135	sp.	C(C5)
383	hypothetical protein	1	1	TWORTgp143	hyicus	C(C4)	Myoviridae
384	hypothetical protein	2	2	SPBETA-LIKEgp57, VB_SEPIS-PHIIPLA5gp23	epidermidis	Singleton, B(B4)	Siphoviridae
385	hypothetical protein	3	3	6ECgp89, VB_SEPS_SEP9gp79, VB_STAM_SA2gp76	epidermidis, aureus	D(D1), D(D2)	Siphoviridae
386	hypothetical protein	3	3	IME-SA4gp3, IME1367_01gp3, PHIRS7gp3	haemolyticus, warneri , saprophyticus	B(B9), B(B14)	Siphoviridae
387	TIR domain-containing protein	8	8	187gp33, SN10gp28, SN11gp28, SN13gp30, SN8gp28, SPT252gp29, SPT5gp29, X2gp40	aureus, pseudintermedius	B(B2), B(B1), B(B3)	Siphoviridae
388	hypothetical protein	1	1	SPBETA-LIKEgp151	epidermidis	Singleton	Siphoviridae
389	DUF1024 family protein	4	4	CNPH82gp59, CNPXgp62, PH15gp61, VB_SEPIS-PHIIPLA5gp61	epidermidis	B(B4)	Siphoviridae
390	hypothetical protein	1	1	SPBETA-LIKEgp93	epidermidis	Singleton	Siphoviridae
391	TreS	35	27	676Zgp19, 676Zgp231, 812gp19, A3Rgp18, A3Rgp210, A5Wgp19, A5Wgp230, FI200Wgp19, FI200Wgp231, G1gp1, GH15gp14, HYZ21gp6, ISPgp13, JD007gp15, Kgp19, Kgp231, MCE-2014gp12, P108gp11, P4Wgp19, P4Wgp230, PHIIPLA-RODIgp14, PHISA012gp14, PHISA039gp5, PSA-3gp9, QDSA002gp14, S25-3gp19, S25-4gp14, SA5gp11, STAPH1Ngp19, STAPH1Ngp230, VB_SAUM_0414_108gp23, VB_SAUM_0414_108gp247, VB_SAUM_LM12gp14, VB_SAU_CGgp1…	aureus, sp., aureus	C(C1)	Myoviridae,
392	class 1b ribonucleoside-diphosphate reductase subunit alpha	1	1	SPBETA-LIKEgp79	epidermidis	Singleton	Siphoviridae
393	hypothetical protein	2	2	P954gp23, STAUST398-2gp26	aureus	B(B6), B(B5)	Siphoviridae
394	hypothetical protein	1	1	STB20gp59	capitis	B(B13)	Siphoviridae
395	hypothetical protein	1	1	VB_SAUS_IMEP5gp42	aureus	B(B17)	Siphoviridae
396	hypothetical protein	2	2	VB_SAU_CLO6gp5, VB_SAU_S24gp5	aureus	C(C1)	Myoviridae
397	hypothetical protein	53	53	676Zgp97, 812gp99, A3Rgp95, A5Wgp97, B1gp101, FI200Wgp97, G1gp82, GH15gp95, HYZ21gp94, IME-SA118gp87, IME-SA1gp88, IME-SA2gp89, ISPgp92, JA1gp99, JD007gp90, Kgp96, MCE-2014gp90, MSA6gp98, P108gp90, P4Wgp96, PHIIBB-SEP1gp14, PHIIPLA-C1Cgp13, PHIIPLA-RODIgp93, PHISA012gp87, PHISA039gp72, PHISA_BS1gp25, PHISA_BS2gp23, PSA-3gp89, QDSA001gp20, QDSA002gp99, QUIDIVIDIgp14, S25-3gp90, S25-4gp89, SA11gp17…	aureus, epidermidis, sp., aureus , xylosus, hyicus	C(C1), C(C3), C(C6), C(C2), C(C4), C(C5)	Myoviridae,
398	hypothetical protein	1	1	187gp17	aureus	B(B2)	Siphoviridae
399	hypothetical protein	2	2	PHISA_BS1gp108, PHISA_BS2gp104	aureus	C(C6)	Myoviridae
400	hypothetical protein	1	1	PHIPVL-CN125gp17	aureus	B(B7)
401	membrane protein	6	6	QDSA001gp9, SA11gp6, STAP1gp7, STAU2gp5, VB_SAUM_REMUSgp4, VB_SAUM_ROMULUSgp4	aureus , aureus	C(C2)	Myoviridae
402	DNA ligase	35	35	676Zgp60, 812gp60, A3Rgp57, A5Wgp59, B1gp59, FI200Wgp60, G1gp44, GH15gp59, HYZ21gp57, IME-SA118gp48, IME-SA1gp49, IME-SA2gp48, ISPgp53, JA1gp57, JD007gp54, Kgp58, MCE-2014gp52, MSA6gp59, P108gp52, P4Wgp58, PHIIPLA-RODIgp56, PHISA012gp51, PSA-3gp50, QDSA002gp61, S25-3gp55, S25-4gp53, SB-1gp44, STAPH1Ngp59, TEAM1gp52, VB_SAUM-FRUSAU02gp59, VB_SAUM_0414_108gp63, VB_SAUM_LM12gp58, VB_SSCM-1gp183, VB_…	aureus, sp., aureus , xylosus	C(C1), C(C5), D(D2)	Myoviridae, , Siphoviridae
403	glycerophosphoryl diester phosphodiesterase	4	4	PHISA_BS1gp36, PHISA_BS2gp34, VB_SSCM-1gp30, VB_SSCM-2gp30	aureus , sp.	C(C6), C(C5)	Myoviridae,
404	tail lysin	38	38	676Zgp112, 812gp114, A3Rgp110, A5Wgp111, B1gp115, FI200Wgp112, G1gp98, GH15gp109, HYZ21gp107, IME-SA118gp100, IME-SA1gp101, IME-SA2gp103, ISPgp106, JA1gp113, JD007gp104, Kgp110, MCE-2014gp104, MSA6gp112, P108gp108, P4Wgp111, PHIIPLA-RODIgp108, PHISA012gp103, PHISA039gp90, PSA-3gp103, QDSA002gp114, S25-3gp104, S25-4gp103, SA5gp100, SB-1gp96, STAPH1Ngp111, TEAM1gp108, TWORTgp34, VB_SAUM-FRUSAU02gp1…	aureus, sp., aureus , xylosus, hyicus	C(C1), C(C4)	Myoviridae,
405	hypothetical protein	34	34	676Zgp86, 812gp88, A3Rgp84, A5Wgp86, B1gp90, FI200Wgp86, G1gp70, GH15gp84, HYZ21gp83, IME-SA118gp76, IME-SA1gp77, IME-SA2gp78, ISPgp80, JA1gp88, JD007gp79, Kgp85, MCE-2014gp79, MSA6gp87, P108gp78, P4Wgp85, PHISA012gp76, PHISA039gp61, PSA-3gp78, QDSA002gp86, SA5gp75, SB-1gp71, STAPH1Ngp86, TEAM1gp82, VB_SAUM-FRUSAU02gp89, VB_SAUM_0414_108gp88, VB_SAUM_LM12gp85, VB_SAU_CGgp78, VB_SAU_CLO6gp76, VB_S…	aureus, sp., aureus , xylosus	C(C1)	Myoviridae,
406	tape measure protein	7	7	37gp15, CNPH82gp17, CNPXgp16, IME1348_01gp15, PH15gp16, VB_SEPIS-PHIIPLA5gp16, VB_SEPIS-PHIIPLA7gp15	aureus, epidermidis, epidermidis	B(B4)	Siphoviridae
407	hypothetical protein	1	1	TWORTgp36	hyicus	C(C4)	Myoviridae
408	DNA helicase	12	12	P108gp123, PHIIPLA-C1Cgp44, QDSA001gp53, QUIDIVIDIgp42, S25-3gp119, S25-4gp118, SA11gp46, STAP1gp48, STAU2gp46, TERRANOVAgp42, TWILLINGATEgp42, TWORTgp49	aureus, sp., aureus , epidermidis, hyicus	C(C1), C(C3), C(C2), C(C4)	Myoviridae
409	hypothetical protein	2	2	VB_SSCM-1gp111, VB_SSCM-2gp111	sp.	C(C5)
410	hypothetical protein	1	1	IME1354_01gp12	sp.	B(B16)	Siphoviridae
411	XkdX family protein	2	2	EWgp25, IME1365_01gp22	aureus, haemolyticus	B(B4)	Siphoviridae
412	DNA-cytosine methyltransferase	1	1	SPBETA-LIKEgp89	epidermidis	Singleton	Siphoviridae
413	hypothetical protein	6	6	29gp6, 52Agp7, 80gp6, CNPH82gp8, CNPXgp7, IME1348_01gp6	aureus, epidermidis, epidermidis	B(B3), B(B4)	Siphoviridae
414	DUF3168 domain-containing protein	35	35	29gp11, 37gp11, 3MRAgp10, 52Agp12, 55-2gp11, 55-3gp11, 55gp14, 71gp11, 80gp11, 88gp11, 92gp11, 96gp12, B166gp11, B236gp11, CNPH82gp13, CNPXgp12, DW2gp12, EWgp13, IME1348_01gp11, IME1365_01gp12, PH15gp12, PHIETA3gp12, PHIETAgp11, PHIJBgp12, PHIMR11gp11, PHINM4gp12, ROSAgp12, SA13gp11, STAUST398-1gp11, STAUST398-3gp12, STAUST398-5gp11, UPMK_2gp11, VB_SEPIS-PHIIPLA5gp12, VB_SEPIS-PHIIPLA7gp11, X2gp15	aureus, epidermidis, epidermidis , haemolyticus , aureus	B(B3), B(B4)	Siphoviridae
415	integrase (Y-Int)	1	1	SPBETA-LIKEgp50	epidermidis	Singleton	Siphoviridae
416	hypothetical protein	2	2	37gp34, SPT152gp29	aureus, pseudintermedius	B(B4), B(B1)	Siphoviridae
417	class Ib ribonucleoside-diphosphate reductase assembly flavoprotein NrdI	46	46	676Zgp136, 812gp139, A3Rgp134, A5Wgp135, B1gp139, FI200Wgp136, G1gp122, GH15gp134, HYZ21gp166, IME-SA118gp124, IME-SA1gp127, IME-SA2gp129, ISPgp130, JA1gp137, JD007gp127, Kgp134, MCE-2014gp128, MSA6gp136, P108gp136, P4Wgp135, PHIIBB-SEP1gp59, PHIIPLA-C1Cgp58, PHIIPLA-RODIgp133, PHISA012gp129, PHISA039gp114, PHISA_BS1gp64, PHISA_BS2gp62, PSA-3gp127, QDSA002gp138, QUIDIVIDIgp55, S25-3gp130, S25-4gp…	aureus, epidermidis, sp., aureus , xylosus, hyicus	C(C1), C(C3), C(C6), Singleton, C(C4)	Myoviridae, , Siphoviridae
418	hypothetical protein	15	15	3AJ-2017gp40, IME1346_01gp39, IME1361_01gp41, P1105gp37, P282gp36, P630gp33, PHI13gp27, PHIPVL-CN125gp37, PHIPVL108gp32, PHISA119gp36, PHISA2WA_ST59gp39, PVLgp32, SA345RUMSSAST8gp36, TP310-1gp32, TP310-3gp29	aureus	B(B7), B(B6)	Siphoviridae,
419	DUF4868 domain-containing protein	1	1	PHI879gp25	sciuri	B(B8)	Siphoviridae
420	hypothetical protein	1	1	TWORTgp146	hyicus	C(C4)	Myoviridae
421	hypothetical protein	1	1	SPBETA-LIKEgp104	epidermidis	Singleton	Siphoviridae
422	hypothetical protein	5	5	PHISA2WA_ST121MSSAgp30, PHISA2WA_ST22gp29, PHISA2WA_ST30gp31, PHISA2WA_ST5gp31, STAUST398-1gp35	aureus	B(B5), B(B6), B(B3)	Siphoviridae
423	hypothetical protein	3	3	QUIDIVIDIgp193, TERRANOVAgp195, TWILLINGATEgp196	epidermidis	C(C3)	Myoviridae
424	hypothetical protein	1	1	TWORTgp110	hyicus	C(C4)	Myoviridae
425	hypothetical protein	3	3	PHISA039gp81, VB_SAU_CLO6gp189, VB_SAU_S24gp187	sp., aureus	C(C1)	Myoviridae
426	hypothetical protein	1	1	PHIBU01gp29	aureus	B(B6)	Siphoviridae
427	hypothetical protein	1	1	IME1348_01gp39	epidermidis	B(B4)	Siphoviridae
428	DUF1381 domain-containing protein	13	13	29gp62, 71gp64, 80gp58, 85gp70, 88gp62, 92gp60, B236gp64, LH1gp48, P954gp59, PHIPV83gp1, PHISLTgp55, ROSAgp69, SA13gp58	aureus	B(B3), B(B2), B(B5), B(B6), B(B7)	Siphoviridae
429	endolysin	45	45	3Agp26, 47gp22, 53gp33, 77gp21, 80ALPHAgp32, 96gp29, LH1gp24, P1105gp24, P240gp27, PHI12gp21, PHI2958PVLgp24, PHI5967PVLgp17, PHI7247PVLgp17, PHI7401PVLgp21, PHIJBgp29, PHINM1gp27, PHINM4gp28, PHIPVL-CN125gp24, PHIPVL108gp19, PHISA119gp24, PHISA2WA_ST121MSSAgp23, PHISA2WA_ST1gp25, PHISA2WA_ST22gp21, PHISA2WA_ST30gp24, PHISA2WA_ST59gp22, PHISA2WA_ST5gp24, PHISA2WA_ST72gp25, PHISA2WA_ST78gp23, PHIS…	aureus, hominis	B(B5), B(B2), B(B6), B(B3), B(B7), B(B10)	Siphoviridae,
430	endolysin	3	3	2638Agp21, SPT99F3gp22, VB_STAM_SA2gp30	aureus, pseudintermedius, aureus	B(B15), B(B12), D(D2)	Siphoviridae
431	terminal repeat-encoded protein	34	26	A5Wgp214, A5Wgp3, B1gp222, B1gp3, FI200Wgp215, FI200Wgp3, G1gp200, IME-SA118gp200, IME-SA1gp205, IME-SA2gp208, ISPgp211, JA1gp218, JA1gp3, MCE-2014gp199, MSA6gp215, MSA6gp3, P108gp220, P4Wgp214, P4Wgp3, PHISA012gp206, PSA-3gp205, QDSA002gp225, S25-3gp11, S25-4gp180, SA5gp194, SB-1gp167, STAPH1Ngp214, STAPH1Ngp3, TEAM1gp213, VB_SAUM-FRUSAU02gp219, VB_SAUM-FRUSAU02gp3, VB_SAUM_LM12gp222, VB_SAU_CLO…	aureus, aureus , xylosus	C(C1)	Myoviridae,
432	CHAP domain-containing protein	16	16	44AHJDgp11, 66gp11, ANDHRAgp10, BP39gp10, GRCSgp11, PHIP68gp11, PSA3gp10, S13gp11, S24-1gp11, SAP-2gp10, SCH111gp11, SCH1gp10, SLPWgp9, ST134gp11, VB_SAUP_PHIAGO1.3gp10, VB_SAUP_PHIAGO1.9gp10	aureus, epidermidis	A(A1), A(A2)	Podoviridae
433	portal protein	3	3	6ECgp7, VB_SEPS_SEP9gp7, VB_STAM_SA2gp6	epidermidis, aureus	D(D1), D(D2)	Siphoviridae
434	portal protein	27	27	29gp2, 37gp3, 52Agp3, 55-2gp3, 55-3gp3, 55gp3, 71gp3, 80gp3, 88gp3, 92gp3, B236gp3, CNPH82gp3, CNPXgp3, EWgp3, IME1348_01gp3, IME1365_01gp3, PH15gp4, PHIETAgp3, PHIMR11gp3, ROSAgp3, SA13gp3, STAUST398-1gp3, STAUST398-5gp3, UPMK_2gp3, VB_SEPIS-PHIIPLA5gp3, VB_SEPIS-PHIIPLA7gp3, X2gp3	aureus, epidermidis, epidermidis , haemolyticus , aureus	B(B3), B(B4)	Siphoviridae
435	membrane protein	34	34	676Zgp181, 812gp183, A3Rgp179, A5Wgp180, B1gp187, FI200Wgp181, G1gp167, GH15gp176, HYZ21gp121, IME-SA118gp172, IME-SA1gp176, IME-SA2gp178, ISPgp176, JA1gp185, JD007gp172, Kgp177, MSA6gp181, P108gp180, P4Wgp180, PHIIPLA-RODIgp176, PHISA012gp173, PHISA039gp157, PSA-3gp173, QDSA002gp182, S25-3gp173, SA5gp162, STAPH1Ngp180, TEAM1gp180, VB_SAUM-FRUSAU02gp185, VB_SAUM_0414_108gp183, VB_SAUM_LM12gp179, …	aureus, sp., aureus , xylosus	C(C1)	Myoviridae,
436	hypothetical protein	50	38	676Zgp11, 676Zgp223, 812gp11, A3Rgp11, A3Rgp203, A5Wgp11, A5Wgp222, B1gp11, B1gp230, FI200Wgp11, FI200Wgp223, G1gp208, GH15gp3, HYZ21gp13, IME-SA118gp3, IME-SA1gp4, IME-SA2gp4, ISPgp4, JA1gp10, JA1gp225, JD007gp2, Kgp11, Kgp223, MCE-2014gp3, MSA6gp11, MSA6gp223, P108gp3, P4Wgp11, P4Wgp222, PHIIBB-SEP1gp144, PHIIPLA-C1Cgp149, PHIIPLA-RODIgp3, PHISA012gp8, PHISA039gp212, PSA-3gp3, QDSA002gp3, QUIDI…	aureus, epidermidis, sp., aureus , xylosus	C(C1), C(C3), D(D1)	Myoviridae, , Siphoviridae
437	terminal repeat-encoded protein	41	30	676Zgp215, 676Zgp3, 812gp3, A3Rgp195, A3Rgp3, A5Wgp215, A5Wgp4, B1gp223, B1gp4, FI200Wgp216, FI200Wgp4, G1gp201, HYZ21gp21, IME-SA118gp201, IME-SA1gp206, IME-SA2gp209, ISPgp212, JA1gp219, JA1gp4, Kgp215, Kgp3, MCE-2014gp200, MSA6gp216, MSA6gp4, P108gp221, P4Wgp215, P4Wgp4, PHIIPLA-RODIgp206, PHISA012gp207, PSA-3gp206, QDSA002gp226, S25-3gp12, S25-4gp181, SA5gp195, SB-1gp168, STAPH1Ngp215, STAPH1N…	aureus, sp., aureus , xylosus	C(C1)	Myoviridae,
438	hypothetical protein	18	18	11gp7, 53gp9, 69gp8, 80ALPHAgp9, 85gp8, EWgp9, LORACgp8, PHIETA2gp8, PHIMR25gp8, PHINM1gp7, PHINM2gp8, PHISAUS-IPLA88gp9, SA12gp8, SA97gp8, SAP26gp7, SP5gp8, SP6gp8, TEM126gp7	aureus	B(B2), B(B4)	Siphoviridae
439	hypothetical protein	2	2	VB_SSCM-1gp138, VB_SSCM-2gp138	sp.	C(C5)
440	terminal repeat-encoded protein	2	2	VB_SAU_CLO6gp210, VB_SAU_S24gp206	aureus	C(C1)	Myoviridae
441	hypothetical protein	4	4	6ECgp55, PHIIPLA-C1Cgp110, QUIDIVIDIgp106, VB_STAM_SA2gp50	epidermidis, sp., aureus	D(D1), C(C3), D(D2)	Siphoviridae, Myoviridae
442	hypothetical protein	1	1	PHIPVL-CN125gp20	aureus	B(B7)
443	single-stranded DNA-binding protein	1	1	SPBETA-LIKEgp2	epidermidis	Singleton	Siphoviridae
444	hypothetical protein	6	6	SN10gp58, SN11gp57, SN13gp61, SN8gp59, SPT252gp55, SPT5gp57	pseudintermedius	B(B1)	Siphoviridae
445	portal protein	51	51	676Zgp91, 812gp93, A3Rgp89, A5Wgp91, B1gp95, FI200Wgp91, G1gp76, GH15gp89, HYZ21gp88, IME-SA118gp81, IME-SA1gp82, IME-SA2gp83, ISPgp86, JA1gp93, JD007gp84, Kgp90, MCE-2014gp84, MSA6gp92, P108gp84, P4Wgp90, PHIIBB-SEP1gp8, PHIIPLA-C1Cgp7, PHIIPLA-RODIgp87, PHISA012gp81, PHISA039gp66, PHISA_BS1gp196, PHISA_BS2gp204, PSA-3gp83, QDSA001gp12, QDSA002gp92, QUIDIVIDIgp8, S25-3gp84, S25-4gp83, SA11gp9, S…	aureus, epidermidis, sp., aureus , xylosus, hyicus	C(C1), C(C3), C(C6), C(C2), C(C4), C(C5)	Myoviridae,
446	terminase large subunit	21	21	3AJ-2017gp5, IME-SA4gp2, IME1346_01gp5, IME1367_01gp2, JS01gp2, PHI13gp2, PHI575gp2, PHI879gp2, PHIPV83gp10, PHIPVL-CN125gp2, PHIPVL108gp2, PHIRS7gp2, PVLgp2, SA537RUMSSAST97gp4, SA780RUMSSAST101gp2, SPT99F3gp2, STB20-LIKEgp2, STB20gp2, TP310-1gp2, TP310-3gp2, VB_SAUS_IMEP5gp5	aureus, haemolyticus, warneri , sciuri, saprophyticus, pseudintermedius, epidermidis, capitis	B(B7), B(B9), B(B8), B(B14), B(B12), B(B13), B(B17)	Siphoviridae,
447	DNA helicase	40	40	676Zgp125, 812gp128, A3Rgp123, A5Wgp124, B1gp128, FI200Wgp125, G1gp111, GH15gp122, HYZ21gp177, IME-SA118gp113, IME-SA1gp116, IME-SA2gp117, ISPgp119, JA1gp126, JD007gp117, Kgp123, MCE-2014gp117, MSA6gp125, P108gp122, P4Wgp124, PHIIBB-SEP1gp45, PHIIPLA-RODIgp121, PHISA012gp118, PHISA039gp103, PHISA_BS1gp50, PHISA_BS2gp48, PSA-3gp116, QDSA002gp127, SA5gp110, SB-1gp109, STAPH1Ngp124, TEAM1gp121, VB_S…	aureus, epidermidis, sp., aureus , xylosus	C(C1), C(C3), C(C6), C(C5)	Myoviridae,
448	DUF2479 domain-containing protein	4	4	6ECgp26, EWgp23, IME1354_01gp19, VB_SEPS_SEP9gp24	epidermidis, aureus, sp.	D(D1), B(B4), B(B16)	Siphoviridae
449	exonuclease	3	3	6ECgp80, VB_SEPS_SEP9gp70, VB_STAM_SA2gp68	epidermidis, aureus	D(D1), D(D2)	Siphoviridae
450	hypothetical protein	3	3	2638Agp20, IME1367_01gp23, SPT99F3gp21	aureus, warneri , pseudintermedius	B(B15), B(B9), B(B12)	Siphoviridae
451	hypothetical protein	15	15	GH15gp168, JD007gp163, MCE-2014gp164, P108gp171, PHIIPLA-RODIgp167, PHISA012gp164, PHISA039gp148, QDSA002gp173, S25-3gp164, S25-4gp163, VB_SAUM_0414_108gp174, VB_SAUM_LM12gp170, VB_SAU_CGgp163, VB_SAU_CLO6gp163, VB_SAU_S24gp160	aureus, sp., aureus	C(C1)	Myoviridae,
452	hypothetical protein	1	1	QDSA001gp37	aureus	C(C2)	Myoviridae
453	hypothetical protein	2	2	PHISA_BS1gp95, PHISA_BS2gp91	aureus	C(C6)	Myoviridae
454	hypothetical protein	7	7	55-3gp49, IME1346_01gp55, P1105gp49, PHIETA2gp50, PHIETA3gp49, PHIPVL-CN125gp47, PHISA119gp48	aureus	B(B3), B(B7), B(B6), B(B2)	Siphoviridae,
455	hypothetical protein	2	2	VB_SSCM-1gp161, VB_SSCM-2gp161	sp.	C(C5)
456	hypothetical protein	4	4	PHISA_BS1gp159, PHISA_BS2gp166, VB_SSCM-1gp104, VB_SSCM-2gp104	aureus , sp.	C(C6), C(C5)	Myoviridae,
457	hypothetical protein	6	6	VB_SAU_CGgp98, VB_SAU_CLO6gp96, VB_SAU_S24gp94, VB_SEPS_SEP9gp68, VB_SSCM-1gp110, VB_SSCM-2gp110	aureus , epidermidis, sp.	C(C1), D(D1), C(C5)	Myoviridae, Siphoviridae,
458	hypothetical protein	37	37	676Zgp146, 812gp149, A3Rgp144, A5Wgp145, B1gp151, FI200Wgp146, G1gp135, GH15gp142, HYZ21gp154, IME-SA118gp136, IME-SA1gp140, IME-SA2gp141, ISPgp142, JA1gp149, JD007gp137, Kgp144, MCE-2014gp138, MSA6gp146, P108gp145, P4Wgp145, PHIIPLA-RODIgp141, PHISA012gp137, PHISA039gp122, PSA-3gp139, QDSA002gp146, S25-3gp138, S25-4gp137, SA5gp130, SB-1gp130, STAPH1Ngp145, TEAM1gp144, VB_SAUM-FRUSAU02gp150, VB_S…	aureus, sp., aureus , xylosus	C(C1)	Myoviridae,
459	hypothetical protein	1	1	STB12gp74	hominis	B(B10)	Siphoviridae
460	hypothetical protein	1	1	SPBETA-LIKEgp23	epidermidis	Singleton	Siphoviridae
461	hypothetical protein	1	1	SPBETA-LIKEgp115	epidermidis	Singleton	Siphoviridae
462	hypothetical protein	2	2	QUIDIVIDIgp108, TWORTgp112	epidermidis, hyicus	C(C3), C(C4)	Myoviridae
463	hypothetical protein	6	6	PHISA_BS2gp165, QDSA001gp133, SA11gp116, STAP1gp121, VB_SAUM_REMUSgp106, VB_SAUM_ROMULUSgp105	aureus , aureus	C(C6), C(C2)	Myoviridae
464	hypothetical protein	53	53	676Zgp78, 812gp79, A3Rgp75, A5Wgp77, B1gp79, FI200Wgp78, G1gp62, GH15gp75, HYZ21gp75, IME-SA118gp66, IME-SA1gp67, IME-SA2gp66, ISPgp71, JA1gp77, JD007gp71, Kgp76, MCE-2014gp69, MSA6gp77, P108gp69, P4Wgp76, PHIIBB-SEP1gp194, PHIIPLA-C1Cgp197, PHIIPLA-RODIgp73, PHISA012gp68, PHISA039gp53, PHISA_BS1gp10, PHISA_BS2gp8, PSA-3gp69, QDSA001gp193, QDSA002gp77, QUIDIVIDIgp197, S25-3gp72, S25-4gp70, SA11gp…	aureus, epidermidis, sp., aureus , xylosus, hyicus	C(C1), C(C3), C(C6), C(C2), C(C4), C(C5)	Myoviridae,
465	hypothetical protein	10	10	CNPH82gp22, CNPXgp21, EWgp24, IME1348_01gp20, IME1365_01gp21, PH15gp21, STB12gp27, STB27gp22, VB_SEPIS-PHIIPLA5gp21, VB_SEPIS-PHIIPLA7gp20	epidermidis, aureus, epidermidis , haemolyticus , hominis	B(B4), B(B10), B(B11)	Siphoviridae
466	hypothetical protein	2	2	STB12gp51, VB_SAUS_IMEP5gp47	hominis, aureus	B(B10), B(B17)	Siphoviridae
467	hypothetical protein	8	8	PHIIBB-SEP1gp113, PHIIPLA-C1Cgp126, QUIDIVIDIgp114, SA11gp125, STAP1gp131, TERRANOVAgp111, TWILLINGATEgp113, VB_SAUM_REMUSgp114	epidermidis, sp., aureus	C(C3), C(C2)	Myoviridae
468	DUF1108 domain-containing protein	82	82	11gp36, 187gp51, 23MRAgp44, 29gp46, 3AJ-2017gp50, 3MRAgp42, 42Egp49, 52Agp41, 53gp47, 55-2gp43, 55-3gp43, 55gp54, 69gp42, 71gp44, 77gp36, 80ALPHAgp48, 80gp40, 85gp49, 88gp40, 92gp39, 96gp43, B166gp42, B236gp43, DW2gp36, IME1346_01gp48, IME1361_01gp44, JS01gp42, LORACgp41, P1105gp43, P240gp44, P282gp42, P630gp40, P954gp39, PHI13gp32, PHI5967PVLgp29, PHI7247PVLgp29, PHIETA2gp43, PHIETA3gp43, PHIETA…	aureus, aureus	B(B2), B(B6), B(B3), B(B7), B(B5)	Siphoviridae,
469	hypothetical protein	1	1	PHIIPLA-RODIgp7	sp.	C(C1)	Myoviridae
470	hypothetical protein	2	2	66gp8, PSA3gp7	aureus	A(A1)	Podoviridae
471	hypothetical protein	1	1	SPBETA-LIKEgp138	epidermidis	Singleton	Siphoviridae
472	hypothetical protein	52	52	676Zgp79, 812gp80, A3Rgp76, A5Wgp78, B1gp80, FI200Wgp79, G1gp63, GH15gp76, HYZ21gp76, IME-SA118gp67, IME-SA1gp68, IME-SA2gp67, ISPgp72, JA1gp78, JD007gp72, Kgp77, MCE-2014gp70, MSA6gp78, P108gp70, P4Wgp77, PHIIBB-SEP1gp195, PHIIPLA-C1Cgp198, PHIIPLA-RODIgp74, PHISA012gp69, PHISA039gp54, PHISA_BS1gp9, PHISA_BS2gp7, PSA-3gp70, QDSA001gp194, QDSA002gp78, QUIDIVIDIgp198, S25-3gp73, S25-4gp71, SA11gp1…	aureus, epidermidis, sp., aureus , xylosus	C(C1), C(C3), C(C6), C(C2), C(C5)	Myoviridae,
473	hypothetical protein	2	2	PHISA_BS1gp189, PHISA_BS2gp197	aureus	C(C6)	Myoviridae
474	hypothetical protein	7	7	96gp8, B166gp7, DW2gp8, PHIETA3gp8, PHIJBgp8, PHINM4gp8, STAUST398-3gp8	aureus	B(B3)	Siphoviridae
475	XkdX family protein	5	5	CNPH82gp28, CNPXgp27, STB12gp28, STB20gp28, STB27gp23	epidermidis, hominis, capitis	B(B4), B(B10), B(B13), B(B11)	Siphoviridae
476	hypothetical protein	6	6	CNPH82gp24, CNPXgp23, IME1348_01gp22, PH15gp23, PHI575gp19, VB_SEPIS-PHIIPLA7gp21	epidermidis, epidermidis , sciuri	B(B4), B(B8)	Siphoviridae
477	hypothetical protein	50	50	812gp81, A3Rgp77, A5Wgp79, B1gp81, GH15gp77, HYZ21gp77, IME-SA118gp68, IME-SA1gp69, IME-SA2gp68, ISPgp73, JA1gp79, JD007gp73, Kgp78, MCE-2014gp71, MSA6gp79, P108gp71, P4Wgp78, PHIIBB-SEP1gp196, PHIIPLA-C1Cgp199, PHIIPLA-RODIgp75, PHISA012gp70, PHISA039gp55, PHISA_BS1gp8, PHISA_BS2gp6, PSA-3gp71, QDSA001gp195, QDSA002gp79, QUIDIVIDIgp199, S25-3gp74, S25-4gp72, SA11gp181, SA5gp68, SB-1gp64, STAP1gp…	aureus, epidermidis, sp., aureus , xylosus, hyicus	C(C1), C(C3), C(C6), C(C2), C(C4), C(C5)	Myoviridae,
478	hypothetical protein	2	2	TWORTgp113, VB_SAU_CGgp214	hyicus, aureus	C(C4), C(C1)	Myoviridae
479	hypothetical protein	5	5	PHISA039gp167, VB_SAUM_LM12gp189, VB_SAU_CGgp184, VB_SAU_CLO6gp179, VB_SAU_S24gp177	sp., aureus	C(C1)	Myoviridae
480	hypothetical protein	3	3	6ECgp63, VB_SEPS_SEP9gp52, VB_STAM_SA2gp55	epidermidis, aureus	D(D1), D(D2)	Siphoviridae
481	hypothetical protein	2	2	VB_SSCM-1gp188, VB_SSCM-2gp187	sp.	C(C5)
482	ImmA/IrrE family metallo-endopeptidase	5	5	187gp36, PHIETA2gp34, PHIETA3gp34, SA13gp32, SA97gp34	aureus	B(B2), B(B3)	Siphoviridae
483	transposase	2	1	SPBETA-LIKEgp146, SPBETA-LIKEgp156	epidermidis	Singleton	Siphoviridae
484	hypothetical protein	1	1	TWORTgp96	hyicus	C(C4)	Myoviridae
485	group I intron endonuclease	1	1	6ECgp5	epidermidis	D(D1)	Siphoviridae
486	tape measure protein	2	2	PHIPV83gp23, PVLgp16	aureus	B(B7)	Siphoviridae
487	hypothetical protein	1	1	IME1318_01gp51	haemolyticus	B(B10)	Siphoviridae
488	hypothetical protein	1	1	3AJ-2017gp32	aureus	B(B7)	Siphoviridae
489	RusA family crossover junction endodeoxyribonuclease	50	50	23MRAgp53, 37gp55, 3AJ-2017gp58, 53gp58, 80ALPHAgp58, 85gp60, B166gp50, CNPXgp54, EWgp62, IME1318_01gp57, IME1348_01gp47, IME1361_01gp52, JS01gp50, LORACgp52, P630gp52, PH15gp54, PHI575gp49, PHI879gp49, PHIBU01gp40, PHIMR11gp50, PHIN315gp54, PHINM1gp49, PHINM2gp51, PHINM3gp53, PHINM4gp51, PHISA2WA_ST22gp45, PVLgp48, ROSAgp58, SA1014RUMSSAST7gp52, SA12gp48, SA345RUMSSAST8gp53, SA537RUMSSAST97gp53,…	aureus, epidermidis, haemolyticus , epidermidis , sciuri, pseudintermedius , pseudintermedius	B(B6), B(B4), B(B7), B(B2), B(B3), B(B10), B(B8), B(B1), B(B13), B(B17)	Siphoviridae,
490	hypothetical protein	2	2	SPBETA-LIKEgp91, VB_STAM_SA2gp94	epidermidis, aureus	Singleton, D(D2)	Siphoviridae
491	hypothetical protein	1	1	VB_STAM_SA2gp74	aureus	D(D2)	Siphoviridae
492	hypothetical protein	4	4	IME1318_01gp65, PHISA_BS1gp181, PHISA_BS2gp190, SPBETA-LIKEgp131	haemolyticus , aureus , epidermidis	B(B10), C(C6), Singleton	Siphoviridae, Myoviridae
493	hypothetical protein	1	1	PHI879gp24	sciuri	B(B8)	Siphoviridae
494	hypothetical protein	1	1	VB_SAUS_IMEP5gp49	aureus	B(B17)	Siphoviridae
495	hypothetical protein	1	1	TWORTgp128	hyicus	C(C4)	Myoviridae
496	hypothetical protein	42	42	676Zgp65, 812gp65, A3Rgp62, A5Wgp64, B1gp64, FI200Wgp65, G1gp48, GH15gp64, HYZ21gp61, IME-SA118gp52, IME-SA1gp53, IME-SA2gp52, ISPgp57, JA1gp62, JD007gp59, Kgp63, MCE-2014gp57, MSA6gp64, P108gp56, P4Wgp63, PHIIPLA-RODIgp61, PHISA012gp56, PHISA039gp42, PHISA_BS1gp191, PHISA_BS2gp199, PSA-3gp55, QDSA002gp66, S25-3gp60, S25-4gp58, SA5gp54, SB-1gp49, STAPH1Ngp64, TEAM1gp57, TWORTgp177, VB_SAUM-FRUSAU…	aureus, sp., aureus , xylosus, hyicus	C(C1), C(C6), C(C4), C(C5)	Myoviridae,
497	hypothetical protein	29	22	676Zgp21, 676Zgp233, B1gp20, B1gp239, FI200Wgp21, FI200Wgp233, G1gp4, GH15gp16, IME-SA118gp10, IME-SA1gp11, IME-SA2gp12, ISPgp15, JA1gp18, JA1gp233, MSA6gp20, MSA6gp232, P108gp13, P4Wgp21, P4Wgp232, PHISA012gp16, PHISA039gp7, PSA-3gp11, QDSA002gp16, S25-3gp21, SA5gp13, SB-1gp6, TEAM1gp13, VB_SAUM-FRUSAU02gp20, VB_SAUM-FRUSAU02gp236	aureus, sp., aureus , xylosus	C(C1)	Myoviridae,
498	hypothetical protein	1	1	VB_STAM_SA2gp97	aureus	D(D2)	Siphoviridae
499	hypothetical protein	1	1	STAUST398-2gp28	aureus	B(B5)	Siphoviridae
500	hypothetical protein	14	14	3Agp53, EWgp68, PHIIBB-SEP1gp116, SN10gp60, SN13gp63, SN8gp61, SPT152gp59, SPT5gp59, SPT99F3gp56, STB12gp56, TERRANOVAgp114, TWILLINGATEgp116, VB_SEPIS-PHIIPLA7gp51, X2gp70	aureus, epidermidis, pseudintermedius , pseudintermedius, hominis	B(B5), B(B4), C(C3), B(B1), B(B12), B(B10), B(B3)	Siphoviridae, Myoviridae
501	hypothetical protein	2	2	STB12gp42, STB27gp33	hominis	B(B10), B(B11)	Siphoviridae
502	hypothetical protein	2	2	PHISA_BS1gp76, PHISA_BS2gp73	aureus	C(C6)	Myoviridae
503	hypothetical protein	1	1	55gp30	aureus	B(B3)	Siphoviridae
504	hypothetical protein	1	1	SPBETA-LIKEgp72	epidermidis	Singleton	Siphoviridae
505	hypothetical protein	1	1	TWORTgp157	hyicus	C(C4)	Myoviridae
506		2	2	QUIDIVIDIgp191, TERRANOVAgp193	epidermidis	C(C3)	Myoviridae
507	head-tail adapter protein	3	3	IME-SA4gp9, IME1367_01gp9, PHIRS7gp9	haemolyticus, warneri , saprophyticus	B(B9), B(B14)	Siphoviridae
508	hypothetical protein	6	6	PHISA_BS1gp101, PHISA_BS2gp97, TWORTgp145, VB_SAU_CLO6gp27, VB_SSCM-1gp157, VB_SSCM-2gp157	aureus , hyicus, sp.	C(C6), C(C4), C(C1), C(C5)	Myoviridae,
509	hypothetical protein	1	1	VB_STAM_SA2gp60	aureus	D(D2)	Siphoviridae
510	hypothetical protein	2	2	PHISA_BS1gp62, PHISA_BS2gp60	aureus	C(C6)	Myoviridae
511	hypothetical protein	55	53	676Zgp90, 812gp92, A3Rgp88, A5Wgp90, B1gp94, FI200Wgp90, G1gp75, GH15gp88, HYZ21gp87, IME-SA118gp80, IME-SA1gp81, IME-SA2gp82, ISPgp85, JA1gp92, JD007gp83, Kgp89, MCE-2014gp83, MSA6gp91, P108gp82, P108gp83, P4Wgp89, PHIIBB-SEP1gp7, PHIIPLA-C1Cgp6, PHIIPLA-RODIgp86, PHISA012gp80, PHISA039gp65, PHISA_BS1gp197, PHISA_BS2gp205, PSA-3gp82, QDSA001gp11, QDSA002gp90, QDSA002gp91, QUIDIVIDIgp7, S25-3gp83…	aureus, epidermidis, sp., aureus , xylosus, hyicus	C(C1), C(C3), C(C6), C(C2), C(C4), C(C5)	Myoviridae,
512	intron-encoded nuclease	1	1	PHIIPLA-RODIgp99	sp.	C(C1)	Myoviridae
513	upper collar protein	16	16	44AHJDgp18, 66gp23, ANDHRAgp17, BP39gp17, GRCSgp18, PHIP68gp19, PSA3gp17, S13gp18, S24-1gp18, SAP-2gp17, SCH111gp19, SCH1gp18, SLPWgp17, ST134gp18, VB_SAUP_PHIAGO1.3gp17, VB_SAUP_PHIAGO1.9gp17	aureus, epidermidis	A(A1), A(A2)	Podoviridae
514	flavodoxin	1	1	VB_SEPS_SEP9gp81	epidermidis	D(D1)	Siphoviridae
515	hypothetical protein	2	2	PHISA_BS1gp137, PHISA_BS2gp136	aureus	C(C6)	Myoviridae
516	hypothetical protein	1	1	SPBETA-LIKEgp11	epidermidis	Singleton	Siphoviridae
517	hypothetical protein	2	2	VB_SSCM-1gp81, VB_SSCM-2gp81	sp.	C(C5)
518	hypothetical protein	2	2	3MRAgp29, B166gp31	aureus	B(B3)	Siphoviridae
519	hypothetical protein	1	1	SPBETA-LIKEgp15	epidermidis	Singleton	Siphoviridae
520	hypothetical protein	1	1	SPBETA-LIKEgp45	epidermidis	Singleton	Siphoviridae
521	terminase small subunit	3	3	6ECgp1, VB_SEPS_SEP9gp1, VB_STAM_SA2gp1	epidermidis, aureus	D(D1), D(D2)	Siphoviridae
522	DUF669 domain-containing protein	1	1	PHIMR11gp43	aureus	B(B3)	Siphoviridae
523	hypothetical protein	2	2	S13gp1, S24-1gp1	aureus	A(A1)	Podoviridae
524	panton-valentine leukocidin S precursor	1	1	P1105gp26	aureus	B(B6)	Siphoviridae
525	hypothetical protein	5	5	QDSA001gp137, SA11gp120, STAP1gp126, STAU2gp116, VB_SAUM_REMUSgp109	aureus , aureus	C(C2)	Myoviridae
526	hypothetical protein	41	41	187gp59, 3MRAgp51, 52Agp48, 53gp56, 55-2gp50, 55-3gp52, 55gp63, 69gp51, 77gp45, 80ALPHAgp56, 80gp48, 85gp58, 88gp50, 92gp48, DW2gp44, IME1318_01gp55, IME1323_01gp52, IME1346_01gp58, IME1348_01gp45, IME1367_01gp49, LORACgp50, P1105gp52, P282gp49, P630gp50, PHIETA2gp53, PHIETA3gp52, PHIJBgp51, PHIMR25gp51, PHINM2gp49, PHINM4gp49, PHIPVL-CN125gp51, PHIPVL108gp47, PHISA119gp51, PHISA2WA_ST59gp53, PHI…	aureus, haemolyticus , capitis , epidermidis , warneri , pseudintermedius, aureus	B(B2), B(B3), B(B6), B(B10), B(B7), B(B4), B(B9), B(B5), B(B12)	Siphoviridae,
527	hypothetical protein	1	1	SPBETA-LIKEgp129	epidermidis	Singleton	Siphoviridae
528	hypothetical protein	2	2	PHISA_BS1gp79, PHISA_BS2gp77	aureus	C(C6)	Myoviridae
529	holin-like toxin (hol-Tox toxin)	12	12	3AJ-2017gp24, 42Egp28, IME1346_01gp25, JS01gp21, P1105gp22, P630gp22, P954gp20, PHIN315gp21, PHISA119gp22, SA345RUMSSAST8gp21, SA537RUMSSAST97gp25, SA780RUMSSAST101gp22	aureus	B(B7), B(B5), B(B6)	Siphoviridae,
530	hypothetical protein	1	1	PHIPVL-CN125gp44	aureus	B(B7)
531	hypothetical protein	1	1	PHIPVL-CN125gp19	aureus	B(B7)
532	hypothetical protein	1	1	37gp69	aureus	B(B4)	Siphoviridae
533	hypothetical protein	3	3	IME1346_01gp32, IME1361_01gp28, PHIN315gp30	aureus	B(B7), B(B6)	Siphoviridae
534	hypothetical protein	1	1	2638Agp41	aureus	B(B15)	Siphoviridae
535	class 1b ribonucleoside-diphosphate reductase subunit alpha	1	1	TWORTgp63	hyicus	C(C4)	Myoviridae
536	Clp protease ClpP	1	1	2638Agp4	aureus	B(B15)	Siphoviridae
537	endolysin	4	4	ANDHRAgp14, PHI575gp21, PHI879gp22, ST134gp15	epidermidis, sciuri	A(A2), B(B8)	Podoviridae, Siphoviridae
538	tail protein	19	19	23MRAgp10, 2638Agp10, 77gp11, IME1361_01gp11, P1105gp11, P282gp11, P630gp11, P954gp11, PHI5967PVLgp9, PHI7247PVLgp9, PHIBU01gp10, PHIN315gp11, PHINM3gp11, PHISA119gp11, PHISA2WA_ST22gp11, PHISA2WA_ST59gp11, SA1014RUMSSAST7gp11, SA345RUMSSAST8gp11, STAUST398-4gp12	aureus	B(B6), B(B15)	Siphoviridae
539	hypothetical protein	6	6	11gp28, 69gp31, 80ALPHAgp37, PHIETA2gp32, PHIETA3gp32, SA97gp32	aureus	B(B2), B(B3)	Siphoviridae
540	tail lysin	8	8	PHISA_BS1gp35, PHISA_BS2gp33, QDSA001gp39, SA11gp32, STAP1gp34, STAU2gp32, VB_SAUM_REMUSgp29, VB_SAUM_ROMULUSgp29	aureus , aureus	C(C6), C(C2)	Myoviridae
541	hypothetical protein	5	5	PHIIBB-SEP1gp49, PHIIPLA-C1Cgp49, QUIDIVIDIgp46, TERRANOVAgp46, TWILLINGATEgp47	epidermidis, sp.	C(C3)	Myoviridae
542	hypothetical protein	1	1	TWORTgp105	hyicus	C(C4)	Myoviridae
543	group I intron endonuclease	1	1	VB_SEPS_SEP9gp84	epidermidis	D(D1)	Siphoviridae
544	hypothetical protein	3	3	37gp57, IME-SA4gp47, IME1318_01gp59	aureus, haemolyticus, haemolyticus	B(B4), B(B9), B(B10)	Siphoviridae
545	HNH endonuclease	5	5	6ECgp37, 85gp30, STB20gp31, VB_SEPS_SEP9gp3, X2gp34	epidermidis, aureus, capitis	D(D1), B(B2), B(B13), B(B3)	Siphoviridae
546	hypothetical protein	35	35	29gp12, 37gp12, 3MRAgp11, 52Agp13, 55-2gp12, 55-3gp12, 55gp15, 71gp12, 80gp12, 88gp12, 92gp12, 96gp13, B166gp12, B236gp12, CNPH82gp14, CNPXgp13, DW2gp13, EWgp14, IME1348_01gp12, IME1365_01gp13, PH15gp13, PHIETA3gp13, PHIETAgp12, PHIJBgp13, PHIMR11gp12, PHINM4gp13, ROSAgp13, SA13gp12, STAUST398-1gp12, STAUST398-3gp13, STAUST398-5gp12, UPMK_2gp12, VB_SEPIS-PHIIPLA5gp13, VB_SEPIS-PHIIPLA7gp12, X2gp16	aureus, epidermidis, epidermidis , haemolyticus , aureus	B(B3), B(B4)	Siphoviridae
547	virulence-associated protein E (virE toxin)	1	1	42Egp71	aureus	B(B5)	Siphoviridae
548	terminase large subunit	20	19	B1gp86, IME-SA118gp72, IME-SA1gp73, IME-SA2gp72, JA1gp84, MCE-2014gp75, P108gp75, PHIIPLA-C1Cgp203, PHIIPLA-RODIgp79, PHISA_BS1gp5, PHISA_BS2gp3, SA11gp185, STAP1gp191, STAU2gp174, STAU2gp175, TEAM1gp78, TWORTgp192, VB_SAUM-FRUSAU02gp85, VB_SSCM-1gp201, VB_SSCM-2gp200	aureus, sp., aureus , xylosus, hyicus	C(C1), C(C3), C(C6), C(C2), C(C4), C(C5)	, Myoviridae
549	hypothetical protein	2	2	VB_SSCM-1gp159, VB_SSCM-2gp159	sp.	C(C5)
550	hypothetical protein	1	1	VB_STAM_SA2gp84	aureus	D(D2)	Siphoviridae
551	homing endonuclease	6	6	QDSA001gp74, SA11gp64, STAP1gp68, STAU2gp64, VB_SAUM_REMUSgp58, VB_SAUM_ROMULUSgp58	aureus , aureus	C(C2)	Myoviridae
552	holin	34	34	11gp24, 29gp26, 37gp26, 52Agp27, 55-2gp26, 55-3gp26, 55gp32, 69gp27, 6ECgp33, 80gp26, 85gp28, 88gp26, 92gp26, DW2gp25, EWgp32, LORACgp27, PHI575gp20, PHI879gp21, PHIMR11gp26, PHIMR25gp27, PHINM2gp27, PHISAUS-IPLA88gp26, SA12gp27, SA13gp26, SP5gp27, SP6gp27, STAUST398-2gp24, STAUST398-3gp26, STB20-LIKEgp25, STB20gp29, UPMK_2gp26, VB_SAUS_PHI2gp23, VB_SEPS_SEP9gp31, X2gp32	aureus, epidermidis, sciuri, capitis, aureus	B(B2), B(B3), B(B4), D(D1), B(B8), B(B5), B(B13)	Siphoviridae
553	hypothetical protein	7	7	71gp37, B236gp36, PHIETAgp37, PHIJBgp37, PHINM4gp36, STB12gp41, X2gp48	aureus, hominis	B(B3), B(B10)	Siphoviridae
554	glycosyltransferase family 2 protein	1	1	PHIN315gp33	aureus	B(B6)	Siphoviridae
555	Panton-Valentine bi-component leukocidin subunit F (lukF-PV toxin)	26	26	LH1gp26, P1105gp27, P240gp29, PHI2958PVLgp27, PHI5967PVLgp19, PHI7247PVLgp19, PHI7401PVLgp23, PHIPV83gp32, PHIPVL-CN125gp26, PHIPVL108gp22, PHISA119gp26, PHISA2WA_ST121MSSAgp26, PHISA2WA_ST1gp28, PHISA2WA_ST22gp24, PHISA2WA_ST30gp27, PHISA2WA_ST59gp24, PHISA2WA_ST5gp27, PHISA2WA_ST72gp28, PHISA2WA_ST78gp26, PHISA2WA_ST80gp27, PHISA2WA_ST93MSSAgp27, PHISA2WA_ST93gp28, PHISLTgp24, PVLgp27, SA137RUM…	aureus	B(B5), B(B6), B(B7)	Siphoviridae,
556	head morphogenesis protein	35	35	29gp3, 37gp4, 3MRAgp5, 52Agp4, 55-2gp4, 55-3gp4, 55gp4, 71gp4, 80gp4, 88gp4, 92gp4, 96gp4, B166gp4, B236gp4, CNPH82gp4, CNPXgp4, DW2gp4, EWgp4, IME1348_01gp4, IME1365_01gp4, PH15gp5, PHIETA3gp4, PHIETAgp4, PHIJBgp4, PHIMR11gp4, PHINM4gp4, ROSAgp4, SA13gp4, STAUST398-1gp4, STAUST398-3gp4, STAUST398-5gp4, UPMK_2gp4, VB_SEPIS-PHIIPLA5gp4, VB_SEPIS-PHIIPLA7gp4, X2gp4	aureus, epidermidis, epidermidis , haemolyticus , aureus	B(B3), B(B4)	Siphoviridae
557	transposase	2	2	PHIPV83gp35, STAUST398-4gp58	aureus	B(B7), B(B6)	Siphoviridae
558	hypothetical protein	1	1	TWORTgp78	hyicus	C(C4)	Myoviridae
559	hypothetical protein	4	4	IME-SA4gp48, IME1323_01gp56, IME1367_01gp55, STB20gp55	haemolyticus, capitis , warneri , capitis	B(B9), B(B10), B(B13)	Siphoviridae
560	membrane protein	2	2	6ECgp137, VB_SEPS_SEP9gp124	epidermidis	D(D1)	Siphoviridae
561	tail lysin	7	7	PHIIPLA-C1Cgp27, QDSA001gp34, SA11gp29, STAP1gp31, STAU2gp29, VB_SAUM_REMUSgp26, VB_SAUM_ROMULUSgp26	sp., aureus , aureus	C(C3), C(C2)	Myoviridae
562	hypothetical protein	2	2	VB_SSCM-1gp88, VB_SSCM-2gp88	sp.	C(C5)
563	hypothetical protein	2	2	PH15gp60, VB_SEPIS-PHIIPLA7gp53	epidermidis	B(B4)	Siphoviridae
564	hypothetical protein	1	1	TWORTgp178	hyicus	C(C4)	Myoviridae
565	bifunctional aminoglycoside N-acetyltransferase	1	1	SPBETA-LIKEgp150	epidermidis	Singleton	Siphoviridae
566	hypothetical protein	10	10	PHIIBB-SEP1gp163, PHIIPLA-C1Cgp169, QUIDIVIDIgp161, SA11gp148, STAP1gp154, STAU2gp139, TERRANOVAgp162, TWILLINGATEgp163, VB_SAUM_REMUSgp135, VB_SAUM_ROMULUSgp125	epidermidis, sp., aureus	C(C3), C(C2)	Myoviridae
567	minor tail protein	10	8	66gp17, 66gp18, PHIP68gp14, PSA3gp13, S13gp14, S24-1gp14, SCH111gp15, SCH1gp14, SLPWgp12, SLPWgp13	aureus	A(A1)	Podoviridae
568	hypothetical protein	1	1	TWORTgp121	hyicus	C(C4)	Myoviridae
569	DNA polymerase	1	1	SPBETA-LIKEgp105	epidermidis	Singleton	Siphoviridae
570	major capsid protein	53	53	676Zgp94, 812gp96, A3Rgp92, A5Wgp94, B1gp98, FI200Wgp94, G1gp79, GH15gp92, HYZ21gp91, IME-SA118gp84, IME-SA1gp85, IME-SA2gp86, ISPgp89, JA1gp96, JD007gp87, Kgp93, MCE-2014gp87, MSA6gp95, P108gp87, P4Wgp93, PHIIBB-SEP1gp11, PHIIPLA-C1Cgp10, PHIIPLA-RODIgp90, PHISA012gp84, PHISA039gp69, PHISA_BS1gp22, PHISA_BS2gp20, PSA-3gp86, QDSA001gp16, QDSA002gp96, QUIDIVIDIgp11, S25-3gp87, S25-4gp86, SA11gp13,…	aureus, epidermidis, sp., aureus , xylosus, hyicus	C(C1), C(C3), C(C6), C(C2), C(C4), C(C5)	Myoviridae,
571	hypothetical protein	5	5	QDSA001gp115, SA11gp98, STAP1gp104, VB_SAUM_REMUSgp87, VB_SAUM_ROMULUSgp87	aureus , aureus	C(C2)	Myoviridae
572	hypothetical protein	15	15	23MRAgp6, 77gp6, IME1361_01gp6, P1105gp6, P282gp6, P630gp6, P954gp6, PHIN315gp6, PHINM3gp6, PHISA119gp6, PHISA2WA_ST22gp6, PHISA2WA_ST59gp6, SA1014RUMSSAST7gp6, SA345RUMSSAST8gp6, STAUST398-4gp7	aureus	B(B6)	Siphoviridae
573	hypothetical protein	2	2	TERRANOVAgp151, TWILLINGATEgp153	epidermidis	C(C3)	Myoviridae
574	AP2 domain-containing protein	1	1	QDSA001gp185	aureus	C(C2)	Myoviridae
575	XRE family transcriptional regulator	5	5	SN11gp33, SN13gp35, SN8gp33, SPT252gp33, SPT5gp33	pseudintermedius	B(B1)	Siphoviridae
576	hypothetical protein	100	100	11gp47, 187gp65, 23MRAgp55, 2638Agp37, 29gp59, 3AJ-2017gp60, 3Agp52, 3MRAgp58, 42Egp63, 47gp49, 52Agp54, 53gp62, 55-2gp55, 55-3gp57, 55gp68, 69gp58, 71gp57, 77gp52, 80ALPHAgp61, 80gp54, 85gp64, 88gp56, 92gp54, 96gp59, B166gp52, B236gp56, DW2gp50, IME1346_01gp63, IME1361_01gp54, IME1367_01gp59, JS01gp52, LH1gp43, LORACgp56, P1105gp57, P240gp53, P282gp57, P630gp55, P954gp53, PHI12gp38, PHI13gp42, P…	aureus, warneri , pseudintermedius , pseudintermedius, aureus	B(B2), B(B6), B(B15), B(B3), B(B7), B(B5), B(B9), B(B1), B(B12)	Siphoviridae,
577	tail tape measure protein	1	1	SPBETA-LIKEgp51	epidermidis	Singleton	Siphoviridae
578	DUF2479 domain-containing protein	1	1	VB_SAUS_IMEP5gp32	aureus	B(B17)	Siphoviridae
579	DUF2479 domain-containing protein	43	43	29gp19, 3MRAgp19, 52Agp20, 53gp24, 55-2gp19, 55-3gp19, 55gp23, 69gp20, 71gp19, 80ALPHAgp23, 80gp19, 85gp21, 88gp19, 92gp19, 96gp21, B166gp19, B236gp19, DW2gp20, LORACgp20, PHIETA2gp20, PHIETA3gp20, PHIETAgp19, PHIJBgp20, PHIMR11gp19, PHIMR25gp20, PHINM1gp19, PHINM2gp20, PHINM4gp20, PHISAUS-IPLA88gp20, ROSAgp20, SA12gp20, SA13gp19, SA97gp19, SAP26gp19, SP5gp20, SP6gp20, STAUST398-1gp19, STAUST398-…	aureus, aureus	B(B3), B(B2)	Siphoviridae
580	minor structural protein	2	2	ANDHRAgp15, ST134gp16	epidermidis	A(A2)	Podoviridae
581	terminase large subunit	53	49	676Zgp84, 812gp86, A3Rgp82, A5Wgp84, B1gp88, FI200Wgp84, G1gp68, GH15gp82, HYZ21gp81, IME-SA118gp74, IME-SA1gp75, IME-SA2gp74, IME-SA2gp75, ISPgp78, JA1gp86, JD007gp77, Kgp83, MCE-2014gp77, MSA6gp84, P108gp76, P4Wgp83, PHIIBB-SEP1gp1, PHIIPLA-C1Cgp1, PHIIPLA-RODIgp81, PHISA012gp74, PHISA039gp59, PSA-3gp76, QDSA001gp5, QDSA002gp84, QUIDIVIDIgp1, S25-3gp78, S25-4gp77, SA11gp1, SA11gp3, SA5gp73, SB-…	aureus, epidermidis, sp., aureus , xylosus, hyicus	C(C1), C(C3), C(C2), C(C4), C(C5)	Myoviridae,
582	hypothetical protein	1	1	IME1354_01gp29	sp.	B(B16)	Siphoviridae
583	major tail sheath protein	53	53	676Zgp101, 812gp103, A3Rgp99, A5Wgp101, B1gp105, FI200Wgp101, G1gp86, GH15gp99, HYZ21gp98, IME-SA118gp91, IME-SA1gp92, IME-SA2gp93, ISPgp96, JA1gp103, JD007gp94, Kgp100, MCE-2014gp94, MSA6gp102, P108gp94, P4Wgp100, PHIIBB-SEP1gp18, PHIIPLA-C1Cgp17, PHIIPLA-RODIgp97, PHISA012gp91, PHISA039gp76, PHISA_BS1gp29, PHISA_BS2gp27, PSA-3gp93, QDSA001gp24, QDSA002gp103, QUIDIVIDIgp18, S25-3gp94, S25-4gp93,…	aureus, epidermidis, sp., aureus , xylosus, hyicus	C(C1), C(C3), C(C6), C(C2), C(C4), C(C5)	Myoviridae,
584	tail protein	16	16	44AHJDgp13, 66gp16, ANDHRAgp12, BP39gp12, GRCSgp13, PHIP68gp13, PSA3gp12, S13gp13, S24-1gp13, SAP-2gp12, SCH111gp14, SCH1gp13, SLPWgp11, ST134gp13, VB_SAUP_PHIAGO1.3gp12, VB_SAUP_PHIAGO1.9gp12	aureus, epidermidis	A(A1), A(A2)	Podoviridae
585	hypothetical protein	2	2	PHIIPLA-C1Cgp111, TWILLINGATEgp104	sp., epidermidis	C(C3)	Myoviridae
586	hypothetical protein	7	7	PHIIBB-SEP1gp143, PHIIPLA-C1Cgp148, QUIDIVIDIgp144, TERRANOVAgp144, TWILLINGATEgp144, VB_SSCM-1gp122, VB_SSCM-2gp122	epidermidis, sp.	C(C3), C(C5)	Myoviridae,
587	hypothetical protein	8	8	CNPH82gp16, CNPXgp15, EWgp16, IME1348_01gp14, IME1365_01gp15, PH15gp15, VB_SEPIS-PHIIPLA5gp15, VB_SEPIS-PHIIPLA7gp14	epidermidis, aureus, epidermidis , haemolyticus	B(B4)	Siphoviridae
588	hypothetical protein	2	2	JD007gp210, VB_SAU_CGgp217	aureus, aureus	C(C1)	Myoviridae
589	hypothetical protein	1	1	UPMK_2gp62	aureus	B(B3)	Siphoviridae
590	hypothetical protein	2	2	IME1354_01gp53, VB_SAUS_IMEP5gp60	sp., aureus	B(B16), B(B17)	Siphoviridae
591	hypothetical protein	4	4	42Egp42, 77gp27, SA12gp34, SP6gp35	aureus	B(B5), B(B6), B(B2)	Siphoviridae
592	hypothetical protein	3	3	PHIN315gp29, STAUST398-1gp32, STAUST398-4gp28	aureus	B(B6), B(B3)	Siphoviridae
593	hypothetical protein	1	1	PHISA_BS1gp82	aureus	C(C6)	Myoviridae
594	hypothetical protein	4	4	QDSA001gp139, SA11gp128, STAP1gp134, VB_SAUM_REMUSgp117	aureus , aureus	C(C2)	Myoviridae
595	hypothetical protein	1	1	37gp46	aureus	B(B4)	Siphoviridae
596	hypothetical protein	1	1	EWgp69	aureus	B(B4)	Siphoviridae
597	hypothetical protein	1	1	TWORTgp117	hyicus	C(C4)	Myoviridae
598	hypothetical protein	12	12	3AJ-2017gp6, IME1346_01gp6, JS01gp3, PHI13gp3, PHIPV83gp11, PHIPVL-CN125gp3, PVLgp3, SA537RUMSSAST97gp5, SA780RUMSSAST101gp3, SPT99F3gp3, TP310-1gp3, TP310-3gp3	aureus, pseudintermedius	B(B7), B(B12)	Siphoviridae,
599	hypothetical protein	1	1	PHIPVL108gp33	aureus	B(B7)	Siphoviridae
600	hypothetical protein	6	6	23MRAgp39, IME1367_01gp36, P240gp38, PHISA2WA_ST72gp39, PHISA2WA_ST93MSSAgp38, PHISAUS-IPLA35gp35	aureus, warneri	B(B6), B(B9), B(B5)	Siphoviridae
601	hypothetical protein	1	1	VB_STAM_SA2gp86	aureus	D(D2)	Siphoviridae
602	hypothetical protein	9	9	812gp217, GH15gp209, JD007gp204, PHISA012gp201, PHISA039gp192, QDSA002gp214, S25-3gp200, VB_SAUM_0414_108gp216, VB_SAU_CGgp207	aureus, sp., aureus	C(C1)	Myoviridae,
603	hypothetical protein	2	2	55gp35, STAUST398-5gp29	aureus	B(B3)	Siphoviridae
604	hypothetical protein	2	2	VB_SSCM-1gp97, VB_SSCM-2gp97	sp.	C(C5)
605	hypothetical protein	1	1	VB_STAM_SA2gp124	aureus	D(D2)	Siphoviridae
606	hypothetical protein	2	2	TERRANOVAgp140, TWILLINGATEgp140	epidermidis	C(C3)	Myoviridae
607	hypothetical protein	14	14	47gp57, 96gp70, LORACgp64, P282gp62, PHIETA2gp66, PHINM1gp61, PHINM2gp63, PHIPVL-CN125gp60, PHISA2WA_ST121MSSAgp57, PHISA2WA_ST59gp66, PHISA2WA_ST80gp58, PVLgp55, SA780RUMSSAST101gp60, UPMK_2gp59	aureus, aureus	B(B5), B(B3), B(B2), B(B6), B(B7)	Siphoviridae,
608	hypothetical protein	1	1	37gp45	aureus	B(B4)	Siphoviridae
609	XRE family transcriptional regulator	1	1	X2gp46	aureus	B(B3)	Siphoviridae
610	hypothetical protein	18	18	3MRAgp57, 47gp48, 96gp58, P240gp52, P282gp56, PHI12gp37, PHIETA2gp59, PHIETAgp56, PHIMR25gp57, PHIPVL-CN125gp55, PHISA2WA_ST121MSSAgp49, PHISA2WA_ST1gp50, PHISA2WA_ST72gp53, PHISA2WA_ST78gp50, PHISA2WA_ST80gp50, PHISA2WA_ST93MSSAgp53, PHISA2WA_ST93gp51, TP310-2gp49	aureus	B(B3), B(B5), B(B6), B(B2), B(B7)	Siphoviridae,
611	hypothetical protein	2	2	PHISA_BS1gp142, PHISA_BS2gp140	aureus	C(C6)	Myoviridae
612	hypothetical protein	1	1	EWgp31	aureus	B(B4)	Siphoviridae
613	hypothetical protein	8	8	812gp220, HYZ21gp208, JD007gp207, Kgp211, PHISA012gp202, S25-3gp203, S25-4gp173, VB_SAUM_0414_108gp223	aureus	C(C1)	Myoviridae,
614	terminal repeat-encoded protein	14	14	812gp195, GH15gp186, HYZ21gp186, JD007gp182, Kgp187, P108gp190, PHISA039gp168, QDSA002gp192, S25-3gp178, VB_SAUM_0414_108gp193, VB_SAUM_LM12gp190, VB_SAU_CGgp185, VB_SAU_CLO6gp180, VB_SAU_S24gp178	aureus, sp., aureus	C(C1)	Myoviridae,
615	hypothetical protein	1	1	SPBETA-LIKEgp88	epidermidis	Singleton	Siphoviridae
616	hypothetical protein	48	37	676Zgp221, 676Zgp9, 812gp9, A3Rgp201, A3Rgp9, A5Wgp220, A5Wgp9, B1gp228, B1gp9, FI200Wgp221, FI200Wgp9, G1gp206, GH15gp1, HYZ21gp15, IME-SA118gp1, IME-SA1gp2, IME-SA2gp2, ISPgp2, JD007gp217, Kgp221, Kgp9, MCE-2014gp1, MSA6gp221, MSA6gp9, P108gp1, P4Wgp220, P4Wgp9, PHIIPLA-RODIgp1, PHISA012gp6, PHISA039gp210, PSA-3gp1, QDSA002gp1, S25-3gp16, S25-4gp185, SA5gp2, STAPH1Ngp220, STAPH1Ngp9, TEAM1gp2, …	aureus, sp., aureus , xylosus, hyicus, epidermidis	C(C1), C(C4), D(D1)	Myoviridae, , Siphoviridae
617	hypothetical protein	2	2	PHI575gp53, VB_SAUS_IMEP5gp64	sciuri, aureus	B(B8), B(B17)	Siphoviridae
618	hypothetical protein	2	2	CNPH82gp46, VB_SEPIS-PHIIPLA5gp45	epidermidis	B(B4)	Siphoviridae
619	hypothetical protein	5	5	187gp42, 3MRAgp35, 85gp43, CNPH82gp37, EWgp43	aureus, epidermidis	B(B2), B(B3), B(B4)	Siphoviridae
620	TreE	9	9	812gp214, HYZ21gp203, JD007gp202, Kgp206, PHISA012gp198, PHISA039gp189, S25-3gp198, VB_SAUM_0414_108gp213, VB_SAU_CGgp205	aureus, sp., aureus	C(C1)	Myoviridae,
621	hypothetical protein	41	41	676Zgp28, 812gp27, A3Rgp25, A5Wgp27, B1gp27, FI200Wgp28, G1gp12, GH15gp27, HYZ21gp25, IME-SA118gp17, IME-SA1gp18, IME-SA2gp17, ISPgp22, JA1gp25, JD007gp24, Kgp26, MCE-2014gp22, MSA6gp27, P108gp24, P4Wgp26, PHIIPLA-RODIgp24, PHISA012gp21, PHISA039gp11, PHISA_BS2gp151, PSA-3gp18, QDSA002gp27, S25-3gp26, S25-4gp23, SA5gp19, SB-1gp13, STAPH1Ngp27, TEAM1gp20, TWORTgp135, VB_SAUM-FRUSAU02gp27, VB_SAUM_…	aureus, sp., aureus , xylosus, hyicus	C(C1), C(C6), C(C4), C(C5)	Myoviridae,
622	hypothetical protein	2	2	B236gp40, TEM126gp37	aureus	B(B3), B(B2)	Siphoviridae
623	terminal repeat-encoded protein	2	1	VB_SAUM_0414_108gp229, VB_SAUM_0414_108gp5	aureus	C(C1)
624	hypothetical protein	1	1	55gp77	aureus	B(B3)	Siphoviridae
625	hypothetical protein	31	31	676Zgp205, A3Rgp185, A5Wgp204, B1gp212, FI200Wgp205, G1gp191, GH15gp206, IME-SA118gp192, IME-SA1gp197, IME-SA2gp198, ISPgp201, JA1gp208, JD007gp201, MCE-2014gp188, MSA6gp205, P108gp210, P4Wgp204, PHISA012gp197, PHISA039gp188, PHISA_BS2gp164, PSA-3gp195, QDSA002gp211, S25-3gp197, SA5gp184, SB-1gp159, STAPH1Ngp204, TEAM1gp203, VB_SAUM-FRUSAU02gp209, VB_SAUM_0414_108gp212, VB_SAUM_LM12gp210, VB_SAU_…	aureus, sp., aureus , xylosus	C(C1), C(C6)	Myoviridae,
626	DUF2483 domain-containing protein	36	36	29gp47, 37gp47, 53gp48, 69gp43, 71gp45, 77gp37, 80ALPHAgp49, 85gp50, 88gp41, B236gp44, CNPH82gp41, CNPXgp45, EWgp53, IME1323_01gp44, IME1346_01gp49, IME1354_01gp36, P1105gp44, P282gp43, P954gp40, PH15gp45, PHI13gp33, PHIETA2gp44, PHIETAgp44, PHIJBgp43, PHIMR25gp44, PHINM1gp41, PHINM4gp42, PHIPVL-CN125gp42, PHISA119gp43, PHISAUS-IPLA88gp39, ROSAgp45, SAP26gp41, STB20gp42, TP310-3gp38, UPMK_2gp37, …	aureus, epidermidis, capitis , sp., capitis, aureus	B(B3), B(B4), B(B2), B(B6), B(B10), B(B7), B(B16), B(B13)	Siphoviridae,
627	LPXTG cell wall anchor domain-containing protein	1	1	SPBETA-LIKEgp68	epidermidis	Singleton	Siphoviridae
628	hypothetical protein	2	2	PHISA_BS1gp192, PHISA_BS2gp200	aureus	C(C6)	Myoviridae
629	phospholipase	1	1	PHI575gp27	sciuri	B(B8)	Siphoviridae
630	hypothetical protein	1	1	SPBETA-LIKEgp76	epidermidis	Singleton	Siphoviridae
631	DUF2815 domain-containing protein	24	24	2638Agp33, 3Agp47, 47gp43, LH1gp39, P240gp47, PHI12gp32, PHI2958PVLgp45, PHI7401PVLgp36, PHISA2WA_ST121MSSAgp44, PHISA2WA_ST1gp45, PHISA2WA_ST30gp47, PHISA2WA_ST72gp48, PHISA2WA_ST78gp45, PHISA2WA_ST80gp45, PHISA2WA_ST93MSSAgp48, PHISA2WA_ST93gp46, PHISAUS-IPLA35gp42, SA137RUMSSAST121PVLgp46, SH-ST15644gp43, SMSAP5gp31, STAUST398-2gp45, TP310-2gp44, VB_SAUS_PHI2gp41, YMC/09/04/R1988gp43	aureus	B(B15), B(B5)	Siphoviridae,
632	hypothetical protein	2	2	IME1365_01gp60, TWORTgp149	haemolyticus , hyicus	B(B4), C(C4)	Siphoviridae, Myoviridae
633	tail morphogenetic protein	49	44	676Zgp109, 812gp111, A3Rgp107, A5Wgp108, B1gp112, FI200Wgp109, G1gp93, GH15gp106, HYZ21gp104, IME-SA118gp97, IME-SA1gp98, IME-SA2gp99, ISPgp103, JA1gp110, JD007gp101, Kgp107, MCE-2014gp101, MSA6gp109, P108gp102, P4Wgp108, PHIIBB-SEP1gp26, PHIIBB-SEP1gp27, PHIIPLA-C1Cgp24, PHIIPLA-C1Cgp25, PHIIPLA-RODIgp105, PHISA012gp100, PHISA039gp87, PSA-3gp100, QDSA002gp111, QUIDIVIDIgp25, QUIDIVIDIgp26, S25-3…	aureus, epidermidis, sp., aureus , xylosus	C(C1), C(C3), C(C5)	Myoviridae,
634	hypothetical protein	1	1	TWORTgp168	hyicus	C(C4)	Myoviridae
635	hypothetical protein	30	30	23MRAgp19, 3AJ-2017gp22, 77gp18, IME1346_01gp23, IME1361_01gp18, JS01gp19, P1105gp19, P282gp19, P630gp19, P954gp18, PHI13gp17, PHI5967PVLgp14, PHI7247PVLgp14, PHIBU01gp16, PHIN315gp17, PHINM3gp19, PHIPV83gp27, PHIPVL-CN125gp22, PHIPVL108gp17, PHISA119gp19, PHISA2WA_ST22gp18, PHISA2WA_ST59gp19, PVLgp21, SA1014RUMSSAST7gp19, SA345RUMSSAST8gp19, SA537RUMSSAST97gp23, SA780RUMSSAST101gp20, STAUST398-4…	aureus	B(B6), B(B7)	Siphoviridae,
636	XRE family transcriptional regulator	17	17	52Agp35, 80gp34, 85gp38, 88gp33, 96gp37, DW2gp31, EWgp38, P240gp35, PHIMR25gp35, PHISA2WA_ST72gp35, PHISA2WA_ST93MSSAgp34, PHISA2WA_ST93gp35, PHISAUS-IPLA35gp32, SMSAP5gp26, STAUST398-3gp35, STB27gp30, VB_SAUS_PHI2gp32	aureus, hominis	B(B3), B(B2), B(B4), B(B5), B(B11)	Siphoviridae
637	hypothetical protein	25	25	3Agp8, 42Egp9, 47gp7, LH1gp7, P240gp7, PHI12gp6, PHI2958PVLgp7, PHISA2WA_ST121MSSAgp7, PHISA2WA_ST1gp7, PHISA2WA_ST30gp7, PHISA2WA_ST5gp7, PHISA2WA_ST72gp7, PHISA2WA_ST78gp7, PHISA2WA_ST80gp7, PHISA2WA_ST93MSSAgp7, PHISA2WA_ST93gp7, PHISAUS-IPLA35gp7, PHISLTgp7, SA137RUMSSAST121PVLgp7, SH-ST15644gp7, SMSAP5gp6, STAUST398-2gp7, TP310-2gp7, VB_SAUS_PHI2gp7, YMC/09/04/R1988gp7	aureus	B(B5)	Siphoviridae,
638	hypothetical protein	1	1	69gp47	aureus	B(B2)	Siphoviridae
639	hypothetical protein	48	48	676Zgp139, 812gp142, A3Rgp137, A5Wgp138, B1gp142, FI200Wgp139, G1gp125, GH15gp137, HYZ21gp163, IME-SA118gp127, IME-SA1gp130, IME-SA2gp132, ISPgp133, JA1gp140, JD007gp130, Kgp137, MCE-2014gp131, MSA6gp139, P108gp139, P4Wgp138, PHIIBB-SEP1gp62, PHIIPLA-C1Cgp63, PHIIPLA-RODIgp136, PHISA012gp132, PHISA039gp117, PSA-3gp130, QDSA001gp78, QDSA002gp141, QUIDIVIDIgp58, S25-3gp133, S25-4gp132, SA11gp66, SA…	aureus, epidermidis, sp., aureus , xylosus	C(C1), C(C3), C(C2)	Myoviridae,
640	holin	2	2	SPBETA-LIKEgp59, VB_SAUS_IMEP5gp33	epidermidis, aureus	Singleton, B(B17)	Siphoviridae
641	DNA-binding protein	1	1	SPBETA-LIKEgp30	epidermidis	Singleton	Siphoviridae
642	hypothetical protein	20	20	3Agp29, 47gp28, IME1346_01gp35, JS01gp31, P240gp32, P630gp27, PHISA2WA_ST121MSSAgp29, PHISA2WA_ST22gp27, PHISA2WA_ST30gp30, PHISA2WA_ST59gp27, PHISA2WA_ST5gp30, PHISA2WA_ST72gp31, PHISA2WA_ST80gp31, PHISA2WA_ST93MSSAgp30, SA137RUMSSAST121PVLgp29, SA537RUMSSAST97gp33, SA780RUMSSAST101gp31, SH-ST15644gp27, STAUST398-2gp31, TP310-2gp27	aureus	B(B5), B(B7), B(B6)	Siphoviridae,
643	hypothetical protein	1	1	187gp21	aureus	B(B2)	Siphoviridae
644	hypothetical protein	1	1	IME1323_01gp61	capitis	B(B10)	Siphoviridae
645	hypothetical protein	2	2	STB20-LIKEgp58, STB20gp62	epidermidis, capitis	B(B13)	Siphoviridae
646	hypothetical protein	3	3	6ECgp88, VB_SEPS_SEP9gp78, VB_STAM_SA2gp75	epidermidis, aureus	D(D1), D(D2)	Siphoviridae
647	hypothetical protein	2	2	VB_SAU_CLO6gp197, VB_SAU_S24gp195	aureus	C(C1)	Myoviridae
648	hypothetical protein	1	1	VB_SAUS_IMEP5gp54	aureus	B(B17)	Siphoviridae
649	hypothetical protein	3	3	3Agp35, SA137RUMSSAST121PVLgp34, TP310-2gp32	aureus	B(B5)	Siphoviridae
650	hypothetical protein	1	1	SPBETA-LIKEgp44	epidermidis	Singleton	Siphoviridae
651	major tail protein	3	3	6ECgp15, VB_SEPS_SEP9gp15, VB_STAM_SA2gp14	epidermidis, aureus	D(D1), D(D2)	Siphoviridae
652	nucleoside 2-deoxyribosyltransferase	1	1	PHISA_BS2gp78	aureus	C(C6)	Myoviridae
653	hypothetical protein	10	10	55-2gp41, 55-3gp41, 55gp50, 71gp40, EWgp47, IME1365_01gp38, PHIETAgp40, PHISAUS-IPLA88gp32, SA12gp37, SP6gp39	aureus, haemolyticus	B(B3), B(B4), B(B2)	Siphoviridae
654	hypothetical protein	8	8	PHIIBB-SEP1gp33, PHIIPLA-C1Cgp32, QUIDIVIDIgp30, STB12gp29, STB20-LIKEgp21, STB20gp23, TERRANOVAgp30, TWILLINGATEgp30	epidermidis, sp., hominis, capitis	C(C3), B(B10), B(B13)	Myoviridae, Siphoviridae
655	DUF2977 domain-containing protein	44	44	11gp18, 29gp20, 3MRAgp20, 52Agp21, 53gp25, 55-2gp20, 55-3gp20, 55gp25, 69gp21, 71gp20, 80ALPHAgp25, 80gp20, 85gp22, 88gp20, 92gp20, 96gp22, B166gp20, B236gp20, DW2gp21, LORACgp21, PHIETA2gp21, PHIETA3gp21, PHIETAgp20, PHIJBgp21, PHIMR11gp20, PHIMR25gp21, PHINM1gp20, PHINM2gp21, PHINM4gp21, PHISAUS-IPLA88gp21, ROSAgp21, SA12gp21, SA13gp20, SA97gp20, SAP26gp20, SP5gp21, SP6gp21, STAUST398-1gp21, ST…	aureus, aureus	B(B2), B(B3)	Siphoviridae
656	hypothetical protein	1	1	VB_STAM_SA2gp85	aureus	D(D2)	Siphoviridae
657	hypothetical protein	3	3	6ECgp13, VB_SEPS_SEP9gp13, VB_STAM_SA2gp12	epidermidis, aureus	D(D1), D(D2)	Siphoviridae
658	serine acetyltransferase	1	1	IME1323_01gp29	capitis	B(B10)	Siphoviridae
659	hypothetical protein	9	9	66gp6, GRCSgp6, S13gp6, S24-1gp6, SAP-2gp5, SCH111gp6, SCH1gp6, VB_SAUP_PHIAGO1.3gp5, VB_SAUP_PHIAGO1.9gp5	aureus	A(A1)	Podoviridae
660	hypothetical protein	36	36	676Zgp204, 812gp212, A3Rgp184, A5Wgp203, B1gp211, FI200Wgp204, G1gp190, GH15gp205, HYZ21gp201, IME-SA118gp191, IME-SA1gp196, IME-SA2gp197, ISPgp200, JA1gp207, JD007gp200, Kgp204, MCE-2014gp187, MSA6gp204, P108gp208, P4Wgp203, PHIIPLA-RODIgp193, PHISA012gp196, PHISA039gp187, PSA-3gp194, QDSA002gp210, S25-3gp196, SA5gp183, SB-1gp158, STAPH1Ngp203, TEAM1gp202, VB_SAUM-FRUSAU02gp208, VB_SAUM_0414_108…	aureus, sp., aureus , xylosus	C(C1), C(C5)	Myoviridae,
661	hypothetical protein	5	5	PHIIBB-SEP1gp153, PHIIPLA-C1Cgp159, QUIDIVIDIgp153, TERRANOVAgp153, TWILLINGATEgp155	epidermidis, sp.	C(C3)	Myoviridae
662	hypothetical protein	1	1	STB20gp65	capitis	B(B13)	Siphoviridae
663	hypothetical protein	2	2	69gp48, PHISA2WA_ST59gp50	aureus	B(B2), B(B6)	Siphoviridae
664	hypothetical protein	1	1	PHI575gp54	sciuri	B(B8)	Siphoviridae
665	hypothetical protein	3	3	29gp29, 55gp37, 85gp32	aureus	B(B3), B(B2)	Siphoviridae
666	hypothetical protein	1	1	G1gp40	aureus	C(C1)	Myoviridae
667	head-tail connector family protein	2	2	3Agp7, 42Egp8	aureus	B(B5)	Siphoviridae
668	hypothetical protein	1	1	66gp13	aureus	A(A1)	Podoviridae
669	membrane protein	2	2	VB_SSCM-1gp91, VB_SSCM-2gp91	sp.	C(C5)
670	single-stranded DNA-binding protein	24	24	37gp48, IME-SA4gp36, IME1318_01gp47, IME1323_01gp45, IME1348_01gp37, PHI5967PVLgp31, PHI7247PVLgp31, PHIETA3gp45, PHISA2WA_ST59gp47, PHISA2WA_ST5gp46, PHISLTgp41, SA97gp44, SN10gp44, SN11gp45, SN13gp47, SN8gp45, SPT152gp42, SPT252gp44, SPT5gp43, SPT99F3gp42, STB12gp46, STB20gp43, VB_SEPIS-PHIIPLA5gp41, VB_SEPIS-PHIIPLA7gp37	aureus, haemolyticus, haemolyticus , capitis , epidermidis , pseudintermedius , pseudintermedius, hominis, capitis, epidermidis	B(B4), B(B9), B(B10), B(B6), B(B3), B(B5), B(B2), B(B1), B(B12), B(B13)	Siphoviridae
671	tail protein	9	9	187gp13, SN10gp14, SN11gp14, SN13gp14, SN8gp14, SPT152gp14, SPT252gp14, SPT5gp14, STB27gp12	aureus, pseudintermedius , pseudintermedius, hominis	B(B2), B(B1), B(B11)	Siphoviridae
672	hypothetical protein	1	1	IME1346_01gp41	aureus	B(B7)	Siphoviridae
673	methylase	1	1	PHISAUS-IPLA35gp48	aureus	B(B5)	Siphoviridae
674	hypothetical protein	8	8	187gp22, SN10gp19, SN11gp19, SN13gp19, SN8gp19, SPT152gp19, SPT252gp20, SPT5gp20	aureus, pseudintermedius , pseudintermedius	B(B2), B(B1)	Siphoviridae
675	hypothetical protein	2	2	PHIRS7gp30, VB_SAUS_IMEP5gp36	saprophyticus, aureus	B(B14), B(B17)	Siphoviridae
676	hypothetical protein	14	14	3AJ-2017gp13, IME1346_01gp13, JS01gp10, PHI13gp10, PHI575gp10, PHI879gp10, PHIPV83gp18, PHIPVL-CN125gp9, PHIPVL108gp8, SA537RUMSSAST97gp12, SA780RUMSSAST101gp10, SPT99F3gp10, TP310-1gp10, TP310-3gp10	aureus, sciuri, pseudintermedius	B(B7), B(B8), B(B12)	Siphoviridae,
677	hypothetical protein	3	3	IME-SA4gp21, IME1318_01gp30, IME1365_01gp27	haemolyticus, haemolyticus	B(B9), B(B10), B(B4)	Siphoviridae
678	hypothetical protein	2	2	PHISA_BS1gp126, PHISA_BS2gp121	aureus	C(C6)	Myoviridae
679	methyltransferase domain-containing protein	1	1	SPBETA-LIKEgp90	epidermidis	Singleton	Siphoviridae
680	tail protein	1	1	PHIRS7gp15	saprophyticus	B(B14)	Siphoviridae
681	hypothetical protein	1	1	TWORTgp136	hyicus	C(C4)	Myoviridae
682	hypothetical protein	30	30	676Zgp207, A3Rgp187, A5Wgp206, B1gp214, FI200Wgp207, G1gp193, IME-SA118gp194, IME-SA1gp199, IME-SA2gp200, ISPgp203, JA1gp210, MCE-2014gp190, MSA6gp207, P108gp212, P4Wgp206, PHIIBB-SEP1gp104, PHIIPLA-C1Cgp106, PHISA_BS1gp166, PHISA_BS2gp176, PSA-3gp197, QUIDIVIDIgp102, SA5gp186, SB-1gp161, STAPH1Ngp206, TEAM1gp205, TERRANOVAgp98, TWILLINGATEgp101, VB_SAUM-FRUSAU02gp211, VB_SAUM_LM12gp212, VB_SEPS_…	aureus, epidermidis, sp., aureus , xylosus	C(C1), C(C3), C(C6), D(D1)	Myoviridae, , Siphoviridae
683	hypothetical protein	1	1	VB_SAUS_IMEP5gp21	aureus	B(B17)	Siphoviridae
684	hypothetical protein	4	4	PHIIBB-SEP1gp110, PHIIPLA-C1Cgp123, TERRANOVAgp109, TWILLINGATEgp110	epidermidis, sp.	C(C3)	Myoviridae
685	hypothetical protein	1	1	IME-SA4gp26	haemolyticus	B(B9)	Siphoviridae
686	hypothetical protein	1	1	PHIPVL108gp34	aureus	B(B7)	Siphoviridae
687	hypothetical protein	6	6	QDSA001gp119, SA11gp102, STAP1gp108, STAU2gp102, VB_SAUM_REMUSgp92, VB_SAUM_ROMULUSgp91	aureus , aureus	C(C2)	Myoviridae
688	hypothetical protein	3	3	6ECgp131, VB_SEPS_SEP9gp116, VB_STAM_SA2gp123	epidermidis, aureus	D(D1), D(D2)	Siphoviridae
689	hypothetical protein	14	14	52Agp32, 55-2gp33, 55-3gp33, 55gp41, 80gp31, 96gp34, DW2gp28, PHIMR11gp30, PHISAUS-IPLA88gp29, SAP26gp31, STAUST398-3gp32, STAUST398-5gp34, TEM123gp27, TEM126gp29	aureus	B(B3), B(B2)	Siphoviridae
690	hypothetical protein	1	1	SPT152gp26	pseudintermedius	B(B1)	Siphoviridae
691	terminase small subunit	22	22	11gp1, 187gp1, 53gp1, 69gp1, 80ALPHAgp1, LORACgp1, PHIETA2gp1, PHINM1gp1, PHINM2gp1, SA12gp1, SAP26gp1, SN10gp1, SN11gp1, SN13gp1, SN8gp1, SP5gp1, SP6gp1, SPT152gp1, SPT252gp1, SPT5gp1, TEM123gp1, TEM126gp1	aureus, pseudintermedius , pseudintermedius	B(B2), B(B1)	Siphoviridae
692	hypothetical protein	3	3	6ECgp43, VB_SEPS_SEP9gp39, VB_STAM_SA2gp38	epidermidis, aureus	D(D1), D(D2)	Siphoviridae
693	toxin (toxin)	2	2	EWgp37, IME1354_01gp30	aureus, sp.	B(B4), B(B16)	Siphoviridae
694	DUF1270 domain-containing protein	2	2	IME1367_01gp39, STB20-LIKEgp44	warneri , epidermidis	B(B9), B(B13)	Siphoviridae
695	hypothetical protein	1	1	EWgp67	aureus	B(B4)	Siphoviridae
696	hypothetical protein	1	1	B166gp36	aureus	B(B3)	Siphoviridae
697	hypothetical protein	49	49	676Zgp104, 812gp106, A3Rgp102, A5Wgp103, B1gp107, FI200Wgp104, G1gp88, GH15gp102, HYZ21gp100, IME-SA118gp93, IME-SA1gp94, IME-SA2gp95, ISPgp98, JA1gp105, JD007gp97, Kgp102, MCE-2014gp96, MSA6gp104, P108gp97, P4Wgp103, PHIIBB-SEP1gp22, PHIIPLA-C1Cgp20, PHIIPLA-RODIgp100, PHISA012gp95, PHISA039gp80, PSA-3gp95, QDSA001gp28, QDSA002gp106, QUIDIVIDIgp21, S25-3gp97, S25-4gp96, SA11gp23, SA5gp93, SB-1gp…	aureus, epidermidis, sp., aureus , xylosus, hyicus	C(C1), C(C3), C(C2), C(C4), C(C5)	Myoviridae,
698	hypothetical protein	2	2	6ECgp74, TWILLINGATEgp182	epidermidis	D(D1), C(C3)	Siphoviridae, Myoviridae
699	hypothetical protein	14	14	44AHJDgp5, 66gp5, BP39gp5, GRCSgp5, PHIP68gp5, PSA3gp4, S13gp5, S24-1gp5, SAP-2gp4, SCH111gp5, SCH1gp5, SLPWgp4, VB_SAUP_PHIAGO1.3gp4, VB_SAUP_PHIAGO1.9gp4	aureus	A(A1)	Podoviridae
700	hypothetical protein	2	2	PHI575gp40, PHI879gp39	sciuri	B(B8)	Siphoviridae
701	excisionase	8	8	29gp33, 53gp36, LORACgp30, PHIJBgp31, PHINM1gp30, PHINM2gp30, PHINM4gp30, ROSAgp31	aureus	B(B3), B(B2)	Siphoviridae
702	ribose-phosphate pyrophosphokinase	35	35	676Zgp201, 812gp209, A5Wgp200, B1gp208, FI200Wgp201, G1gp187, GH15gp202, HYZ21gp198, IME-SA118gp188, IME-SA1gp193, IME-SA2gp194, ISPgp197, JA1gp204, JD007gp197, Kgp201, MCE-2014gp184, MSA6gp201, P108gp205, P4Wgp200, PHIIPLA-RODIgp185, PHISA012gp193, PHISA039gp183, PSA-3gp191, QDSA002gp207, S25-3gp193, SA5gp180, SB-1gp156, STAPH1Ngp200, TEAM1gp199, VB_SAUM-FRUSAU02gp205, VB_SAUM_0414_108gp207, VB_…	aureus, sp., aureus , xylosus	C(C1)	Myoviridae,
703	endopeptidase	7	7	PHIIBB-SEP1gp31, PHIIPLA-C1Cgp30, QUIDIVIDIgp28, TERRANOVAgp28, TWILLINGATEgp28, VB_SSCM-1gp29, VB_SSCM-2gp29	epidermidis, sp.	C(C3), C(C5)	Myoviridae,
704	hypothetical protein	1	1	TWORTgp73	hyicus	C(C4)	Myoviridae
705	dUTPase	61	61	3AJ-2017gp62, 3MRAgp61, 55-2gp59, 55-3gp61, 55gp72, 69gp61, 88gp61, 92gp59, 96gp67, B166gp60, B236gp61, IME1346_01gp68, IME1361_01gp58, JS01gp58, LH1gp46, LORACgp62, P240gp55, P630gp59, PHI13gp46, PHI2958PVLgp52, PHI5967PVLgp39, PHI7247PVLgp39, PHIBU01gp43, PHIETA3gp63, PHIETAgp62, PHIJBgp63, PHIMR25gp64, PHIN315gp59, PHINM1gp59, PHINM2gp61, PHINM4gp61, PHIPV83gp65, PHISA2WA_ST1gp54, PHISA2WA_ST5…	aureus, pseudintermedius, hominis, aureus	B(B7), B(B3), B(B2), B(B6), B(B5), B(B1), B(B12), B(B10)	Siphoviridae,
706	hypothetical protein	2	2	6ECgp90, VB_SEPS_SEP9gp80	epidermidis	D(D1)	Siphoviridae
707	tail family protein	1	1	37gp16	aureus	B(B4)	Siphoviridae
708	hypothetical protein	3	3	85gp40, EWgp40, VB_SAUS_IMEP5gp39	aureus	B(B2), B(B4), B(B17)	Siphoviridae
709	capsid protein	9	9	187gp6, SN10gp7, SN11gp7, SN13gp7, SN8gp7, SPT152gp7, SPT252gp7, SPT5gp7, STB27gp6	aureus, pseudintermedius , pseudintermedius, hominis	B(B2), B(B1), B(B11)	Siphoviridae
710	hypothetical protein	1	1	TERRANOVAgp147	epidermidis	C(C3)	Myoviridae
711	terminase small subunit	9	9	37gp1, 85gp1, 88gp1, 92gp1, PHIMR25gp1, PHISAUS-IPLA88gp1, SA97gp1, STB12gp1, STB27gp1	aureus, hominis	B(B4), B(B2), B(B3), B(B10), B(B11)	Siphoviridae
712	hypothetical protein	15	14	44AHJDgp8, 66gp7, BP39gp7, GRCSgp8, PHIP68gp8, PSA3gp6, S13gp8, S24-1gp8, SAP-2gp7, SCH111gp7, SCH111gp8, SCH1gp7, SLPWgp6, VB_SAUP_PHIAGO1.3gp7, VB_SAUP_PHIAGO1.9gp7	aureus	A(A1)	Podoviridae
713	hypothetical protein	53	53	676Zgp147, 812gp150, A3Rgp145, A5Wgp146, B1gp152, FI200Wgp147, G1gp136, GH15gp143, HYZ21gp153, IME-SA118gp137, IME-SA1gp141, IME-SA2gp142, ISPgp143, JA1gp150, JD007gp138, Kgp145, MCE-2014gp139, MSA6gp147, P108gp146, P4Wgp146, PHIIBB-SEP1gp69, PHIIPLA-C1Cgp70, PHIIPLA-RODIgp142, PHISA012gp138, PHISA039gp123, PHISA_BS1gp84, PHISA_BS2gp80, PSA-3gp140, QDSA001gp86, QDSA002gp147, QUIDIVIDIgp64, S25-3g…	aureus, epidermidis, sp., aureus , xylosus, hyicus	C(C1), C(C3), C(C6), C(C2), C(C4), C(C5)	Myoviridae,
714	HNH endonuclease	1	1	PHISA012gp66	aureus	C(C1)	Myoviridae
715	single-stranded DNA-binding protein	34	34	23MRAgp50, 3AJ-2017gp55, B166gp47, B236gp46, DW2gp40, IME1361_01gp49, JS01gp47, P630gp44, P954gp42, PHI575gp46, PHI879gp46, PHIBU01gp38, PHIMR25gp46, PHIN315gp51, PHINM3gp50, PHISA2WA_ST22gp42, PVLgp45, SA1014RUMSSAST7gp48, SA12gp45, SA13gp42, SA345RUMSSAST8gp50, SA537RUMSSAST97gp50, SA780RUMSSAST101gp49, SP5gp45, SP6gp48, SPT152gp43, SPT99F3gp43, STAUST398-4gp50, STB12gp47, STB20-LIKEgp50, STB27…	aureus, sciuri, pseudintermedius, hominis, epidermidis	B(B6), B(B7), B(B3), B(B8), B(B2), B(B1), B(B12), B(B10), B(B13), B(B11)	Siphoviridae,
716	phage terminase small subunit P27 family	2	2	PHI575gp1, PHI879gp1	sciuri	B(B8)	Siphoviridae
717	hypothetical protein	2	2	CNPXgp32, PH15gp32	epidermidis	B(B4)	Siphoviridae
718	DnaD domain protein	5	5	37gp52, IME1323_01gp50, IME1348_01gp43, PHIMR11gp45, X2gp60	aureus, capitis , epidermidis	B(B4), B(B10), B(B3)	Siphoviridae
719	DNA replication protein DnaC	51	51	187gp58, 37gp53, 3MRAgp50, 52Agp47, 53gp55, 55-2gp49, 55-3gp51, 55gp62, 69gp50, 77gp44, 80ALPHAgp55, 80gp47, 85gp57, 88gp49, 92gp47, DW2gp43, IME1318_01gp54, IME1323_01gp51, IME1346_01gp57, IME1348_01gp44, IME1367_01gp48, LORACgp49, P1105gp51, P282gp48, P630gp49, PHI13gp38, PHI5967PVLgp35, PHI7247PVLgp35, PHIETA2gp52, PHIETA3gp51, PHIETAgp51, PHIJBgp50, PHIMR25gp50, PHINM1gp47, PHINM2gp48, PHINM4…	aureus, haemolyticus , capitis , epidermidis , warneri , pseudintermedius, aureus	B(B2), B(B4), B(B3), B(B6), B(B10), B(B7), B(B9), B(B5), B(B12)	Siphoviridae,
720	hypothetical protein	3	2	VB_SAU_CLO6gp201, VB_SAU_CLO6gp202, VB_SAU_S24gp198	aureus	C(C1)	Myoviridae
721	hypothetical protein	3	3	SN11gp61, SPBETA-LIKEgp130, SPT252gp59	pseudintermedius , epidermidis	B(B1), Singleton	Siphoviridae
722	hypothetical protein	4	4	CNPH82gp52, IME1323_01gp55, STB20gp53, VB_SEPIS-PHIIPLA7gp46	epidermidis, capitis , capitis	B(B4), B(B10), B(B13)	Siphoviridae
723	transglycosylase	42	42	676Zgp42, 812gp41, A3Rgp39, A5Wgp41, B1gp41, FI200Wgp42, G1gp26, GH15gp40, HYZ21gp38, IME-SA118gp30, IME-SA1gp31, IME-SA2gp30, ISPgp36, JA1gp39, JD007gp36, Kgp39, MCE-2014gp34, MSA6gp41, P108gp34, P4Wgp40, PHIIPLA-RODIgp38, PHISA012gp33, PHISA039gp21, PHISA_BS1gp172, PHISA_BS2gp182, PSA-3gp32, QDSA002gp43, S25-3gp37, S25-4gp35, SA5gp33, SB-1gp26, STAPH1Ngp41, TEAM1gp34, VB_SAUM-FRUSAU02gp41, VB_S…	aureus, sp., aureus , xylosus	C(C1), C(C6), C(C5), D(D2)	Myoviridae, , Siphoviridae
724	hypothetical protein	3	3	STB20-LIKEgp3, STB20gp3, VB_SAUS_IMEP5gp6	epidermidis, capitis, aureus	B(B13), B(B17)	Siphoviridae
725	hypothetical protein	3	3	6ECgp132, VB_SEPS_SEP9gp117, VB_STAM_SA2gp125	epidermidis, aureus	D(D1), D(D2)	Siphoviridae
726	hypothetical protein	2	2	PHISA_BS1gp175, PHISA_BS2gp184	aureus	C(C6)	Myoviridae
727	hypothetical protein	2	2	VB_SSCM-1gp94, VB_SSCM-2gp94	sp.	C(C5)
728	hypothetical protein	1	1	EWgp64	aureus	B(B4)	Siphoviridae
729	hypothetical protein	1	1	SPBETA-LIKEgp53	epidermidis	Singleton	Siphoviridae
730	DNA polymerase	3	3	6ECgp65, VB_SEPS_SEP9gp54, VB_STAM_SA2gp57	epidermidis, aureus	D(D1), D(D2)	Siphoviridae
731		17	15	3AJ-2017gp18, IME1346_01gp19, JS01gp15, PHI13gp14, PHIPV83gp22, PHIPVL-CN125gp14, PHIPVL108gp13, PHIPVL108gp14, PVLgp14, SA537RUMSSAST97gp17, SA537RUMSSAST97gp18, SA780RUMSSAST101gp16, SPT99F3gp15, STB20-LIKEgp15, STB20gp15, TP310-1gp15, TP310-3gp14	aureus, pseudintermedius, epidermidis, capitis	B(B7), B(B12), B(B13)	Siphoviridae,
732	hypothetical protein	18	18	23MRAgp13, 77gp14, IME1361_01gp14, P1105gp15, P282gp15, P630gp15, P954gp14, PHI5967PVLgp11, PHI7247PVLgp11, PHIBU01gp12, PHIN315gp13, PHINM3gp15, PHISA119gp15, PHISA2WA_ST22gp14, PHISA2WA_ST59gp15, SA1014RUMSSAST7gp15, SA345RUMSSAST8gp15, STAUST398-4gp16	aureus	B(B6)	Siphoviridae
733	tail lysin	51	50	676Zgp110, 812gp112, A3Rgp108, A5Wgp109, B1gp113, FI200Wgp110, G1gp94, GH15gp107, HYZ21gp105, IME-SA118gp98, IME-SA1gp99, IME-SA2gp100, ISPgp104, JA1gp111, JD007gp102, Kgp108, MCE-2014gp102, MSA6gp110, P108gp103, P108gp105, P4Wgp109, PHIIBB-SEP1gp28, PHIIPLA-C1Cgp26, PHIIPLA-RODIgp106, PHISA012gp101, PHISA039gp88, PHISA_BS1gp33, PHISA_BS2gp31, PSA-3gp101, QDSA001gp33, QDSA002gp112, S25-3gp102, S2…	aureus, epidermidis, sp., aureus , xylosus, hyicus	C(C1), C(C3), C(C6), C(C2), C(C4), C(C5)	Myoviridae,
734	hypothetical protein	1	1	IME1354_01gp54	sp.	B(B16)	Siphoviridae
735	hypothetical protein	1	1	QUIDIVIDIgp155	epidermidis	C(C3)	Myoviridae
736	hypothetical protein	2	2	VB_SAUM_REMUSgp25, VB_SAUM_ROMULUSgp25	aureus	C(C2)	Myoviridae
737	toxin MazF (mazF toxin)	1	1	23MRAgp30	aureus	B(B6)	Siphoviridae
738	hypothetical protein	1	1	SPBETA-LIKEgp55	epidermidis	Singleton	Siphoviridae
739	hypothetical protein	1	1	PHIRS7gp47	saprophyticus	B(B14)	Siphoviridae
740	hypothetical protein	1	1	6ECgp116	epidermidis	D(D1)	Siphoviridae
741	endolysin	6	6	QDSA001gp183, SA11gp173, STAP1gp178, STAU2gp163, VB_SAUM_REMUSgp159, VB_SAUM_ROMULUSgp149	aureus , aureus	C(C2)	Myoviridae
742	DUF2828 domain-containing protein	2	2	6ECgp2, VB_SEPS_SEP9gp2	epidermidis	D(D1)	Siphoviridae
743	tail protein	38	36	23MRAgp16, 2638Agp15, 3AJ-2017gp19, 77gp15, IME-SA4gp15, IME1346_01gp20, IME1361_01gp15, IME1367_01gp15, JS01gp16, P1105gp16, P282gp16, P630gp16, P954gp15, PHI13gp15, PHI575gp15, PHI5967PVLgp12, PHI7247PVLgp12, PHI879gp15, PHIBU01gp13, PHIN315gp14, PHINM3gp16, PHIPV83gp24, PHIPVL-CN125gp15, PHIPVL-CN125gp16, PHIPVL108gp15, PHISA119gp16, PHISA2WA_ST22gp15, PHISA2WA_ST59gp16, PVLgp18, SA1014RUMSSAS…	aureus, haemolyticus, warneri , sciuri, pseudintermedius	B(B6), B(B15), B(B7), B(B9), B(B8), B(B12)	Siphoviridae,
744	head morphogenesis protein	30	30	11gp4, 187gp4, 53gp5, 69gp4, 80ALPHAgp5, 85gp4, IME1318_01gp6, IME1323_01gp4, LORACgp4, PHIETA2gp4, PHIMR25gp4, PHINM1gp3, PHINM2gp4, PHISAUS-IPLA88gp5, SA12gp4, SA97gp4, SAP26gp3, SN10gp4, SN11gp4, SN13gp4, SN8gp4, SP5gp4, SP6gp4, SPT152gp4, SPT252gp4, SPT5gp4, STB12gp4, STB27gp4, TEM123gp4, TEM126gp4	aureus, haemolyticus , capitis , pseudintermedius , pseudintermedius, hominis	B(B2), B(B10), B(B1), B(B11)	Siphoviridae
745	hypothetical protein	4	4	P630gp47, SA13gp44, SAP26gp46, UPMK_2gp43	aureus, aureus	B(B6), B(B3), B(B2)	Siphoviridae
746	DUF2479 domain-containing protein	26	26	37gp19, 3Agp21, 42Egp24, LH1gp19, P240gp22, PHI12gp17, PHI2958PVLgp19, PHI7401PVLgp17, PHISA2WA_ST121MSSAgp18, PHISA2WA_ST1gp20, PHISA2WA_ST30gp19, PHISA2WA_ST5gp19, PHISA2WA_ST72gp20, PHISA2WA_ST78gp18, PHISA2WA_ST80gp19, PHISA2WA_ST93MSSAgp19, PHISA2WA_ST93gp20, PHISAUS-IPLA35gp19, PHISLTgp18, SA137RUMSSAST121PVLgp19, SH-ST15644gp19, SMSAP5gp17, STAUST398-2gp20, TP310-2gp18, VB_SAUS_PHI2gp19, Y…	aureus	B(B4), B(B5)	Siphoviridae,
747	endolysin	17	17	71gp27, B166gp27, B236gp27, CNPH82gp30, CNPXgp29, IME1323_01gp28, IME1348_01gp27, PH15gp28, PHIETA2gp28, PHIETA3gp28, PHIETAgp27, SA97gp27, SPBETA-LIKEgp64, STAUST398-1gp28, STAUST398-5gp27, VB_SAUS_IMEP5gp34, VB_SEPIS-PHIIPLA7gp26	aureus, epidermidis, capitis , epidermidis	B(B3), B(B4), B(B10), B(B2), Singleton, B(B17)	Siphoviridae
748	hypothetical protein	1	1	P954gp27	aureus	B(B6)	Siphoviridae
749	hypothetical protein	1	1	VB_SAUM_REMUSgp91	aureus	C(C2)	Myoviridae
750	transmembrane Fragile-X-F protein	3	3	2638Agp48, SPT99F3gp62, VB_STAM_SA2gp54	aureus, pseudintermedius, aureus	B(B15), B(B12), D(D2)	Siphoviridae
751	hypothetical protein	5	5	PHIIBB-SEP1gp91, PHIIPLA-C1Cgp94, QUIDIVIDIgp88, TERRANOVAgp86, TWILLINGATEgp89	epidermidis, sp.	C(C3)	Myoviridae
752	hypothetical protein	3	3	PHIIPLA-C1Cgp131, TERRANOVAgp117, TWILLINGATEgp119	sp., epidermidis	C(C3)	Myoviridae
753	hypothetical protein	1	1	P954gp67	aureus	B(B6)	Siphoviridae
754	hypothetical protein	2	2	VB_SAU_CLO6gp193, VB_SAU_S24gp191	aureus	C(C1)	Myoviridae
755	hypothetical protein	1	1	SPBETA-LIKEgp25	epidermidis	Singleton	Siphoviridae
756	hypothetical protein	1	1	PHIJBgp24	aureus	B(B3)	Siphoviridae
757	hypothetical protein	19	18	GH15gp7, JD007gp7, MCE-2014gp7, P108gp5, PHIIPLA-RODIgp9, PHISA039gp216, PHISA_BS1gp140, PHISA_BS2gp138, QDSA002gp6, S25-3gp4, S25-4gp7, VB_SAUM_0414_108gp16, VB_SAUM_0414_108gp240, VB_SAUM_LM12gp8, VB_SAU_CGgp7, VB_SAU_CLO6gp10, VB_SAU_S24gp9, VB_SSCM-1gp127, VB_SSCM-2gp127	aureus, sp., aureus	C(C1), C(C6), C(C5)	Myoviridae,
758	DNA helicase	53	53	676Zgp127, 812gp130, A3Rgp125, A5Wgp126, B1gp130, FI200Wgp127, G1gp113, GH15gp124, HYZ21gp175, IME-SA118gp115, IME-SA1gp118, IME-SA2gp119, ISPgp121, JA1gp128, JD007gp118, Kgp125, MCE-2014gp119, MSA6gp127, P108gp125, P4Wgp126, PHIIBB-SEP1gp47, PHIIPLA-C1Cgp47, PHIIPLA-RODIgp123, PHISA012gp120, PHISA039gp105, PHISA_BS1gp52, PHISA_BS2gp50, PSA-3gp118, QDSA001gp55, QDSA002gp129, QUIDIVIDIgp44, S25-3g…	aureus, epidermidis, sp., aureus , xylosus, hyicus	C(C1), C(C3), C(C6), C(C2), C(C4), C(C5)	Myoviridae,
759	hypothetical protein	1	1	IME1318_01gp29	haemolyticus	B(B10)	Siphoviridae
760	hypothetical protein	5	5	QDSA001gp140, SA11gp129, STAP1gp135, STAU2gp120, VB_SAUM_REMUSgp118	aureus , aureus	C(C2)	Myoviridae
761	hypothetical protein	4	4	SA11gp123, STAP1gp129, STAU2gp119, VB_SAUM_REMUSgp112	aureus	C(C2)	Myoviridae
762	hypothetical protein	48	36	676Zgp10, 676Zgp222, 812gp10, A3Rgp10, A3Rgp202, A5Wgp10, A5Wgp221, B1gp10, B1gp229, FI200Wgp10, FI200Wgp222, G1gp207, GH15gp2, HYZ21gp14, IME-SA118gp2, IME-SA1gp3, IME-SA2gp3, ISPgp3, JA1gp224, JA1gp9, JD007gp1, Kgp10, Kgp222, MCE-2014gp2, MSA6gp10, MSA6gp222, P108gp2, P4Wgp10, P4Wgp221, PHIIPLA-RODIgp2, PHISA012gp7, PHISA039gp211, PSA-3gp2, QDSA002gp2, S25-3gp1, S25-4gp1, SA5gp3, STAPH1Ngp10, S…	aureus, sp., aureus , xylosus	C(C1)	Myoviridae,
763	hypothetical protein	5	5	PHIIBB-SEP1gp160, PHIIPLA-C1Cgp166, QUIDIVIDIgp159, TERRANOVAgp159, TWILLINGATEgp161	epidermidis, sp.	C(C3)	Myoviridae
764	hypothetical protein	33	33	676Zgp200, 812gp208, A5Wgp199, B1gp207, FI200Wgp200, G1gp186, GH15gp201, HYZ21gp197, IME-SA118gp187, IME-SA1gp192, IME-SA2gp193, ISPgp196, JA1gp203, JD007gp196, Kgp200, MCE-2014gp183, MSA6gp200, P108gp204, P4Wgp199, PHIIPLA-RODIgp184, PHISA012gp192, PHISA039gp182, PSA-3gp190, QDSA002gp206, S25-3gp192, SA5gp179, SB-1gp155, STAPH1Ngp199, TEAM1gp198, VB_SAUM-FRUSAU02gp204, VB_SAUM_0414_108gp206, VB_…	aureus, sp., aureus , xylosus	C(C1)	Myoviridae,
765	hypothetical protein	2	2	VB_SAU_CLO6gp7, VB_SAU_S24gp7	aureus	C(C1)	Myoviridae
766	hypothetical protein	37	37	676Zgp72, 812gp72, A3Rgp69, A5Wgp71, B1gp71, FI200Wgp72, G1gp55, GH15gp70, HYZ21gp68, IME-SA118gp59, IME-SA1gp60, IME-SA2gp59, ISPgp64, JA1gp69, JD007gp66, Kgp70, MCE-2014gp63, MSA6gp71, P108gp63, P4Wgp70, PHIIPLA-RODIgp67, PHISA012gp62, PHISA039gp48, PSA-3gp62, QDSA002gp72, S25-3gp67, S25-4gp65, SA5gp60, SB-1gp56, STAPH1Ngp71, TEAM1gp64, VB_SAUM-FRUSAU02gp71, VB_SAUM_0414_108gp74, VB_SAUM_LM12gp…	aureus, sp., aureus , xylosus	C(C1)	Myoviridae,
767	hypothetical protein	6	6	QDSA001gp135, SA11gp118, STAP1gp124, STAU2gp114, TWORTgp123, VB_SAUM_REMUSgp107	aureus , aureus, hyicus	C(C2), C(C4)	Myoviridae
768	hypothetical protein	1	1	SA5gp78	aureus	C(C1)	Myoviridae
769	hypothetical protein	1	1	SPBETA-LIKEgp74	epidermidis	Singleton	Siphoviridae
770	hypothetical protein	1	1	TWORTgp99	hyicus	C(C4)	Myoviridae
771	CHAP domain-containing protein	1	1	STB12gp24	hominis	B(B10)	Siphoviridae
772	hypothetical protein	3	3	IME-SA4gp23, IME1365_01gp29, PH15gp30	haemolyticus, haemolyticus , epidermidis	B(B9), B(B4)	Siphoviridae
773	hypothetical protein	1	1	187gp47	aureus	B(B2)	Siphoviridae
774	hypothetical protein	1	1	VB_STAM_SA2gp118	aureus	D(D2)	Siphoviridae
775	hypothetical protein	17	17	187gp67, 96gp61, B166gp55, JS01gp54, LORACgp58, PHINM1gp55, PHINM2gp57, PHINM4gp57, PHISA2WA_ST72gp56, PHISAUS-IPLA35gp51, SA137RUMSSAST121PVLgp53, SA537RUMSSAST97gp57, STAP1gp151, STAU2gp136, TEM126gp47, VB_SAUM_REMUSgp132, VB_SAUM_ROMULUSgp122	aureus	B(B2), B(B3), B(B7), B(B5), C(C2)	Siphoviridae, Myoviridae
776	DUF3269 domain-containing protein	8	8	SN10gp52, SN11gp53, SN13gp55, SN8gp53, SPT152gp51, SPT252gp52, SPT5gp51, SPT99F3gp49	pseudintermedius , pseudintermedius	B(B1), B(B12)	Siphoviridae
777	hypothetical protein	37	37	676Zgp36, 812gp35, A3Rgp33, A5Wgp35, B1gp35, FI200Wgp36, G1gp20, GH15gp34, HYZ21gp33, IME-SA118gp25, IME-SA1gp26, IME-SA2gp25, ISPgp30, JA1gp33, JD007gp31, Kgp34, MCE-2014gp29, MSA6gp35, P108gp29, P4Wgp34, PHIIPLA-RODIgp32, PHISA012gp28, PHISA039gp16, PSA-3gp26, QDSA002gp37, S25-3gp32, S25-4gp30, SA5gp27, SB-1gp21, STAPH1Ngp35, TEAM1gp28, VB_SAUM-FRUSAU02gp35, VB_SAUM_0414_108gp39, VB_SAUM_LM12gp…	aureus, sp., aureus , xylosus	C(C1)	Myoviridae,
778	ribonuclease H	1	1	STAU2gp158	aureus	C(C2)	Myoviridae
779	hypothetical protein	6	6	QDSA001gp130, SA11gp113, STAP1gp118, STAU2gp109, VB_SAUM_REMUSgp102, VB_SAUM_ROMULUSgp101	aureus , aureus	C(C2)	Myoviridae
780	endolysin	1	1	P108gp65	aureus	C(C1)	Myoviridae
781	hypothetical protein	1	1	PHIIBB-SEP1gp159	epidermidis	C(C3)	Myoviridae
782	hypothetical protein	2	2	PHIIPLA-RODIgp203, VB_SAU_CLO6gp200	sp., aureus	C(C1)	Myoviridae
783	hypothetical protein	1	1	VB_STAM_SA2gp77	aureus	D(D2)	Siphoviridae
784	hypothetical protein	2	2	VB_SSCM-1gp154, VB_SSCM-2gp154	sp.	C(C5)
785	hypothetical protein	5	5	GH15gp25, P108gp22, PHISA_BS2gp149, QDSA002gp25, VB_SAU_CLO6gp23	aureus, aureus	C(C1), C(C6)	Myoviridae
786	hypothetical protein	4	4	PHIIBB-SEP1gp133, TERRANOVAgp133, TWILLINGATEgp134, VB_STAM_SA2gp121	epidermidis, aureus	C(C3), D(D2)	Myoviridae, Siphoviridae
787	hypothetical protein	2	2	IME-SA4gp18, IME1367_01gp18	haemolyticus, warneri	B(B9)	Siphoviridae
788	CHAP domain-containing protein	1	1	6ECgp36	epidermidis	D(D1)	Siphoviridae
789	hypothetical protein	2	2	6ECgp127, VB_SEPS_SEP9gp111	epidermidis	D(D1)	Siphoviridae
790	hypothetical protein	3	3	VB_SAU_CGgp8, VB_SAU_CLO6gp11, VB_SAU_S24gp11	aureus	C(C1)	Myoviridae
791	hypothetical protein	1	1	VB_SAUS_PHI2gp25	aureus	B(B5)	Siphoviridae
792	hypothetical protein	37	36	3Agp28, 47gp27, IME1346_01gp34, JS01gp30, P240gp31, P630gp26, PHI12gp23, PHI13gp24, PHI2958PVLgp30, PHI5967PVLgp21, PHI7247PVLgp21, PHI7401PVLgp26, PHIPV83gp37, PHIPVL-CN125gp28, PHISA2WA_ST121MSSAgp28, PHISA2WA_ST1gp30, PHISA2WA_ST22gp26, PHISA2WA_ST30gp29, PHISA2WA_ST59gp26, PHISA2WA_ST5gp29, PHISA2WA_ST72gp30, PHISA2WA_ST78gp28, PHISA2WA_ST80gp30, PHISA2WA_ST93MSSAgp29, PHISA2WA_ST93gp30, PHIS…	aureus	B(B5), B(B7), B(B6)	Siphoviridae,
793	hypothetical protein	7	7	812gp213, HYZ21gp202, Kgp205, P108gp209, PHIIPLA-RODIgp194, VB_SAU_CLO6gp187, VB_SAU_S24gp185	aureus, sp., aureus	C(C1)	Myoviridae
794	HNH endonuclease	2	2	B236gp60, VB_SEPIS-PHIIPLA5gp54	aureus, epidermidis	B(B3), B(B4)	Siphoviridae
795	hypothetical protein	2	2	VB_SSCM-1gp87, VB_SSCM-2gp87	sp.	C(C5)
796	hypothetical protein	8	8	812gp216, GH15gp208, HYZ21gp205, Kgp208, PHISA012gp200, PHISA039gp191, QDSA002gp213, VB_SAUM_0414_108gp215	aureus, sp., aureus	C(C1)	Myoviridae,
797	hypothetical protein	1	1	SA780RUMSSAST101gp13	aureus	B(B7)
798	hypothetical protein	1	1	G1gp96	aureus	C(C1)	Myoviridae
799	head-tail adapter protein	3	3	6ECgp12, VB_SEPS_SEP9gp12, VB_STAM_SA2gp11	epidermidis, aureus	D(D1), D(D2)	Siphoviridae
800	hypothetical protein	1	1	37gp35	aureus	B(B4)	Siphoviridae
801	hypothetical protein	1	1	55gp42	aureus	B(B3)	Siphoviridae
802	hypothetical protein	33	33	29gp63, 53gp70, 69gp65, 77gp62, 80ALPHAgp69, 80gp59, 88gp63, 92gp61, 96gp71, B236gp65, IME1361_01gp62, LH1gp49, P240gp58, P954gp60, PHI2958PVLgp53, PHIJBgp67, PHIMR11gp64, PHINM4gp65, PHIPV83gp2, PHIPVL108gp55, PHISA2WA_ST5gp70, PHISA2WA_ST72gp64, PHISA2WA_ST93MSSAgp59, PHISA2WA_ST93gp57, PHISLTgp56, SA13gp59, SMSAP5gp38, SP5gp59, STAUST398-3gp65, TP310-1gp54, TP310-2gp59, TP310-3gp53, X2gp75	aureus	B(B3), B(B2), B(B6), B(B5), B(B7)	Siphoviridae,
803	TreP	43	32	676Zgp16, 676Zgp228, 812gp16, A3Rgp15, A3Rgp207, A5Wgp16, A5Wgp227, B1gp16, B1gp235, FI200Wgp16, FI200Wgp228, G1gp213, GH15gp6, HYZ21gp9, IME-SA2gp8, ISPgp10, JD007gp6, Kgp16, Kgp228, MSA6gp16, MSA6gp228, P4Wgp16, P4Wgp227, PHIIPLA-RODIgp8, PHISA012gp10, PHISA039gp214, QDSA002gp5, S25-4gp5, SA5gp8, STAPH1Ngp16, STAPH1Ngp227, TEAM1gp9, VB_SAUM-FRUSAU02gp16, VB_SAUM-FRUSAU02gp232, VB_SAUM_0414_108g…	aureus, sp., aureus , xylosus	C(C1), C(C5), D(D2)	Myoviridae, , Siphoviridae
804	hypothetical protein	1	1	TWORTgp164	hyicus	C(C4)	Myoviridae
805	hypothetical protein	10	10	676Zgp169, 812gp172, A3Rgp167, A5Wgp168, FI200Wgp169, ISPgp165, MSA6gp169, P4Wgp168, STAPH1Ngp168, VB_SAUM-FRUSAU02gp174	aureus, aureus	C(C1)	Myoviridae
806	membrane protein	2	2	VB_SAUM_REMUSgp153, VB_SAUM_ROMULUSgp143	aureus	C(C2)	Myoviridae
807	hypothetical protein	1	1	29gp30	aureus	B(B3)	Siphoviridae
808	hypothetical protein	1	1	TP310-1gp8	aureus	B(B7)
809	hypothetical protein	53	53	676Zgp131, 812gp134, A3Rgp129, A5Wgp130, B1gp134, FI200Wgp131, G1gp117, GH15gp128, HYZ21gp171, IME-SA118gp119, IME-SA1gp122, IME-SA2gp123, ISPgp125, JA1gp132, JD007gp122, Kgp129, MCE-2014gp123, MSA6gp131, P108gp130, P4Wgp130, PHIIBB-SEP1gp53, PHIIPLA-C1Cgp53, PHIIPLA-RODIgp128, PHISA012gp124, PHISA039gp109, PHISA_BS1gp59, PHISA_BS2gp57, PSA-3gp122, QDSA001gp67, QDSA002gp133, QUIDIVIDIgp50, S25-3g…	aureus, epidermidis, sp., aureus , xylosus, hyicus	C(C1), C(C3), C(C6), C(C2), C(C4), C(C5)	Myoviridae,
810	hypothetical protein	12	12	676Zgp186, 812gp188, A5Wgp185, B1gp192, FI200Wgp186, ISPgp181, JA1gp190, MSA6gp186, P4Wgp185, STAPH1Ngp185, VB_SAUM-FRUSAU02gp190, VB_SAU_CGgp177	aureus, aureus	C(C1)	Myoviridae,
811	antirestriction protein ArdA	1	1	SPBETA-LIKEgp20	epidermidis	Singleton	Siphoviridae
812	Ig-like protein	53	53	676Zgp152, 812gp155, A3Rgp150, A5Wgp151, B1gp159, FI200Wgp152, G1gp141, GH15gp148, HYZ21gp148, IME-SA118gp144, IME-SA1gp148, IME-SA2gp149, ISPgp148, JA1gp157, JD007gp143, Kgp150, MCE-2014gp144, MSA6gp153, P108gp151, P4Wgp151, PHIIBB-SEP1gp75, PHIIPLA-C1Cgp78, PHIIPLA-RODIgp147, PHISA012gp144, PHISA039gp128, PHISA_BS1gp92, PHISA_BS2gp88, PSA-3gp145, QDSA001gp96, QDSA002gp152, QUIDIVIDIgp71, S25-3g…	aureus, epidermidis, sp., aureus , xylosus, hyicus	C(C1), C(C3), C(C6), C(C2), C(C4), C(C5)	Myoviridae,
813	hypothetical protein	1	1	812gp77	aureus	C(C1)	Myoviridae
814	tape measure protein	3	3	6ECgp21, VB_SEPS_SEP9gp19, VB_STAM_SA2gp19	epidermidis, aureus	D(D1), D(D2)	Siphoviridae
815	hypothetical protein	1	1	G1gp95	aureus	C(C1)	Myoviridae
816	hypothetical protein	1	1	VB_STAM_SA2gp111	aureus	D(D2)	Siphoviridae
817	hypothetical protein	2	2	G1gp210, ISPgp6	aureus	C(C1)	Myoviridae
818	hypothetical protein	1	1	3MRAgp30	aureus	B(B3)	Siphoviridae
819	hypothetical protein	1	1	23MRAgp24	aureus	B(B6)	Siphoviridae
820	hypothetical protein	81	81	11gp39, 187gp56, 29gp50, 37gp50, 3MRAgp48, 42Egp53, 52Agp45, 53gp51, 55-2gp47, 55-3gp47, 55gp60, 69gp46, 71gp48, 77gp40, 80ALPHAgp52, 80gp44, 85gp53, 88gp45, 92gp43, 96gp47, B236gp47, CNPH82gp44, CNPXgp48, DW2gp41, EWgp56, IME-SA4gp38, IME1318_01gp50, IME1323_01gp48, IME1346_01gp53, IME1348_01gp40, IME1354_01gp39, IME1367_01gp45, LORACgp45, P1105gp47, P282gp46, P630gp45, P954gp43, PH15gp48, PHI13…	aureus, epidermidis, haemolyticus, haemolyticus , capitis , epidermidis , sp., warneri , saprophyticus, pseudintermedius , pseudintermedius, hominis, capitis, aureus	B(B2), B(B3), B(B4), B(B5), B(B6), B(B9), B(B10), B(B7), B(B16), B(B14), B(B1), B(B12), B(B13), B(B17)	Siphoviridae,
821	terminase	1	1	SPBETA-LIKEgp34	epidermidis	Singleton	Siphoviridae
822	hypothetical protein	1	1	SPBETA-LIKEgp83	epidermidis	Singleton	Siphoviridae
823	hypothetical protein	7	7	PHIIBB-SEP1gp88, PHIIPLA-C1Cgp91, PHISA_BS1gp113, PHISA_BS2gp109, QUIDIVIDIgp85, TERRANOVAgp83, TWILLINGATEgp86	epidermidis, sp., aureus	C(C3), C(C6)	Myoviridae
824	nuclease	20	20	6ECgp135, CNPH82gp57, CNPXgp60, EWgp71, IME1348_01gp54, IME1354_01gp55, IME1367_01gp58, PHIIBB-SEP1gp161, PHIIPLA-C1Cgp167, QDSA001gp162, SA11gp152, SPBETA-LIKEgp137, STAP1gp158, STAU2gp143, STB12gp64, TERRANOVAgp160, TWORTgp154, VB_SAUM_REMUSgp139, VB_SAUM_ROMULUSgp129, VB_SEPIS-PHIIPLA5gp59	epidermidis, aureus, epidermidis , sp., warneri , aureus , hominis, hyicus	D(D1), B(B4), B(B16), B(B9), C(C3), C(C2), Singleton, B(B10), C(C4)	Siphoviridae, Myoviridae
825	hypothetical protein	23	23	IME1361_01gp19, JS01gp20, P1105gp20, P630gp20, PHI5967PVLgp15, PHI7247PVLgp15, PHIBU01gp17, PHIN315gp18, PHINM3gp20, PHISA119gp20, PHISA2WA_ST22gp19, PHISA2WA_ST59gp20, SA1014RUMSSAST7gp20, SA537RUMSSAST97gp24, SA780RUMSSAST101gp21, SN10gp22, SN11gp22, SN13gp22, SN8gp22, SPT152gp22, SPT252gp23, SPT5gp23, TP310-1gp22	aureus, pseudintermedius , pseudintermedius	B(B6), B(B7), B(B1)	Siphoviridae,
826	hypothetical protein	2	2	PHISA_BS1gp96, PHISA_BS2gp92	aureus	C(C6)	Myoviridae
827	hypothetical protein	1	1	SPBETA-LIKEgp106	epidermidis	Singleton	Siphoviridae
828	hypothetical protein	1	1	SPBETA-LIKEgp140	epidermidis	Singleton	Siphoviridae
829	HNH endonuclease	31	31	2638Agp57, 3Agp67, 42Egp79, 47gp65, IME-SA4gp62, IME1367_01gp68, LH1gp57, P240gp67, PHI12gp49, PHI2958PVLgp60, PHI7401PVLgp44, PHIRS7gp62, PHISA2WA_ST121MSSAgp65, PHISA2WA_ST1gp65, PHISA2WA_ST30gp65, PHISA2WA_ST5gp77, PHISA2WA_ST72gp76, PHISA2WA_ST78gp67, PHISA2WA_ST80gp67, PHISA2WA_ST93MSSAgp71, PHISA2WA_ST93gp67, PHISAUS-IPLA35gp62, PHISLTgp61, SA137RUMSSAST121PVLgp64, SH-ST15644gp64, SMSAP5gp4…	aureus, haemolyticus, warneri , saprophyticus, capitis	B(B15), B(B5), B(B9), B(B14), B(B13)	Siphoviridae,
830	hypothetical protein	8	8	P1105gp38, PHI5967PVLgp26, PHI7247PVLgp26, PHIPVL-CN125gp38, PHIPVL108gp35, PHISA119gp37, PHISA2WA_ST59gp40, TP310-3gp32	aureus	B(B6), B(B7)	Siphoviridae,
831	hypothetical protein	2	2	SCH111gp13, SCH1gp12	aureus	A(A1)	Podoviridae
832	XkdX family protein	64	64	11gp19, 29gp21, 3Agp23, 3MRAgp21, 42Egp26, 52Agp22, 53gp26, 55-2gp21, 55-3gp21, 55gp26, 69gp22, 71gp21, 80ALPHAgp26, 80gp21, 85gp23, 88gp21, 92gp21, 96gp23, B166gp21, B236gp21, DW2gp22, LH1gp21, LORACgp22, P240gp24, PHI12gp19, PHI2958PVLgp21, PHIETA2gp22, PHIETA3gp22, PHIETAgp21, PHIJBgp22, PHIMR11gp21, PHIMR25gp22, PHINM1gp21, PHINM2gp22, PHINM4gp22, PHISA2WA_ST121MSSAgp20, PHISA2WA_ST1gp22, PHI…	aureus, aureus	B(B2), B(B3), B(B5)	Siphoviridae,
833	hypothetical protein	1	1	IME1318_01gp7	haemolyticus	B(B10)	Siphoviridae
834	hypothetical protein	1	1	X2gp9	aureus	B(B3)	Siphoviridae
835	hypothetical protein	1	1	SPBETA-LIKEgp56	epidermidis	Singleton	Siphoviridae
836	tail morphogenetic protein	5	5	PHIIBB-SEP1gp38, PHIIPLA-C1Cgp37, QUIDIVIDIgp35, TERRANOVAgp35, TWILLINGATEgp35	epidermidis, sp.	C(C3)	Myoviridae
837	hypothetical protein	2	2	VB_SSCM-1gp92, VB_SSCM-2gp92	sp.	C(C5)
838	tail lysin	53	52	676Zgp111, 812gp113, A3Rgp109, A5Wgp110, B1gp114, FI200Wgp111, G1gp97, GH15gp108, HYZ21gp106, IME-SA118gp99, IME-SA1gp100, IME-SA2gp102, ISPgp105, JA1gp112, JD007gp103, Kgp109, MCE-2014gp103, MSA6gp111, P108gp106, P108gp107, P4Wgp110, PHIIBB-SEP1gp30, PHIIPLA-C1Cgp29, PHIIPLA-RODIgp107, PHISA012gp102, PHISA039gp89, PHISA_BS1gp34, PHISA_BS2gp32, PSA-3gp102, QDSA001gp36, QDSA002gp113, QUIDIVIDIgp27…	aureus, epidermidis, sp., aureus , xylosus, hyicus	C(C1), C(C3), C(C6), C(C2), C(C4), C(C5)	Myoviridae,
839	hypothetical protein	9	9	2638Agp36, SN10gp54, SN11gp55, SN13gp57, SN8gp55, SPT152gp53, SPT252gp53, SPT5gp53, SPT99F3gp50	aureus, pseudintermedius , pseudintermedius	B(B15), B(B1), B(B12)	Siphoviridae
840	hypothetical protein	3	3	6ECgp109, VB_SEPS_SEP9gp99, VB_STAM_SA2gp90	epidermidis, aureus	D(D1), D(D2)	Siphoviridae
841	hypothetical protein	1	1	6ECgp84	epidermidis	D(D1)	Siphoviridae
842	HNH endonuclease	33	33	23MRAgp66, 3AJ-2017gp3, 77gp69, IME1346_01gp3, IME1361_01gp67, JS01gp66, P1105gp69, P282gp68, P630gp64, P954gp69, PHI13gp49, PHI575gp58, PHI5967PVLgp42, PHI7247PVLgp42, PHI879gp55, PHIBU01gp46, PHIN315gp65, PHINM3gp65, PHIPV83gp8, PHIPVL-CN125gp65, PHIPVL108gp59, PHISA119gp68, PHISA2WA_ST22gp53, PHISA2WA_ST59gp72, PVLgp62, SA1014RUMSSAST7gp64, SA345RUMSSAST8gp64, SA537RUMSSAST97gp2, SA780RUMSSAST…	aureus, sciuri, pseudintermedius	B(B6), B(B7), B(B8), B(B12)	Siphoviridae,
843	hypothetical protein	5	5	IME-SA4gp20, IME1323_01gp23, IME1365_01gp24, IME1367_01gp20, VB_SAUS_IMEP5gp31	haemolyticus, capitis , haemolyticus , warneri , aureus	B(B9), B(B10), B(B4), B(B17)	Siphoviridae
844	hypothetical protein	8	8	812gp221, HYZ21gp1, JD007gp208, Kgp212, MCE-2014gp193, PHIIPLA-RODIgp201, PHISA012gp203, VB_SAUM_0414_108gp224	aureus, sp.	C(C1)	Myoviridae,
845	hypothetical protein	1	1	BP39gp6	aureus	A(A1)	Podoviridae
846	major tail protein	3	3	IME1318_01gp16, IME1323_01gp14, STB12gp14	haemolyticus , capitis , hominis	B(B10)	Siphoviridae
847	hypothetical protein	3	3	STAP1gp3, VB_SAUM_REMUSgp1, VB_SAUM_ROMULUSgp1	aureus	C(C2)	Myoviridae
848	hypothetical protein	1	1	MCE-2014gp194	aureus	C(C1)	Myoviridae
849	phage terminase small subunit P27 family	19	19	3AJ-2017gp4, IME-SA4gp1, IME1346_01gp4, IME1367_01gp1, JS01gp1, PHI13gp1, PHIPV83gp9, PHIPVL-CN125gp1, PHIPVL108gp1, PHIRS7gp1, PVLgp1, SA537RUMSSAST97gp3, SA780RUMSSAST101gp1, SPT99F3gp1, STB20-LIKEgp1, STB20gp1, TP310-1gp1, TP310-3gp1, VB_SAUS_IMEP5gp1	aureus, haemolyticus, warneri , saprophyticus, pseudintermedius, epidermidis, capitis	B(B7), B(B9), B(B14), B(B12), B(B13), B(B17)	Siphoviridae,
850	hypothetical protein	1	1	TWORTgp144	hyicus	C(C4)	Myoviridae
851	dUTP pyrophosphatase	12	12	37gp65, CNPH82gp60, CNPXgp63, IME1318_01gp66, IME1323_01gp62, PH15gp62, QUIDIVIDIgp173, STB20gp60, TWILLINGATEgp177, VB_SEPS_SEP9gp60, VB_SSCM-1gp150, VB_SSCM-2gp150	aureus, epidermidis, haemolyticus , capitis , capitis, sp.	B(B4), B(B10), C(C3), B(B13), D(D1), C(C5)	Siphoviridae, Myoviridae,
852	hypothetical protein	2	2	PHISA_BS1gp131, PHISA_BS2gp126	aureus	C(C6)	Myoviridae
853	Abi family protein	1	1	PHI575gp30	sciuri	B(B8)	Siphoviridae
854	hypothetical protein	52	36	676Zgp171, 676Zgp172, 812gp174, A3Rgp169, A3Rgp170, A5Wgp170, A5Wgp171, B1gp177, B1gp178, FI200Wgp171, FI200Wgp172, G1gp159, GH15gp166, HYZ21gp130, IME-SA118gp162, IME-SA118gp163, IME-SA1gp166, IME-SA1gp167, IME-SA2gp168, IME-SA2gp169, ISPgp167, JA1gp175, JA1gp176, JD007gp161, Kgp168, MCE-2014gp162, MSA6gp171, MSA6gp172, P108gp169, P4Wgp170, P4Wgp171, PHIIPLA-RODIgp165, PHISA012gp162, PHISA039gp1…	aureus, sp., aureus , xylosus	C(C1)	Myoviridae,
855	tail protein	36	18	11gp12, 11gp13, 53gp16, 53gp17, 69gp13, 69gp14, 80ALPHAgp15, 80ALPHAgp16, 85gp15, 85gp16, LORACgp14, LORACgp15, PHIETA2gp14, PHIETA2gp15, PHIMR25gp14, PHIMR25gp15, PHINM1gp13, PHINM1gp14, PHINM2gp14, PHINM2gp15, PHISAUS-IPLA88gp14, PHISAUS-IPLA88gp15, SA12gp14, SA12gp15, SA97gp13, SA97gp14, SAP26gp13, SAP26gp14, SP5gp14, SP5gp15, SP6gp14, SP6gp15, TEM123gp11, TEM123gp12, TEM126gp11, TEM126gp12	aureus	B(B2)	Siphoviridae
856	DUF1828 domain-containing protein	1	1	37gp30	aureus	B(B4)	Siphoviridae
857	Clp protease ClpP	27	27	3Agp4, 42Egp4, 47gp4, IME1354_01gp4, LH1gp4, P240gp4, PHI12gp4, PHI2958PVLgp4, PHI7401PVLgp4, PHISA2WA_ST121MSSAgp4, PHISA2WA_ST1gp4, PHISA2WA_ST30gp4, PHISA2WA_ST5gp4, PHISA2WA_ST72gp4, PHISA2WA_ST78gp4, PHISA2WA_ST80gp4, PHISA2WA_ST93MSSAgp4, PHISA2WA_ST93gp4, PHISAUS-IPLA35gp4, PHISLTgp4, SA137RUMSSAST121PVLgp4, SH-ST15644gp4, SMSAP5gp4, STAUST398-2gp4, TP310-2gp4, VB_SAUS_PHI2gp4, YMC/09/04/R…	aureus, sp.	B(B5), B(B16)	Siphoviridae,
858	hypothetical protein	19	19	23MRAgp1, 77gp1, IME1354_01gp1, IME1361_01gp1, P1105gp1, P282gp1, P630gp1, P954gp1, PHI5967PVLgp1, PHI7247PVLgp1, PHIBU01gp1, PHIN315gp1, PHINM3gp1, PHISA119gp1, PHISA2WA_ST22gp1, PHISA2WA_ST59gp1, SA1014RUMSSAST7gp1, SA345RUMSSAST8gp1, STAUST398-4gp1	aureus, sp.	B(B6), B(B16)	Siphoviridae
859	prohead protease	54	53	676Zgp92, 812gp94, A3Rgp90, A5Wgp92, B1gp96, FI200Wgp92, G1gp77, GH15gp90, HYZ21gp89, IME-SA118gp82, IME-SA1gp83, IME-SA2gp84, ISPgp87, JA1gp94, JD007gp85, Kgp91, MCE-2014gp85, MSA6gp93, P108gp85, P4Wgp91, PHIIBB-SEP1gp9, PHIIPLA-C1Cgp8, PHIIPLA-RODIgp88, PHISA012gp82, PHISA039gp67, PHISA_BS1gp20, PHISA_BS2gp18, PSA-3gp84, QDSA001gp14, QDSA002gp93, QDSA002gp94, QUIDIVIDIgp9, S25-3gp85, S25-4gp84,…	aureus, epidermidis, sp., aureus , xylosus, hyicus	C(C1), C(C3), C(C6), C(C2), C(C4), C(C5)	Myoviridae,
860	chromosomal replication initiator DnaA	34	34	11gp37, 187gp53, 29gp48, 3MRAgp45, 52Agp43, 55-2gp45, 55-3gp45, 55gp56, 69gp44, 71gp46, 77gp38, 80gp42, 96gp45, IME1346_01gp50, IME1367_01gp42, LORACgp43, P1105gp45, P282gp44, PHI13gp34, PHIETA2gp45, PHIETAgp45, PHIJBgp44, PHIMR11gp42, PHINM1gp42, PHINM2gp42, PHINM4gp43, PHIPVL-CN125gp43, PHIPVL108gp41, PHISA119gp44, ROSAgp46, SAP26gp42, STAUST398-1gp51, STAUST398-5gp47, TP310-3gp39	aureus, warneri	B(B2), B(B3), B(B6), B(B7), B(B9)	Siphoviridae,
861	hypothetical protein	2	2	6ECgp68, VB_SEPS_SEP9gp57	epidermidis	D(D1)	Siphoviridae
862	trimethoprim-resistant dihydrofolate reductase DfrC	1	1	SPBETA-LIKEgp154	epidermidis	Singleton	Siphoviridae
863	hypothetical protein	1	1	SPT152gp27	pseudintermedius	B(B1)	Siphoviridae
864	hypothetical protein	3	3	PHIIBB-SEP1gp126, TERRANOVAgp125, TWILLINGATEgp127	epidermidis	C(C3)	Myoviridae
865	hypothetical protein	37	37	676Zgp27, 812gp26, A3Rgp24, A5Wgp26, B1gp26, FI200Wgp27, G1gp11, GH15gp24, HYZ21gp24, IME-SA118gp16, IME-SA1gp17, IME-SA2gp16, ISPgp21, JA1gp24, JD007gp23, Kgp25, MCE-2014gp21, MSA6gp26, P108gp21, P4Wgp25, PHIIPLA-RODIgp23, PHISA012gp20, PHISA039gp10, PSA-3gp17, QDSA002gp24, S25-3gp25, S25-4gp22, SA5gp18, SB-1gp12, STAPH1Ngp26, TEAM1gp19, VB_SAUM-FRUSAU02gp26, VB_SAUM_0414_108gp31, VB_SAUM_LM12gp…	aureus, sp., aureus , xylosus	C(C1)	Myoviridae,
866	hypothetical protein	30	30	676Zgp106, 812gp108, A3Rgp104, A5Wgp105, B1gp109, FI200Wgp106, G1gp90, ISPgp100, JA1gp107, Kgp104, MSA6gp106, P108gp99, P4Wgp105, PHIIPLA-RODIgp102, PHISA012gp97, PHISA039gp83, PSA-3gp97, QDSA002gp108, S25-3gp98, S25-4gp97, SA5gp95, SB-1gp90, STAPH1Ngp105, TEAM1gp101, VB_SAUM-FRUSAU02gp108, VB_SAUM_0414_108gp107, VB_SAUM_LM12gp105, VB_SAU_CGgp99, VB_SAU_CLO6gp97, VB_SAU_S24gp95	aureus, sp., aureus , xylosus	C(C1)	Myoviridae,
867	hypothetical protein	1	1	TWORTgp109	hyicus	C(C4)	Myoviridae
868	hypothetical protein	7	7	SN10gp36, SN11gp37, SN13gp39, SN8gp37, SPT152gp36, SPT252gp37, SPT5gp37	pseudintermedius , pseudintermedius	B(B1)	Siphoviridae
869	hypothetical protein	19	19	3AJ-2017gp43, 53gp42, 69gp36, 80ALPHAgp43, JS01gp37, LORACgp35, P630gp36, PHINM2gp35, SA537RUMSSAST97gp39, SA780RUMSSAST101gp36, SN10gp35, SN11gp36, SN13gp38, SN8gp36, SP5gp35, SPT152gp35, SPT252gp36, SPT5gp36, TEM126gp35	aureus, pseudintermedius , pseudintermedius	B(B7), B(B2), B(B6), B(B1)	Siphoviridae,
870	hypothetical protein	2	2	SPT152gp44, SPT99F3gp44	pseudintermedius	B(B1), B(B12)	Siphoviridae
871	hypothetical protein	3	3	3MRAgp47, IME1346_01gp52, ROSAgp50	aureus	B(B3), B(B7)	Siphoviridae
872	XRE family transcriptional regulator	5	5	187gp38, PHIETA2gp36, PHIETA3gp36, SA13gp34, SA97gp36	aureus	B(B2), B(B3)	Siphoviridae
873	hypothetical protein	1	1	PHISA_BS1gp149	aureus	C(C6)	Myoviridae
874	hypothetical protein	39	39	2638Agp56, 3AJ-2017gp1, 3MRAgp66, 52Agp60, 55-2gp63, 55-3gp65, 55gp76, 71gp67, 80gp61, 88gp66, 92gp64, 96gp74, B166gp64, B236gp67, IME1346_01gp1, IME1354_01gp63, IME1365_01gp63, IME1367_01gp67, JS01gp64, PHI13gp47, PHIETAgp66, PHIJBgp70, PHIMR11gp67, PHINM4gp68, PHIPV83gp6, PHIPVL-CN125gp63, PHIPVL108gp57, PHIRS7gp61, PVLgp60, SA537RUMSSAST97gp67, SA780RUMSSAST101gp63, STAUST398-1gp69, STAUST398-…	aureus, sp., haemolyticus , warneri , saprophyticus, hominis, aureus	B(B15), B(B7), B(B3), B(B16), B(B4), B(B9), B(B14), B(B10), B(B17)	Siphoviridae,
875	XRE family transcriptional regulator	1	1	IME1367_01gp28	warneri	B(B9)	Siphoviridae
876	HNH endonuclease	1	1	TWORTgp181	hyicus	C(C4)	Myoviridae
877	hypothetical protein	36	36	676Zgp31, 812gp30, A3Rgp28, A5Wgp30, B1gp30, FI200Wgp31, G1gp15, GH15gp30, HYZ21gp28, IME-SA118gp20, IME-SA1gp21, IME-SA2gp20, ISPgp25, JA1gp28, JD007gp27, Kgp29, MCE-2014gp26, MSA6gp30, P108gp26, P4Wgp29, PHIIPLA-RODIgp27, PHISA039gp13, PSA-3gp21, QDSA002gp30, S25-3gp29, S25-4gp26, SA5gp22, SB-1gp16, STAPH1Ngp30, TEAM1gp23, VB_SAUM-FRUSAU02gp30, VB_SAUM_0414_108gp35, VB_SAUM_LM12gp28, VB_SAU_CGg…	aureus, sp., aureus , xylosus	C(C1), C(C5)	Myoviridae,
878	HNH endonuclease	2	2	PHISA_BS1gp143, PHISA_BS2gp141	aureus	C(C6)	Myoviridae
879	tail protein	81	81	187gp7, 3Agp12, 42Egp14, 47gp11, 676Zgp153, 812gp156, A3Rgp151, A5Wgp152, B1gp160, FI200Wgp153, G1gp142, GH15gp149, HYZ21gp147, IME-SA118gp145, IME-SA1gp149, IME-SA2gp150, ISPgp149, JA1gp158, JD007gp144, Kgp151, LH1gp11, MCE-2014gp145, MSA6gp154, P108gp152, P240gp12, P4Wgp152, PHI12gp10, PHI2958PVLgp11, PHI7401PVLgp10, PHIIPLA-RODIgp148, PHISA012gp145, PHISA039gp129, PHISA2WA_ST121MSSAgp10, PHISA…	aureus, sp., aureus , pseudintermedius , pseudintermedius, xylosus	B(B2), B(B5), C(C1), C(C6), C(C2), B(B1), C(C5)	Siphoviridae, Myoviridae,
880	hypothetical protein	1	1	PHISA_BS2gp177	aureus	C(C6)	Myoviridae
881	transposase mutator family	2	1	SPBETA-LIKEgp149, SPBETA-LIKEgp152	epidermidis	Singleton	Siphoviridae
882	hypothetical protein	2	2	6ECgp140, VB_SEPS_SEP9gp127	epidermidis	D(D1)	Siphoviridae
883	DUF2479 domain-containing protein	1	1	VB_SAUS_IMEP5gp27	aureus	B(B17)	Siphoviridae
884	endolysin	91	76	11gp25, 29gp27, 37gp28, 3MRAgp26, 52Agp28, 55-2gp27, 55-3gp27, 55gp33, 676Zgp73, 69gp28, 80gp27, 812gp73, 85gp29, 85gp31, 88gp27, 92gp27, A3Rgp70, A5Wgp72, B1gp72, B1gp75, DW2gp26, EWgp33, FI200Wgp73, G1gp56, G1gp58, GH15gp71, HYZ21gp69, HYZ21gp71, IME-SA118gp60, IME-SA118gp62, IME-SA1gp61, IME-SA1gp63, IME-SA2gp60, IME-SA2gp62, IME1354_01gp24, ISPgp65, ISPgp67, JA1gp70, JA1gp73, JD007gp67, Kgp71…	aureus, sp., epidermidis, saprophyticus, aureus , capitis, xylosus, hyicus	B(B2), B(B3), B(B4), C(C1), B(B16), C(C3), B(B14), B(B5), B(B13), C(C4)	Siphoviridae, Myoviridae,
885	hypothetical protein	1	1	SPBETA-LIKEgp29	epidermidis	Singleton	Siphoviridae
886	hypothetical protein	1	1	VB_STAM_SA2gp4	aureus	D(D2)	Siphoviridae
887	hypothetical protein	14	14	44AHJDgp3, 66gp3, BP39gp3, GRCSgp3, PHIP68gp3, PSA3gp2, S13gp3, S24-1gp3, SAP-2gp2, SCH111gp3, SCH1gp3, SLPWgp2, VB_SAUP_PHIAGO1.3gp2, VB_SAUP_PHIAGO1.9gp2	aureus	A(A1)	Podoviridae
888	tail protein	43	43	676Zgp154, 812gp157, A3Rgp152, A5Wgp153, B1gp161, FI200Wgp154, G1gp143, GH15gp150, HYZ21gp146, IME-SA118gp146, IME-SA1gp150, IME-SA2gp151, ISPgp150, JA1gp159, JD007gp145, Kgp152, MCE-2014gp146, P108gp153, P4Wgp153, PHIIPLA-RODIgp149, PHISA012gp146, PHISA039gp130, PHISA_BS1gp94, PHISA_BS2gp90, PSA-3gp147, QDSA001gp98, QDSA002gp154, S25-3gp146, S25-4gp145, SA11gp82, SA5gp138, SB-1gp138, STAP1gp88, …	aureus, sp., aureus , xylosus	C(C1), C(C6), C(C2)	Myoviridae,
889	hypothetical protein	5	5	6ECgp56, PHIIPLA-C1Cgp114, PHISA_BS2gp168, TERRANOVAgp103, VB_SEPIS-PHIIPLA7gp54	epidermidis, sp., aureus	D(D1), C(C3), C(C6), B(B4)	Siphoviridae, Myoviridae
890	peptidase G2	12	12	37gp18, 6ECgp25, CNPH82gp20, CNPXgp19, IME1348_01gp18, IME1354_01gp18, IME1365_01gp19, PH15gp19, VB_SEPIS-PHIIPLA5gp19, VB_SEPIS-PHIIPLA7gp18, VB_SEPS_SEP9gp23, VB_STAM_SA2gp23	aureus, epidermidis, epidermidis , sp., haemolyticus , aureus	B(B4), D(D1), B(B16), D(D2)	Siphoviridae
891	hypothetical protein	1	1	37gp64	aureus	B(B4)	Siphoviridae
892	hypothetical protein	13	13	812gp197, GH15gp188, HYZ21gp188, JD007gp184, Kgp189, P108gp192, PHISA012gp182, PHISA039gp170, QDSA002gp194, S25-3gp180, VB_SAUM_0414_108gp195, VB_SAUM_LM12gp192, VB_SAU_CGgp187	aureus, sp., aureus	C(C1)	Myoviridae,
893	hypothetical protein	2	2	VB_SAUS_IMEP5gp61, VB_STAM_SA2gp116	aureus, aureus	B(B17), D(D2)	Siphoviridae
894	hypothetical protein	7	7	6ECgp52, JD007gp22, PHISA_BS1gp158, PHISA_BS2gp150, VB_SAUM_0414_108gp30, VB_SAU_CGgp21, VB_STAM_SA2gp115	epidermidis, aureus, aureus	D(D1), C(C1), C(C6), D(D2)	Siphoviridae, Myoviridae,
895	hypothetical protein	1	1	VB_SAUS_IMEP5gp43	aureus	B(B17)	Siphoviridae
896	hypothetical protein	2	2	3AJ-2017gp36, SPT99F3gp28	aureus, pseudintermedius	B(B7), B(B12)	Siphoviridae
897	hypothetical protein	3	3	PHIIBB-SEP1gp108, PHIIPLA-C1Cgp118, TERRANOVAgp107	epidermidis, sp.	C(C3)	Myoviridae
898	hypothetical protein	7	7	3MRAgp34, 71gp36, B236gp35, EWgp42, PHIETAgp36, PHIJBgp36, PHINM4gp35	aureus	B(B3), B(B4)	Siphoviridae
899	hypothetical protein	2	2	VB_SSCM-1gp45, VB_SSCM-2gp45	sp.	C(C5)
900	hypothetical protein	4	3	JD007gp17, MCE-2014gp14, VB_SAUM_0414_108gp249, VB_SAUM_0414_108gp25	aureus	C(C1)	Myoviridae,
901	hypothetical protein	3	3	SA11gp127, STAP1gp133, VB_SAUM_REMUSgp116	aureus	C(C2)	Myoviridae
902	XRE family transcriptional regulator	5	4	EWgp57, PHISA_BS1gp193, PHISA_BS2gp201, STB27gp43, STB27gp44	aureus, aureus , hominis	B(B4), C(C6), B(B11)	Siphoviridae, Myoviridae
903	hypothetical protein	1	1	VB_STAM_SA2gp92	aureus	D(D2)	Siphoviridae
904	hypothetical protein	4	4	CNPH82gp64, CNPXgp68, IME1348_01gp61, PH15gp66	epidermidis, epidermidis	B(B4)	Siphoviridae
905	hypothetical protein	7	7	77gp31, IME1361_01gp39, P954gp34, PHIMR11gp37, PHIPVL-CN125gp33, PHISA2WA_ST59gp35, SPT99F3gp38	aureus, pseudintermedius	B(B6), B(B3), B(B7), B(B12)	Siphoviridae,
906	hypothetical protein	28	28	676Zgp209, 812gp219, A3Rgp189, A5Wgp208, B1gp216, FI200Wgp209, HYZ21gp207, IME-SA118gp196, IME-SA1gp201, IME-SA2gp202, ISPgp205, JA1gp212, JD007gp206, Kgp210, MSA6gp209, P4Wgp208, PSA-3gp199, S25-3gp202, S25-4gp172, SA5gp188, SB-1gp163, STAPH1Ngp208, TEAM1gp207, TWILLINGATEgp106, VB_SAUM-FRUSAU02gp213, VB_SAUM_0414_108gp222, VB_SSCM-1gp105, VB_SSCM-2gp105	aureus, xylosus, epidermidis, aureus , sp.	C(C1), C(C3), C(C5)	Myoviridae,
907	terminase large subunit	4	4	QDSA001gp1, STAP1gp1, VB_SSCM-1gp202, VB_SSCM-2gp201	aureus , aureus, sp.	C(C2), C(C5)	Myoviridae,
908	resolvase	2	2	PHIIPLA-C1Cgp172, TERRANOVAgp166	sp., epidermidis	C(C3)	Myoviridae
909	hypothetical protein	1	1	6ECgp118	epidermidis	D(D1)	Siphoviridae
910	membrane protein	5	5	PHIIBB-SEP1gp4, PHIIPLA-C1Cgp3, QUIDIVIDIgp4, TERRANOVAgp4, TWILLINGATEgp3	epidermidis, sp.	C(C3)	Myoviridae
911	hypothetical protein	2	2	IME-SA2gp205, PSA-3gp202	aureus	C(C1)	Myoviridae
912	head-tail adapter protein	8	8	3MRAgp7, 96gp9, B166gp8, DW2gp9, PHIETA3gp9, PHIJBgp9, PHINM4gp9, STAUST398-3gp9	aureus	B(B3)	Siphoviridae
913	hypothetical protein	17	17	23MRAgp11, 77gp12, IME1361_01gp12, P1105gp13, P282gp13, P630gp13, P954gp12, PHI5967PVLgp10, PHI7247PVLgp10, PHIN315gp12, PHINM3gp13, PHISA119gp13, PHISA2WA_ST22gp13, PHISA2WA_ST59gp13, SA1014RUMSSAST7gp13, SA345RUMSSAST8gp13, STAUST398-4gp14	aureus	B(B6)	Siphoviridae
914	Staphylococcal complement inhibitor SCIN (scn toxin)	17	17	23MRAgp26, 3AJ-2017gp30, IME1346_01gp31, IME1361_01gp25, JS01gp26, P282gp26, PHI13gp22, PHIBU01gp23, PHIN315gp28, PHINM3gp27, SA1014RUMSSAST7gp26, SA345RUMSSAST8gp26, SA537RUMSSAST97gp30, SA780RUMSSAST101gp27, STAUST398-1gp30, STAUST398-4gp26, TP310-3gp24	aureus	B(B6), B(B7), B(B3)	Siphoviridae,
915	hypothetical protein	26	26	3Agp13, 42Egp15, 47gp12, LH1gp12, P240gp13, PHI12gp11, PHI2958PVLgp12, PHI7401PVLgp11, PHISA2WA_ST121MSSAgp11, PHISA2WA_ST1gp13, PHISA2WA_ST30gp12, PHISA2WA_ST5gp12, PHISA2WA_ST72gp13, PHISA2WA_ST78gp11, PHISA2WA_ST80gp12, PHISA2WA_ST93MSSAgp12, PHISA2WA_ST93gp12, PHISAUS-IPLA35gp12, PHISLTgp12, SA137RUMSSAST121PVLgp12, SH-ST15644gp12, SMSAP5gp11, STAUST398-2gp13, TP310-2gp12, VB_SAUS_PHI2gp12, Y…	aureus	B(B5)	Siphoviridae,
916	hypothetical protein	35	35	676Zgp183, 812gp185, A3Rgp181, A5Wgp182, B1gp189, FI200Wgp183, G1gp169, GH15gp178, HYZ21gp119, IME-SA118gp174, IME-SA1gp178, IME-SA2gp180, ISPgp178, JA1gp187, JD007gp174, Kgp179, MCE-2014gp174, MSA6gp183, P108gp182, P4Wgp182, PHIIPLA-RODIgp178, PHISA012gp175, PHISA039gp159, PSA-3gp175, QDSA002gp184, S25-3gp175, SA5gp164, STAPH1Ngp182, TEAM1gp182, VB_SAUM-FRUSAU02gp187, VB_SAUM_0414_108gp185, VB_S…	aureus, sp., aureus , xylosus	C(C1)	Myoviridae,
917	hypothetical protein	2	2	VB_SSCM-1gp107, VB_SSCM-2gp107	sp.	C(C5)
918	hypothetical protein	2	2	VB_SSCM-1gp90, VB_SSCM-2gp90	sp.	C(C5)
919	DUF4355 domain-containing protein	8	8	85gp6, LORACgp6, PHINM1gp5, PHINM2gp6, PHISAUS-IPLA88gp7, SAP26gp5, TEM123gp5, TEM126gp5	aureus	B(B2)	Siphoviridae
920	holin	2	2	STB27gp24, VB_SEPIS-PHIIPLA5gp28	hominis, epidermidis	B(B11), B(B4)	Siphoviridae
921	hypothetical protein	24	24	676Zgp189, 812gp191, A5Wgp188, FI200Wgp189, G1gp174, GH15gp182, HYZ21gp183, IME-SA118gp178, IME-SA1gp182, IME-SA2gp184, ISPgp185, JD007gp178, Kgp183, P108gp186, P4Wgp188, PHISA012gp179, PHISA039gp163, QDSA002gp188, STAPH1Ngp188, VB_SAUM_0414_108gp189, VB_SAUM_LM12gp185, VB_SAU_CGgp180, VB_SAU_CLO6gp177, VB_SAU_S24gp174	aureus, sp., aureus	C(C1)	Myoviridae,
922	resolvase	53	53	676Zgp135, 812gp138, A3Rgp133, A5Wgp134, B1gp138, FI200Wgp135, G1gp121, GH15gp133, HYZ21gp167, IME-SA118gp123, IME-SA1gp126, IME-SA2gp128, ISPgp129, JA1gp136, JD007gp126, Kgp133, MCE-2014gp127, MSA6gp135, P108gp135, P4Wgp134, PHIIBB-SEP1gp58, PHIIPLA-C1Cgp57, PHIIPLA-RODIgp132, PHISA012gp128, PHISA039gp113, PHISA_BS1gp63, PHISA_BS2gp61, PSA-3gp126, QDSA001gp71, QDSA002gp137, QUIDIVIDIgp54, S25-3g…	aureus, epidermidis, sp., aureus , xylosus, hyicus	C(C1), C(C3), C(C6), C(C2), C(C4), C(C5)	Myoviridae,
923	terminase large subunit	2	2	6ECgp4, VB_STAM_SA2gp3	epidermidis, aureus	D(D1), D(D2)	Siphoviridae
924	hypothetical protein	1	1	P954gp24	aureus	B(B6)	Siphoviridae
925	hypothetical protein	2	2	PHISA_BS1gp130, PHISA_BS2gp125	aureus	C(C6)	Myoviridae
926	hypothetical protein	1	1	SPBETA-LIKEgp40	epidermidis	Singleton	Siphoviridae
927	hypothetical protein	2	2	VB_SSCM-1gp170, VB_SSCM-2gp169	sp.	C(C5)
928	hypothetical protein	4	4	47gp32, LH1gp31, PHI2958PVLgp34, PHI575gp33	aureus, sciuri	B(B5), B(B8)	Siphoviridae,
929	DUF771 domain-containing protein	2	2	PHI879gp38, PHISAUS-IPLA88gp34	sciuri, aureus	B(B8), B(B2)	Siphoviridae
930	hypothetical protein	1	1	PHIRS7gp60	saprophyticus	B(B14)	Siphoviridae
931	hypothetical protein	2	2	VB_SSCM-1gp156, VB_SSCM-2gp156	sp.	C(C5)
932	hypothetical protein	1	1	VB_SAUS_IMEP5gp65	aureus	B(B17)	Siphoviridae
933	DUF1381 domain-containing protein	4	4	IME-SA4gp58, IME1318_01gp69, IME1323_01gp64, IME1365_01gp61	haemolyticus, haemolyticus , capitis	B(B9), B(B10), B(B4)	Siphoviridae
934	hypothetical protein	1	1	IME1354_01gp61	sp.	B(B16)	Siphoviridae
935	hypothetical protein	4	4	SN10gp37, SN11gp38, SN13gp40, SN8gp38	pseudintermedius	B(B1)	Siphoviridae
936	hypothetical protein	5	5	PHIIBB-SEP1gp137, PHIIPLA-C1Cgp144, QUIDIVIDIgp137, TERRANOVAgp138, TWILLINGATEgp138	epidermidis, sp.	C(C3)	Myoviridae
937	hypothetical protein	4	4	PHISA_BS1gp78, PHISA_BS2gp75, VB_SSCM-1gp62, VB_SSCM-2gp62	aureus , sp.	C(C6), C(C5)	Myoviridae,
938	hypothetical protein	2	2	PHI575gp43, PHI879gp42	sciuri	B(B8)	Siphoviridae
939	hypothetical protein	26	26	55-2gp40, 55-3gp40, 55gp49, 71gp39, 77gp30, 88gp36, EWgp46, IME1346_01gp44, IME1361_01gp38, P630gp37, P954gp33, PHIMR11gp36, PHIPV83gp43, PHISA2WA_ST22gp33, PHISA2WA_ST30gp37, PHISA2WA_ST59gp34, PHISA2WA_ST5gp37, PHISA2WA_ST78gp35, SA1014RUMSSAST7gp38, SH-ST15644gp34, SP6gp38, SPT99F3gp37, STAUST398-1gp43, STAUST398-2gp36, STAUST398-4gp39, STAUST398-5gp39	aureus, pseudintermedius	B(B3), B(B6), B(B4), B(B7), B(B5), B(B2), B(B12)	Siphoviridae
940	hypothetical protein	1	1	TEAM1gp105	xylosus	C(C1)	Myoviridae
941	hypothetical protein	1	1	6ECgp79	epidermidis	D(D1)	Siphoviridae
942	hypothetical protein	2	2	PHISA_BS1gp170, PHISA_BS2gp180	aureus	C(C6)	Myoviridae
943	hypothetical protein	1	1	37gp63	aureus	B(B4)	Siphoviridae
944	hypothetical protein	2	2	B1gp73, JA1gp71	aureus	C(C1)	, Myoviridae
945	hypothetical protein	1	1	STB12gp40	hominis	B(B10)	Siphoviridae
946	hypothetical protein	1	1	TP310-1gp18	aureus	B(B7)
947	hypothetical protein	1	1	STB12gp72	hominis	B(B10)	Siphoviridae
948	hypothetical protein	1	1	QDSA001gp128	aureus	C(C2)	Myoviridae
949	hypothetical protein	1	1	PHISA2WA_ST5gp66	aureus	B(B5)	Siphoviridae
950	hypothetical protein	1	1	STAUST398-3gp49	aureus	B(B3)	Siphoviridae
951	hypothetical protein	1	1	P954gp65	aureus	B(B6)	Siphoviridae
952	membrane protein	34	34	676Zgp174, 812gp176, A3Rgp172, A5Wgp173, B1gp180, FI200Wgp174, G1gp161, GH15gp170, HYZ21gp128, IME-SA118gp165, IME-SA1gp169, IME-SA2gp171, ISPgp169, JA1gp178, JD007gp165, Kgp170, MCE-2014gp166, MSA6gp174, P108gp173, P4Wgp173, PHIIPLA-RODIgp169, PHISA012gp166, PHISA039gp150, PSA-3gp166, QDSA002gp175, S25-3gp166, S25-4gp165, STAPH1Ngp173, VB_SAUM-FRUSAU02gp179, VB_SAUM_0414_108gp176, VB_SAUM_LM12gp…	aureus, sp., aureus	C(C1)	Myoviridae,
953	hypothetical protein	6	6	SN10gp30, SN11gp30, SN13gp32, SN8gp30, SPT252gp31, SPT5gp31	pseudintermedius	B(B1)	Siphoviridae
954	hypothetical protein	1	1	PHISA2WA_ST5gp38	aureus	B(B5)	Siphoviridae
955	hypothetical protein	36	36	676Zgp179, 812gp181, A3Rgp177, A5Wgp178, B1gp185, FI200Wgp179, G1gp165, GH15gp174, HYZ21gp123, IME-SA118gp170, IME-SA1gp174, IME-SA2gp176, ISPgp174, JA1gp183, JD007gp170, Kgp175, MCE-2014gp171, MSA6gp179, P108gp178, P4Wgp178, PHIIPLA-RODIgp174, PHISA012gp171, PHISA039gp155, PSA-3gp171, QDSA002gp180, S25-3gp171, S25-4gp170, SA5gp160, STAPH1Ngp178, TEAM1gp178, VB_SAUM-FRUSAU02gp183, VB_SAUM_0414_10…	aureus, sp., aureus , xylosus	C(C1)	Myoviridae,
956	hypothetical protein	1	1	SPBETA-LIKEgp54	epidermidis	Singleton	Siphoviridae
957	hypothetical protein	2	2	71gp32, PHIETAgp30	aureus	B(B3)	Siphoviridae
958	hypothetical protein	3	3	2638Agp19, EWgp26, IME1354_01gp22	aureus, sp.	B(B15), B(B4), B(B16)	Siphoviridae
959	hypothetical protein	2	2	6ECgp87, VB_SEPS_SEP9gp77	epidermidis	D(D1)	Siphoviridae
960	DNA methylase	6	6	QDSA001gp58, QUIDIVIDIgp178, SA11gp51, STAP1gp53, STAU2gp51, VB_SEPS_SEP9gp63	aureus , epidermidis, aureus	C(C2), C(C3), D(D1)	Myoviridae, Siphoviridae
961	transglycosylase	46	45	676Zgp69, 812gp69, A3Rgp66, A5Wgp68, B1gp68, FI200Wgp69, G1gp52, GH15gp68, HYZ21gp65, IME-SA118gp56, IME-SA1gp57, IME-SA2gp56, ISPgp61, JA1gp66, JD007gp64, Kgp67, MCE-2014gp61, MSA6gp68, P108gp60, P108gp61, P4Wgp67, PHIIBB-SEP1gp165, PHIIPLA-C1Cgp173, PHIIPLA-RODIgp65, PHISA012gp60, PHISA039gp46, PHISA_BS1gp18, PHISA_BS2gp16, PSA-3gp59, QDSA002gp70, QUIDIVIDIgp163, S25-3gp64, S25-4gp62, SA5gp57, …	aureus, epidermidis, sp., aureus , xylosus, hyicus	C(C1), C(C3), C(C6), C(C4)	Myoviridae,
962	hypothetical protein	3	3	IME-SA4gp13, IME1367_01gp13, PHIRS7gp13	haemolyticus, warneri , saprophyticus	B(B9), B(B14)	Siphoviridae
963	pentapeptide repeat protein	6	6	QDSA001gp123, SA11gp106, STAP1gp111, STAU2gp106, VB_SAUM_REMUSgp96, VB_SAUM_ROMULUSgp95	aureus , aureus	C(C2)	Myoviridae
964	anti-repressor	3	3	PHIMR11gp38, STB27gp32, X2gp50	aureus, hominis	B(B3), B(B11)	Siphoviridae
965	hypothetical protein	1	1	STB12gp32	hominis	B(B10)	Siphoviridae
966	hypothetical protein	2	2	QDSA001gp142, STAU2gp122	aureus , aureus	C(C2)	Myoviridae
967	hypothetical protein	1	1	PHISA039gp201	sp.	C(C1)	Myoviridae
968	hypothetical protein	2	2	PHISA_BS1gp85, PHISA_BS2gp81	aureus	C(C6)	Myoviridae
969	hypothetical protein	1	1	QDSA001gp7	aureus	C(C2)	Myoviridae
970	hypothetical protein	5	5	PHIIBB-SEP1gp171, PHIIPLA-C1Cgp178, QUIDIVIDIgp168, TERRANOVAgp173, TWILLINGATEgp172	epidermidis, sp.	C(C3)	Myoviridae
971	hypothetical protein	1	1	IME1348_01gp56	epidermidis	B(B4)	Siphoviridae
972	hypothetical protein	1	1	SPBETA-LIKEgp98	epidermidis	Singleton	Siphoviridae
973	DUF3113 domain-containing protein	72	72	11gp44, 187gp62, 29gp57, 3Agp49, 3MRAgp54, 42Egp60, 47gp45, 52Agp52, 53gp59, 55-2gp53, 55-3gp55, 55gp66, 69gp54, 71gp55, 77gp48, 80ALPHAgp59, 80gp52, 85gp61, 88gp54, 92gp52, 96gp54, B236gp54, DW2gp47, IME1346_01gp61, LH1gp41, LORACgp53, P1105gp55, P240gp49, P282gp52, P630gp53, P954gp51, PHI12gp34, PHI2958PVLgp47, PHIETA2gp56, PHIETA3gp55, PHIETAgp54, PHIJBgp54, PHIMR11gp51, PHIMR25gp54, PHINM1gp5…	aureus, aureus	B(B2), B(B3), B(B5), B(B6), B(B7)	Siphoviridae,
974	hypothetical protein	1	1	TWORTgp1	hyicus	C(C4)	Myoviridae
975	DUF1270 domain-containing protein	5	5	SN10gp40, SN11gp41, SN13gp43, SN8gp41, SPT252gp40	pseudintermedius	B(B1)	Siphoviridae
976	TreB	4	4	MCE-2014gp198, P108gp218, PHISA012gp205, QDSA002gp223	aureus, aureus	C(C1)	Myoviridae
977	hypothetical protein	1	1	187gp16	aureus	B(B2)	Siphoviridae
978	DUF4888 domain-containing protein	4	4	71gp28, SA97gp28, STAUST398-1gp29, STAUST398-5gp28	aureus	B(B3), B(B2)	Siphoviridae
979	holin	47	47	676Zgp75, 812gp75, A3Rgp72, A5Wgp74, B1gp76, FI200Wgp75, G1gp59, GH15gp72, HYZ21gp72, IME-SA118gp63, IME-SA1gp64, IME-SA2gp63, IME1354_01gp23, ISPgp68, JA1gp74, JD007gp68, Kgp73, MCE-2014gp66, MSA6gp74, P108gp66, P4Wgp73, PHIIBB-SEP1gp188, PHIIPLA-C1Cgp194, PHIIPLA-RODIgp70, PHIRS7gp24, PHISA012gp64, PHISA039gp50, PHISA_BS1gp15, PHISA_BS2gp12, PSA-3gp66, QDSA002gp74, QUIDIVIDIgp188, S25-3gp69, S2…	aureus, sp., epidermidis, saprophyticus, aureus , xylosus, hyicus	C(C1), B(B16), C(C3), B(B14), C(C6), C(C4), D(D2)	Myoviridae, , Siphoviridae
980	hypothetical protein	1	1	SPBETA-LIKEgp107	epidermidis	Singleton	Siphoviridae
981	hypothetical protein	33	33	676Zgp29, 812gp28, A3Rgp26, A5Wgp28, B1gp28, FI200Wgp29, G1gp13, GH15gp28, HYZ21gp26, IME-SA118gp18, IME-SA1gp19, IME-SA2gp18, ISPgp23, JA1gp26, JD007gp25, Kgp27, MCE-2014gp23, MSA6gp28, P4Wgp27, PHIIPLA-RODIgp25, PHISA012gp22, PSA-3gp19, QDSA002gp28, S25-3gp27, S25-4gp24, SA5gp20, SB-1gp14, STAPH1Ngp28, TEAM1gp21, VB_SAUM-FRUSAU02gp28, VB_SAUM_0414_108gp33, VB_SAUM_LM12gp26, VB_SAU_CGgp24	aureus, sp., aureus , xylosus	C(C1)	Myoviridae,
982	hypothetical protein	11	11	PHIIBB-SEP1gp96, PHIIPLA-C1Cgp98, QDSA001gp121, QUIDIVIDIgp93, SA11gp104, STAP1gp109, STAU2gp104, TERRANOVAgp90, TWILLINGATEgp93, VB_SAUM_REMUSgp94, VB_SAUM_ROMULUSgp93	epidermidis, sp., aureus , aureus	C(C3), C(C2)	Myoviridae
983	hypothetical protein	1	1	SPBETA-LIKEgp48	epidermidis	Singleton	Siphoviridae
984	hypothetical protein	1	1	PHI879gp26	sciuri	B(B8)	Siphoviridae
985	DnaD domain protein	24	23	23MRAgp51, 3AJ-2017gp56, B166gp48, IME1361_01gp50, JS01gp48, PHI575gp47, PHI879gp47, PHIBU01gp39, PHIN315gp52, PHINM3gp51, PHISA2WA_ST22gp43, PVLgp46, SA1014RUMSSAST7gp49, SA1014RUMSSAST7gp50, SA12gp46, SA345RUMSSAST8gp51, SA537RUMSSAST97gp51, SA780RUMSSAST101gp50, SP5gp46, SP6gp49, STAUST398-4gp51, STB27gp45, TEM123gp36, TP310-1gp45	aureus, sciuri, hominis	B(B6), B(B7), B(B3), B(B8), B(B2), B(B11)	Siphoviridae,
986	membrane protein	45	45	676Zgp71, 6ECgp61, 812gp71, A3Rgp68, A5Wgp70, B1gp70, FI200Wgp71, G1gp54, GH15gp69, HYZ21gp67, IME-SA118gp58, IME-SA1gp59, IME-SA2gp58, ISPgp63, JA1gp68, JD007gp65, Kgp69, MCE-2014gp62, MSA6gp70, P108gp62, P4Wgp69, PHIIBB-SEP1gp101, PHIIPLA-C1Cgp103, PHIIPLA-RODIgp66, PHISA012gp61, PHISA039gp47, PSA-3gp61, QDSA002gp71, QUIDIVIDIgp99, S25-3gp66, S25-4gp64, SA5gp59, SB-1gp55, STAPH1Ngp70, TEAM1gp63…	aureus, epidermidis, sp., aureus , xylosus	C(C1), D(D1), C(C3), D(D2)	Myoviridae, Siphoviridae,
987	pentapeptide repeat protein	7	7	PHIIBB-SEP1gp135, PHIIPLA-C1Cgp142, SA11gp103, STAU2gp103, TERRANOVAgp135, TWILLINGATEgp136, VB_SEPS_SEP9gp48	epidermidis, sp., aureus	C(C3), C(C2), D(D1)	Myoviridae, Siphoviridae
988	adenine-specific methyltransferase	4	4	IME1354_01gp45, QUIDIVIDIgp175, TERRANOVAgp180, TWILLINGATEgp179	sp., epidermidis	B(B16), C(C3)	Siphoviridae, Myoviridae
989	HNH endonuclease	26	26	676Zgp145, 812gp148, A3Rgp143, A5Wgp144, B1gp149, FI200Wgp145, G1gp133, HYZ21gp156, IME-SA118gp134, IME-SA1gp138, IME-SA2gp139, ISPgp140, JA1gp147, Kgp143, MCE-2014gp136, MSA6gp145, P4Wgp144, PHIIBB-SEP1gp68, PHIIPLA-C1Cgp68, PSA-3gp137, SA5gp128, SB-1gp129, STAPH1Ngp144, TEAM1gp142, TWILLINGATEgp66, VB_SAUM-FRUSAU02gp148	aureus, epidermidis, sp., xylosus, aureus	C(C1), C(C3)	Myoviridae,
990	hypothetical protein	1	1	SPBETA-LIKEgp9	epidermidis	Singleton	Siphoviridae
991	endolysin	12	11	3AJ-2017gp28, IME1346_01gp29, IME1361_01gp23, JS01gp25, P282gp24, PHIN315gp25, PHIN315gp26, PHINM3gp25, SA1014RUMSSAST7gp25, SA345RUMSSAST8gp25, SA537RUMSSAST97gp29, SA780RUMSSAST101gp26	aureus	B(B7), B(B6)	Siphoviridae,
992	hypothetical protein	53	53	676Zgp165, 812gp168, A3Rgp163, A5Wgp164, B1gp172, FI200Wgp165, G1gp154, GH15gp161, HYZ21gp135, IME-SA118gp157, IME-SA1gp161, IME-SA2gp163, ISPgp161, JA1gp170, JD007gp156, Kgp163, MCE-2014gp157, MSA6gp165, P108gp164, P4Wgp164, PHIIBB-SEP1gp86, PHIIPLA-C1Cgp89, PHIIPLA-RODIgp160, PHISA012gp157, PHISA039gp141, PHISA_BS1gp111, PHISA_BS2gp107, PSA-3gp158, QDSA001gp109, QDSA002gp166, QUIDIVIDIgp83, S25…	aureus, epidermidis, sp., aureus , xylosus, hyicus	C(C1), C(C3), C(C6), C(C2), C(C4), C(C5)	Myoviridae,
993	hypothetical protein	10	10	52Agp33, 80gp32, 96gp35, CNPXgp33, DW2gp29, IME1365_01gp33, PH15gp33, ROSAgp33, STAUST398-3gp33, VB_SEPIS-PHIIPLA5gp32	aureus, epidermidis, haemolyticus	B(B3), B(B4)	Siphoviridae
994	hypothetical protein	10	10	IME1348_01gp36, SN10gp43, SN11gp44, SN13gp46, SN8gp44, SPT152gp41, SPT252gp43, SPT5gp42, SPT99F3gp41, STB12gp45	epidermidis , pseudintermedius , pseudintermedius, hominis	B(B4), B(B1), B(B12), B(B10)	Siphoviridae
995	hypothetical protein	1	1	PHIMR25gp48	aureus	B(B2)	Siphoviridae
996	hypothetical protein	1	1	QDSA001gp3	aureus	C(C2)	Myoviridae
997	hypothetical protein	10	10	44AHJDgp7, GRCSgp7, PHIP68gp7, PSA3gp5, S13gp7, S24-1gp7, SAP-2gp6, SLPWgp5, VB_SAUP_PHIAGO1.3gp6, VB_SAUP_PHIAGO1.9gp6	aureus	A(A1)	Podoviridae
998	hypothetical protein	6	6	P108gp217, PHISA039gp202, PHISA_BS1gp128, PHISA_BS2gp123, QDSA002gp222, VB_SAUM_LM12gp216	aureus, sp., aureus	C(C1), C(C6)	Myoviridae
999	transcriptional regulator	1	1	IME1367_01gp65	warneri	B(B9)	Siphoviridae
1000	hypothetical protein	2	2	PHISA_BS1gp46, PHISA_BS2gp44	aureus	C(C6)	Myoviridae
1001	hypothetical protein	1	1	PVLgp10	aureus	B(B7)	Siphoviridae
1002	hypothetical protein	4	4	SA11gp109, STAP1gp114, VB_SAUM_REMUSgp99, VB_SAUM_ROMULUSgp98	aureus	C(C2)	Myoviridae
1003	hypothetical protein	1	1	IME1354_01gp35	sp.	B(B16)	Siphoviridae
1004	hypothetical protein	3	3	PHIIBB-SEP1gp134, TERRANOVAgp134, TWILLINGATEgp135	epidermidis	C(C3)	Myoviridae
1005	dUTP pyrophosphatase	4	4	IME-SA4gp56, IME1365_01gp59, TWORTgp162, VB_SAUS_IMEP5gp62	haemolyticus, haemolyticus , hyicus, aureus	B(B9), B(B4), C(C4), B(B17)	Siphoviridae, Myoviridae
1006	hypothetical protein	4	4	PHIETA3gp65, PHIIBB-SEP1gp123, TWILLINGATEgp124, VB_SAUS_PHI2gp54	aureus, epidermidis	B(B3), C(C3), B(B5)	Siphoviridae, Myoviridae
1007	sigma-70 family RNA polymerase sigma factor	11	11	37gp70, PHI575gp57, PHI879gp54, SN10gp68, SN11gp70, SN13gp71, SN8gp69, SPT152gp68, SPT252gp66, SPT5gp67, STB27gp52	aureus, sciuri, pseudintermedius , pseudintermedius, hominis	B(B4), B(B8), B(B1), B(B11)	Siphoviridae
1008	hypothetical protein	1	1	VB_STAM_SA2gp51	aureus	D(D2)	Siphoviridae
1009	hypothetical protein	1	1	SPBETA-LIKEgp7	epidermidis	Singleton	Siphoviridae
1010	hypothetical protein	11	11	B236gp63, EWgp70, IME1318_01gp67, PHIIBB-SEP1gp117, PHIIPLA-C1Cgp129, QUIDIVIDIgp117, SPBETA-LIKEgp134, TERRANOVAgp115, TWILLINGATEgp117, TWORTgp141, VB_SEPS_SEP9gp91	aureus, haemolyticus , epidermidis, sp., hyicus	B(B3), B(B4), B(B10), C(C3), Singleton, C(C4), D(D1)	Siphoviridae, Myoviridae
1011	hypothetical protein	2	2	PHIIBB-SEP1gp119, QUIDIVIDIgp119	epidermidis	C(C3)	Myoviridae
1012	HNH endonuclease	1	1	IME-SA4gp52	haemolyticus	B(B9)	Siphoviridae
1013	hypothetical protein	1	1	SPBETA-LIKEgp80	epidermidis	Singleton	Siphoviridae
1014	helicase	8	8	23MRAgp32, PHI12gp25, PHIN315gp35, PHINM3gp33, PHISA2WA_ST121MSSAgp32, STAUST398-1gp37, STAUST398-2gp33, STAUST398-4gp33	aureus	B(B6), B(B5), B(B3)	Siphoviridae
1015	tail family protein	34	33	29gp16, 3MRAgp16, 52Agp17, 55-2gp16, 55-3gp16, 55gp20, 71gp16, 80gp16, 88gp16, 92gp16, 96gp16, 96gp18, B166gp16, B236gp16, CNPH82gp18, CNPXgp17, DW2gp17, EWgp19, IME1348_01gp16, PH15gp17, PHIETA3gp17, PHIETAgp16, PHIJBgp17, PHIMR11gp16, PHINM4gp17, ROSAgp17, SA13gp16, STAUST398-1gp16, STAUST398-3gp17, STAUST398-5gp16, UPMK_2gp16, VB_SEPIS-PHIIPLA5gp17, VB_SEPIS-PHIIPLA7gp16, X2gp20	aureus, epidermidis, epidermidis , aureus	B(B3), B(B4)	Siphoviridae
1016	hypothetical protein	1	1	PHISA_BS2gp158	aureus	C(C6)	Myoviridae
1017	recombinase	24	24	23MRAgp48, 3AJ-2017gp53, B166gp45, IME1361_01gp47, JS01gp45, PHI575gp44, PHI879gp44, PHIBU01gp37, PHIN315gp49, PHINM3gp48, PHISA2WA_ST22gp40, PVLgp43, SA1014RUMSSAST7gp46, SA12gp43, SA345RUMSSAST8gp48, SA537RUMSSAST97gp48, SA780RUMSSAST101gp47, SP5gp43, SP6gp46, STAUST398-4gp48, STB20-LIKEgp47, STB27gp39, TEM123gp33, TP310-1gp42	aureus, sciuri, epidermidis, hominis	B(B6), B(B7), B(B3), B(B8), B(B2), B(B13), B(B11)	Siphoviridae,
1018	hypothetical protein	1	1	PHIIBB-SEP1gp140	epidermidis	C(C3)	Myoviridae
1019	hypothetical protein	19	19	23MRAgp9, 2638Agp8, 77gp9, IME1361_01gp9, P1105gp9, P282gp9, P630gp9, P954gp9, PHI5967PVLgp7, PHI7247PVLgp7, PHIBU01gp7, PHIN315gp9, PHINM3gp9, PHISA119gp9, PHISA2WA_ST22gp9, PHISA2WA_ST59gp9, SA1014RUMSSAST7gp9, SA345RUMSSAST8gp9, STAUST398-4gp10	aureus	B(B6), B(B15)	Siphoviridae
1020	DUF2479 domain-containing protein	8	8	CNPH82gp21, CNPXgp20, IME1348_01gp19, IME1365_01gp20, PH15gp20, VB_SEPIS-PHIIPLA5gp20, VB_SEPIS-PHIIPLA7gp19, VB_STAM_SA2gp24	epidermidis, epidermidis , haemolyticus , aureus	B(B4), D(D2)	Siphoviridae
1021	DNA helicase	1	1	SPBETA-LIKEgp4	epidermidis	Singleton	Siphoviridae
1022	portal protein	30	30	11gp3, 187gp3, 53gp4, 69gp3, 80ALPHAgp3, 85gp3, IME1318_01gp4, IME1323_01gp3, LORACgp3, PHIETA2gp3, PHIMR25gp3, PHINM1gp2, PHINM2gp3, PHISAUS-IPLA88gp3, SA12gp3, SA97gp3, SAP26gp2, SN10gp3, SN11gp3, SN13gp3, SN8gp3, SP5gp3, SP6gp3, SPT152gp3, SPT252gp3, SPT5gp3, STB12gp3, STB27gp3, TEM123gp3, TEM126gp3	aureus, haemolyticus , capitis , pseudintermedius , pseudintermedius, hominis	B(B2), B(B10), B(B1), B(B11)	Siphoviridae
1023	integrase (S-Int)	1	1	SPBETA-LIKEgp69	epidermidis	Singleton	Siphoviridae
1024	hypothetical protein	1	1	SPBETA-LIKEgp36	epidermidis	Singleton	Siphoviridae
1025	DUF3269 domain-containing protein	57	57	11gp42, 187gp60, 29gp55, 3MRAgp52, 42Egp58, 52Agp49, 53gp57, 55-2gp51, 55-3gp53, 55gp64, 69gp52, 71gp53, 77gp46, 80ALPHAgp57, 80gp49, 85gp59, 88gp51, 92gp49, 96gp52, B236gp52, DW2gp45, IME1346_01gp59, IME1354_01gp44, LORACgp51, P1105gp53, P282gp50, P630gp51, P954gp48, PHI13gp39, PHIETA2gp54, PHIETA3gp53, PHIETAgp52, PHIJBgp52, PHIMR11gp49, PHIMR25gp52, PHINM1gp48, PHINM2gp50, PHINM4gp50, PHIPV83g…	aureus, sp., saprophyticus, hominis, epidermidis, aureus	B(B2), B(B3), B(B5), B(B6), B(B7), B(B16), B(B14), B(B10), B(B13)	Siphoviridae,
1026	hypothetical protein	2	2	6ECgp104, VB_SEPS_SEP9gp92	epidermidis	D(D1)	Siphoviridae
1027	pathogenicity island protein	1	1	37gp41	aureus	B(B4)	Siphoviridae
1028	hypothetical protein	2	2	PHISA_BS1gp122, PHISA_BS2gp117	aureus	C(C6)	Myoviridae
1029	hypothetical protein	2	2	SA11gp186, STAU2gp176	aureus	C(C2)	Myoviridae
1030	transcriptional regulator	7	7	IME1365_01gp36, PHIJBgp35, PHIMR11gp33, PHINM4gp34, PHISA2WA_ST1gp35, PHISA2WA_ST30gp35, PHISA2WA_ST5gp35	haemolyticus , aureus	B(B4), B(B3), B(B5)	Siphoviridae
1031	hypothetical protein	5	5	DW2gp37, IME1367_01gp40, P630gp41, STAUST398-3gp41, STB27gp37	aureus, warneri , hominis	B(B3), B(B9), B(B6), B(B11)	Siphoviridae
1032	hypothetical protein	1	1	37gp33	aureus	B(B4)	Siphoviridae
1033	hypothetical protein	3	3	VB_SAU_CLO6gp3, VB_SAU_S24gp3, VB_STAM_SA2gp99	aureus	C(C1), D(D2)	Myoviridae, Siphoviridae
1034	hypothetical protein	3	3	6ECgp124, PHISA_BS1gp139, PHISA_BS2gp137	epidermidis, aureus	D(D1), C(C6)	Siphoviridae, Myoviridae
1035	hypothetical protein	1	1	PHIMR25gp30	aureus	B(B2)	Siphoviridae
1036	hypothetical protein	1	1	PHI575gp38	sciuri	B(B8)	Siphoviridae
1037	hypothetical protein	1	1	EWgp28	aureus	B(B4)	Siphoviridae
1038	terminal repeat-encoded protein	49	36	676Zgp218, 676Zgp6, 812gp6, A3Rgp198, A3Rgp6, A5Wgp217, A5Wgp6, B1gp225, B1gp6, FI200Wgp218, FI200Wgp6, G1gp203, HYZ21gp18, IME-SA118gp203, IME-SA1gp208, IME-SA2gp211, ISPgp214, JA1gp221, JA1gp6, JD007gp214, Kgp218, Kgp6, MCE-2014gp202, MSA6gp218, MSA6gp6, P108gp223, P4Wgp217, P4Wgp6, PHIIPLA-RODIgp209, PHIIPLA-RODIgp211, PHISA012gp2, PHISA039gp207, PSA-3gp208, QDSA002gp228, S25-3gp14, S25-4gp183…	aureus, sp., aureus , xylosus	C(C1)	Myoviridae,
1039	DUF2829 domain-containing protein	19	19	23MRAgp35, 3Agp39, 47gp35, PHI12gp28, PHI2958PVLgp37, PHIN315gp38, PHINM3gp36, PHISA2WA_ST121MSSAgp36, PHISA2WA_ST1gp37, PHISA2WA_ST30gp39, PHISA2WA_ST5gp39, PHISA2WA_ST78gp37, PHISA2WA_ST80gp37, SA137RUMSSAST121PVLgp38, SH-ST15644gp36, SPT99F3gp34, STB20-LIKEgp39, TP310-2gp36, YMC/09/04/R1988gp36	aureus, pseudintermedius, epidermidis	B(B6), B(B5), B(B12), B(B13)	Siphoviridae,
1040	hypothetical protein	1	1	SPBETA-LIKEgp26	epidermidis	Singleton	Siphoviridae
1041	YolD-like family protein	3	3	PHI879gp29, PHIRS7gp28, SPBETA-LIKEgp108	sciuri, saprophyticus, epidermidis	B(B8), B(B14), Singleton	Siphoviridae
1042	hypothetical protein	2	2	PHI575gp55, PHI879gp52	sciuri	B(B8)	Siphoviridae
1043	hypothetical protein	2	2	S25-3gp206, S25-4gp177	aureus	C(C1)	Myoviridae
1044	hypothetical protein	1	1	IME1361_01gp26	aureus	B(B6)	Siphoviridae
1045	hypothetical protein	4	4	53gp21, 69gp18, 80ALPHAgp21, EWgp21	aureus	B(B2), B(B4)	Siphoviridae
1046	hypothetical protein	1	1	37gp51	aureus	B(B4)	Siphoviridae
1047	AP2 domain-containing protein	3	3	MCE-2014gp64, PHIIPLA-RODIgp68, VB_SAUM_LM12gp71	aureus, sp., aureus	C(C1)	Myoviridae
1048	hypothetical protein	3	3	LH1gp55, PHISA2WA_ST5gp74, PHISLTgp59	aureus	B(B5)	Siphoviridae
1049	hypothetical protein	2	2	PHISA_BS1gp199, PHISA_BS2gp208	aureus	C(C6)	Myoviridae
1050	SGNH/GDSL hydrolase family protein	1	1	PHIRS7gp16	saprophyticus	B(B14)	Siphoviridae
1051	head-tail adapter protein	1	1	IME1354_01gp8	sp.	B(B16)	Siphoviridae
1052	hypothetical protein	2	2	PHISA2WA_ST72gp68, PHISA2WA_ST93MSSAgp63	aureus	B(B5)	Siphoviridae
1053	hypothetical protein	5	5	6ECgp117, JD007gp13, PHISA039gp2, VB_SSCM-1gp123, VB_SSCM-2gp123	epidermidis, aureus, sp.	D(D1), C(C1), C(C5)	Siphoviridae, Myoviridae,
1054	hypothetical protein	36	36	676Zgp177, 812gp179, A3Rgp175, A5Wgp176, B1gp183, FI200Wgp177, G1gp163, GH15gp172, HYZ21gp125, IME-SA118gp168, IME-SA1gp172, IME-SA2gp174, ISPgp172, JA1gp181, JD007gp168, Kgp173, MCE-2014gp169, MSA6gp177, P108gp176, P4Wgp176, PHIIPLA-RODIgp172, PHISA012gp169, PHISA039gp153, PSA-3gp169, QDSA002gp178, S25-3gp169, S25-4gp168, SA5gp158, STAPH1Ngp176, TEAM1gp176, VB_SAUM-FRUSAU02gp181, VB_SAUM_0414_10…	aureus, sp., aureus , xylosus	C(C1)	Myoviridae,
1055	hypothetical protein	1	1	PHI575gp52	sciuri	B(B8)	Siphoviridae
1056	hypothetical protein	1	1	QDSA001gp156	aureus	C(C2)	Myoviridae
1057	head-tail adapter protein	17	17	23MRAgp7, 2638Agp6, 77gp7, IME1354_01gp7, IME1361_01gp7, P1105gp7, P282gp7, P630gp7, P954gp7, PHIN315gp7, PHINM3gp7, PHISA119gp7, PHISA2WA_ST22gp7, PHISA2WA_ST59gp7, SA1014RUMSSAST7gp7, SA345RUMSSAST8gp7, STAUST398-4gp8	aureus, sp.	B(B6), B(B15), B(B16)	Siphoviridae
1058	terminal repeat-encoded protein	48	35	676Zgp217, 676Zgp5, 812gp5, A3Rgp197, A3Rgp5, A5Wgp216, A5Wgp5, B1gp224, B1gp5, FI200Wgp217, FI200Wgp5, G1gp202, HYZ21gp19, IME-SA118gp202, IME-SA1gp207, IME-SA2gp210, ISPgp213, JA1gp220, JA1gp5, JD007gp213, Kgp217, Kgp5, MCE-2014gp201, MSA6gp217, MSA6gp5, P108gp222, P4Wgp216, P4Wgp5, PHIIPLA-RODIgp208, PHIIPLA-RODIgp210, PHISA012gp1, PHISA039gp206, PSA-3gp207, QDSA002gp227, S25-3gp13, S25-4gp182…	aureus, sp., aureus , xylosus	C(C1)	Myoviridae,
1059	terminal repeat-encoded protein	2	2	P108gp216, QDSA002gp221	aureus, aureus	C(C1)	Myoviridae
1060	membrane protein	1	1	VB_SAUM_LM12gp186	aureus	C(C1)	Myoviridae
1061	transcriptional regulator	11	9	812gp218, HYZ21gp206, Kgp209, PHIIPLA-C1Cgp108, PHIIPLA-C1Cgp112, PHISA039gp200, QUIDIVIDIgp104, TERRANOVAgp100, TWILLINGATEgp103, TWILLINGATEgp105, VB_SAUM_0414_108gp221	aureus, sp., epidermidis	C(C1), C(C3)	Myoviridae,
1062	hypothetical protein	7	7	3AJ-2017gp46, 69gp39, JS01gp40, PHIPVL-CN125gp35, PHISA2WA_ST59gp37, SA537RUMSSAST97gp42, TP310-3gp31	aureus	B(B7), B(B2), B(B6)	Siphoviridae,
1063	XRE family transcriptional regulator	4	4	29gp37, 37gp38, SPT99F3gp31, STB20-LIKEgp35	aureus, pseudintermedius, epidermidis	B(B3), B(B4), B(B12), B(B13)	Siphoviridae
1064	hypothetical protein	22	22	3Agp41, 47gp37, LH1gp34, P240gp39, PHI12gp29, PHI2958PVLgp39, PHISA2WA_ST121MSSAgp38, PHISA2WA_ST1gp39, PHISA2WA_ST30gp41, PHISA2WA_ST5gp41, PHISA2WA_ST72gp40, PHISA2WA_ST78gp39, PHISA2WA_ST80gp39, PHISA2WA_ST93MSSAgp39, PHISA2WA_ST93gp38, PHISAUS-IPLA35gp36, PHISLTgp35, SA137RUMSSAST121PVLgp40, SH-ST15644gp38, STAUST398-2gp39, TP310-2gp38, YMC/09/04/R1988gp38	aureus	B(B5)	Siphoviridae,
1065	hypothetical protein	2	2	SPT152gp63, SPT99F3gp58	pseudintermedius	B(B1), B(B12)	Siphoviridae
1066	hypothetical protein	2	2	VB_SSCM-1gp165, VB_SSCM-2gp165	sp.	C(C5)
1067	hypothetical protein	2	2	VB_SSCM-1gp129, VB_SSCM-2gp129	sp.	C(C5)
1068	XkdX family protein	1	1	YMC/09/04/R1988gp19	aureus	B(B5)	Siphoviridae
1069	hypothetical protein	2	2	CNPH82gp5, EWgp5	epidermidis, aureus	B(B4)	Siphoviridae
1070	hypothetical protein	4	4	SA11gp122, STAP1gp128, STAU2gp118, VB_SAUM_REMUSgp111	aureus	C(C2)	Myoviridae
1071	DUF739 domain-containing protein	15	15	80ALPHAgp41, IME1361_01gp36, JS01gp35, P1105gp35, P282gp35, P954gp31, PHIBU01gp28, PHIETAgp35, PHIPVL108gp30, PHISA119gp34, PHISA2WA_ST22gp31, SA1014RUMSSAST7gp34, SA345RUMSSAST8gp35, SA537RUMSSAST97gp37, SA780RUMSSAST101gp34	aureus	B(B2), B(B6), B(B7), B(B3)	Siphoviridae,
1072	hypothetical protein	3	3	QUIDIVIDIgp152, TERRANOVAgp152, TWILLINGATEgp154	epidermidis	C(C3)	Myoviridae
1073	XkdX family protein	5	5	CNPH82gp23, CNPXgp22, IME1348_01gp21, PH15gp22, VB_SEPIS-PHIIPLA5gp22	epidermidis, epidermidis	B(B4)	Siphoviridae
1074	XRE family transcriptional regulator	5	5	187gp37, PHIETA2gp35, PHIETA3gp35, SA13gp33, SA97gp35	aureus	B(B2), B(B3)	Siphoviridae
1075	hypothetical protein	5	5	SA11gp139, STAP1gp144, STAU2gp128, VB_SAUM_REMUSgp125, VB_SAUM_ROMULUSgp115	aureus	C(C2)	Myoviridae
1076	hypothetical protein	2	2	6ECgp66, VB_SEPS_SEP9gp55	epidermidis	D(D1)	Siphoviridae
1077	head-tail connector family protein	6	6	IME-SA4gp8, IME1367_01gp8, PHIRS7gp8, STB20-LIKEgp7, STB20gp7, VB_SAUS_IMEP5gp10	haemolyticus, warneri , saprophyticus, epidermidis, capitis, aureus	B(B9), B(B14), B(B13), B(B17)	Siphoviridae
1078	hypothetical protein	2	2	PHISA2WA_ST72gp36, PHISA2WA_ST93MSSAgp35	aureus	B(B5)	Siphoviridae
1079	hypothetical protein	54	53	676Zgp58, 812gp58, A3Rgp55, A5Wgp57, B1gp57, FI200Wgp58, G1gp42, GH15gp56, HYZ21gp55, IME-SA118gp46, IME-SA1gp47, IME-SA2gp46, ISPgp51, JA1gp55, JD007gp52, Kgp56, MCE-2014gp50, MSA6gp57, P108gp50, P4Wgp56, PHIIBB-SEP1gp173, PHIIPLA-C1Cgp180, PHIIPLA-RODIgp54, PHISA012gp49, PHISA039gp37, PHISA_BS1gp83, PHISA_BS2gp79, PSA-3gp48, QDSA001gp171, QDSA002gp59, QUIDIVIDIgp170, S25-3gp53, S25-4gp51, SA11g…	aureus, epidermidis, sp., aureus , xylosus, hyicus	C(C1), C(C3), C(C6), C(C2), C(C4), C(C5)	Myoviridae,
1080	hypothetical protein	44	43	676Zgp66, 812gp66, A3Rgp63, A5Wgp65, B1gp65, FI200Wgp66, G1gp49, GH15gp65, HYZ21gp62, IME-SA118gp53, IME-SA1gp54, IME-SA2gp53, ISPgp58, JA1gp63, JD007gp60, Kgp64, MCE-2014gp58, MSA6gp65, P108gp57, P4Wgp64, PHIIPLA-RODIgp62, PHISA012gp57, PHISA039gp43, PSA-3gp56, QDSA001gp180, QDSA002gp67, S25-3gp61, S25-4gp59, SA11gp170, SA5gp55, SB-1gp50, STAP1gp175, STAPH1Ngp65, STAU2gp160, TEAM1gp58, VB_SAUM-F…	aureus, sp., aureus , xylosus	C(C1), C(C2)	Myoviridae,
1081	hypothetical protein	1	1	SPT99F3gp25	pseudintermedius	B(B12)	Siphoviridae
1082	hypothetical protein	1	1	GH15gp190	aureus	C(C1)	Myoviridae
1083	hypothetical protein	9	9	77gp66, JS01gp62, P282gp65, PHI5967PVLgp40, PHI7247PVLgp40, PHIPVL-CN125gp61, PHISA2WA_ST59gp69, PVLgp58, SA537RUMSSAST97gp65	aureus	B(B6), B(B7)	Siphoviridae,
1084	terminase large subunit	1	1	STAUST398-4gp2	aureus	B(B6)	Siphoviridae
1085	hypothetical protein	1	1	SPBETA-LIKEgp119	epidermidis	Singleton	Siphoviridae
1086	hypothetical protein	3	3	QUIDIVIDIgp195, TERRANOVAgp197, TWILLINGATEgp198	epidermidis	C(C3)	Myoviridae
1087	hypothetical protein	3	3	PHISA2WA_ST1gp11, PHISA2WA_ST72gp11, STAUST398-2gp11	aureus	B(B5)	Siphoviridae
1088	hypothetical protein	53	53	676Zgp98, 812gp100, A3Rgp96, A5Wgp98, B1gp102, FI200Wgp98, G1gp83, GH15gp96, HYZ21gp95, IME-SA118gp88, IME-SA1gp89, IME-SA2gp90, ISPgp93, JA1gp100, JD007gp91, Kgp97, MCE-2014gp91, MSA6gp99, P108gp91, P4Wgp97, PHIIBB-SEP1gp15, PHIIPLA-C1Cgp14, PHIIPLA-RODIgp94, PHISA012gp88, PHISA039gp73, PHISA_BS1gp26, PHISA_BS2gp24, PSA-3gp90, QDSA001gp21, QDSA002gp100, QUIDIVIDIgp15, S25-3gp91, S25-4gp90, SA11g…	aureus, epidermidis, sp., aureus , xylosus, hyicus	C(C1), C(C3), C(C6), C(C2), C(C4), C(C5)	Myoviridae,
1089	tape measure protein	1	1	2638Agp14	aureus	B(B15)	Siphoviridae
1090	hypothetical protein	7	7	CNPH82gp40, CNPXgp44, IME1323_01gp43, PH15gp44, STB20gp41, VB_SEPIS-PHIIPLA5gp40, VB_SEPIS-PHIIPLA7gp36	epidermidis, capitis , capitis	B(B4), B(B10), B(B13)	Siphoviridae
1091	DnaD domain protein	3	3	EWgp58, SPT252gp47, VB_SEPIS-PHIIPLA5gp44	aureus, pseudintermedius , epidermidis	B(B4), B(B1)	Siphoviridae
1092	hypothetical protein	1	1	STB12gp37	hominis	B(B10)	Siphoviridae
1093	serine/threonine protein phosphatase	43	43	676Zgp32, 812gp31, A3Rgp29, A5Wgp31, B1gp31, FI200Wgp32, G1gp16, GH15gp31, HYZ21gp29, IME-SA118gp21, IME-SA1gp22, IME-SA2gp21, ISPgp26, JA1gp29, JD007gp28, Kgp30, MCE-2014gp27, MSA6gp31, P108gp27, P4Wgp30, PHIIPLA-RODIgp28, PHISA012gp25, PHISA039gp14, PHISA_BS1gp153, PHISA_BS2gp155, PSA-3gp22, QDSA002gp31, S25-3gp30, S25-4gp27, SA5gp23, SB-1gp17, SPBETA-LIKEgp121, STAPH1Ngp31, TEAM1gp24, TWORTgp1…	aureus, sp., aureus , epidermidis, xylosus, hyicus	C(C1), C(C6), Singleton, C(C4), C(C5)	Myoviridae, , Siphoviridae
1094	HTH homing endonuclease	6	6	PHISA_BS1gp72, PHISA_BS2gp70, QDSA001gp84, SA11gp71, STAP1gp77, STAU2gp72	aureus , aureus	C(C6), C(C2)	Myoviridae
1095	hypothetical protein	1	1	SPBETA-LIKEgp111	epidermidis	Singleton	Siphoviridae
1096	hypothetical protein	35	35	676Zgp176, 812gp178, A3Rgp174, A5Wgp175, B1gp182, FI200Wgp176, G1gp162, HYZ21gp126, IME-SA118gp167, IME-SA1gp171, IME-SA2gp173, ISPgp171, JA1gp180, JD007gp167, Kgp172, MCE-2014gp168, MSA6gp176, P108gp175, P4Wgp175, PHIIPLA-RODIgp171, PHISA012gp168, PHISA039gp152, PSA-3gp168, QDSA002gp177, S25-3gp168, S25-4gp167, SA5gp157, STAPH1Ngp175, TEAM1gp175, VB_SAUM-FRUSAU02gp180, VB_SAUM_0414_108gp178, VB_…	aureus, sp., aureus , xylosus	C(C1)	Myoviridae,
1097	hypothetical protein	2	2	PHIRS7gp48, VB_SAUS_IMEP5gp58	saprophyticus, aureus	B(B14), B(B17)	Siphoviridae
1098	hypothetical protein	2	2	2638Agp51, SPT99F3gp65	aureus, pseudintermedius	B(B15), B(B12)	Siphoviridae
1099	hypothetical protein	1	1	IME1354_01gp34	sp.	B(B16)	Siphoviridae
1100	hypothetical protein	2	2	55gp13, X2gp14	aureus	B(B3)	Siphoviridae
1101	hypothetical protein	45	45	676Zgp53, 812gp53, A3Rgp50, A5Wgp52, B1gp52, FI200Wgp53, G1gp37, GH15gp51, HYZ21gp50, IME-SA118gp41, IME-SA1gp42, IME-SA2gp41, ISPgp47, JA1gp50, JD007gp47, Kgp51, MCE-2014gp45, MSA6gp52, P108gp45, P4Wgp51, PHIIPLA-RODIgp49, PHISA012gp44, PHISA039gp32, PSA-3gp43, QDSA001gp166, QDSA002gp54, S25-3gp48, S25-4gp46, SA11gp156, SA5gp43, SB-1gp37, STAP1gp162, STAPH1Ngp52, STAU2gp147, TEAM1gp45, VB_SAUM-F…	aureus, sp., aureus , xylosus	C(C1), C(C2), C(C5)	Myoviridae,
1102	hypothetical protein	6	6	CNPXgp43, IME1323_01gp42, PH15gp43, STB20gp40, VB_SEPIS-PHIIPLA5gp39, VB_SEPIS-PHIIPLA7gp35	epidermidis, capitis , capitis	B(B4), B(B10), B(B13)	Siphoviridae
1103	hypothetical protein	1	1	TWORTgp134	hyicus	C(C4)	Myoviridae
1104	hypothetical protein	1	1	TWORTgp125	hyicus	C(C4)	Myoviridae
1105	hypothetical protein	1	1	TWORTgp122	hyicus	C(C4)	Myoviridae
1106	membrane protein	5	5	PHIIBB-SEP1gp102, PHIIPLA-C1Cgp104, QUIDIVIDIgp100, TERRANOVAgp96, TWILLINGATEgp99	epidermidis, sp.	C(C3)	Myoviridae
1107	hypothetical protein	11	11	PHIIBB-SEP1gp182, PHIIPLA-C1Cgp189, QDSA001gp179, QUIDIVIDIgp183, SA11gp169, STAP1gp174, STAU2gp159, TERRANOVAgp185, TWILLINGATEgp186, VB_SAUM_REMUSgp155, VB_SAUM_ROMULUSgp145	epidermidis, sp., aureus , aureus	C(C3), C(C2)	Myoviridae
1108	hypothetical protein	41	30	676Zgp15, 676Zgp227, 812gp15, A5Wgp15, A5Wgp226, B1gp15, B1gp234, FI200Wgp15, FI200Wgp227, G1gp212, HYZ21gp10, IME-SA118gp6, IME-SA1gp7, IME-SA2gp7, ISPgp9, JA1gp14, JA1gp229, JD007gp5, Kgp15, Kgp227, MCE-2014gp6, MSA6gp15, MSA6gp227, P4Wgp15, P4Wgp226, PHIIBB-SEP1gp145, PHIIPLA-C1Cgp151, PSA-3gp7, QUIDIVIDIgp146, SA5gp7, STAPH1Ngp15, STAPH1Ngp226, TEAM1gp8, TERRANOVAgp146, TWILLINGATEgp145, VB_S…	aureus, epidermidis, sp., xylosus, aureus	C(C1), C(C3)	Myoviridae,
1109	hypothetical protein	21	21	676Zgp211, A3Rgp191, A5Wgp210, B1gp218, FI200Wgp211, G1gp196, GH15gp214, IME-SA118gp198, IME-SA1gp203, IME-SA2gp204, ISPgp207, JA1gp214, MSA6gp211, P4Wgp210, PSA-3gp201, QDSA002gp219, SA5gp190, SB-1gp165, STAPH1Ngp210, TEAM1gp209, VB_SAUM-FRUSAU02gp215	aureus, aureus , xylosus	C(C1)	Myoviridae,
1110	hypothetical protein	5	5	S25-3gp10, S25-4gp179, VB_SAUM_LM12gp218, VB_SAU_CLO6gp204, VB_SAU_S24gp200	aureus, aureus	C(C1)	Myoviridae
1111	hypothetical protein	1	1	PHIPVL-CN125gp21	aureus	B(B7)
1112	hypothetical protein	6	6	QDSA001gp159, SA11gp147, STAP1gp153, STAU2gp138, VB_SAUM_REMUSgp134, VB_SAUM_ROMULUSgp124	aureus , aureus	C(C2)	Myoviridae
1113	dUTP pyrophosphatase	3	3	STB20-LIKEgp54, VB_SSCM-1gp175, VB_SSCM-2gp174	epidermidis, sp.	B(B13), C(C5)	Siphoviridae,
1114	hypothetical protein	38	37	676Zgp35, 812gp34, A3Rgp32, A5Wgp34, B1gp34, FI200Wgp35, G1gp19, GH15gp33, HYZ21gp32, IME-SA118gp24, IME-SA1gp25, IME-SA2gp24, ISPgp29, JA1gp32, JD007gp30, Kgp33, MCE-2014gp28, MSA6gp34, P108gp28, P4Wgp33, PHIIPLA-RODIgp31, PHISA012gp27, PHISA039gp15, PSA-3gp25, QDSA002gp35, QDSA002gp36, S25-3gp31, S25-4gp29, SA5gp26, SB-1gp20, STAPH1Ngp34, TEAM1gp27, VB_SAUM-FRUSAU02gp34, VB_SAUM_0414_108gp38, V…	aureus, sp., aureus , xylosus	C(C1)	Myoviridae,
1115	hypothetical protein	1	1	6ECgp115	epidermidis	D(D1)	Siphoviridae
1116	DUF669 domain-containing protein	1	1	IME1365_01gp45	haemolyticus	B(B4)	Siphoviridae
1117	hypothetical protein	1	1	P108gp104	aureus	C(C1)	Myoviridae
1118	hypothetical protein	3	3	52Agp30, 80gp29, SAP26gp29	aureus	B(B3), B(B2)	Siphoviridae
1119	hypothetical protein	9	9	2638Agp40, SN10gp59, SN11gp58, SN13gp62, SN8gp60, SPT152gp58, SPT252gp56, SPT5gp58, SPT99F3gp55	aureus, pseudintermedius , pseudintermedius	B(B15), B(B1), B(B12)	Siphoviridae
1120	hypothetical protein	4	4	6ECgp119, VB_SEPS_SEP9gp105, VB_SSCM-1gp141, VB_SSCM-2gp141	epidermidis, sp.	D(D1), C(C5)	Siphoviridae,
1121	hypothetical protein	9	9	42Egp34, 55-2gp31, 55-3gp31, 55gp39, 85gp34, 92gp29, SN13gp27, SPT99F3gp24, UPMK_2gp29	aureus, pseudintermedius , pseudintermedius, aureus	B(B5), B(B3), B(B2), B(B1), B(B12)	Siphoviridae
1122	hypothetical protein	2	2	VB_SSCM-1gp115, VB_SSCM-2gp115	sp.	C(C5)
1123	hypothetical protein	1	1	VB_STAM_SA2gp102	aureus	D(D2)	Siphoviridae
1124	tail lysin	2	2	PHIIBB-SEP1gp29, PHIIPLA-C1Cgp28	epidermidis, sp.	C(C3)	Myoviridae
1125	hypothetical protein	2	2	3MRAgp15, 55gp19	aureus	B(B3)	Siphoviridae
1126	DUF3310 domain-containing protein	3	3	IME1318_01gp60, IME1365_01gp52, STB12gp59	haemolyticus , hominis	B(B10), B(B4)	Siphoviridae
1127	hypothetical protein	1	1	TWORTgp170	hyicus	C(C4)	Myoviridae
1128	hypothetical protein	1	1	TWORTgp92	hyicus	C(C4)	Myoviridae
1129	serine/threonine protein phosphatase	1	1	SPBETA-LIKEgp112	epidermidis	Singleton	Siphoviridae
1130	hypothetical protein	3	2	37gp60, 37gp61, STB12gp63	aureus, hominis	B(B4), B(B10)	Siphoviridae
1131	hypothetical protein	29	29	47gp51, 53gp63, 6ECgp99, 77gp54, 80ALPHAgp62, 85gp65, B166gp54, CNPH82gp51, DW2gp52, IME-SA4gp45, LORACgp57, PHI12gp39, PHIIBB-SEP1gp118, PHIIPLA-C1Cgp130, PHIJBgp58, PHIMR11gp56, PHIMR25gp60, PHINM1gp54, PHINM2gp56, PHINM4gp56, PHISAUS-IPLA35gp50, QUIDIVIDIgp118, ROSAgp63, SMSAP5gp34, STAUST398-2gp52, TERRANOVAgp116, TP310-2gp51, TWILLINGATEgp118, VB_SEPS_SEP9gp89	aureus, epidermidis, haemolyticus, sp.	B(B5), B(B2), D(D1), B(B6), B(B3), B(B4), B(B9), C(C3)	Siphoviridae, Myoviridae
1132	hypothetical protein	3	3	PHIIPLA-RODIgp202, PHISA_BS1gp156, PHISA_BS2gp163	sp., aureus	C(C1), C(C6)	Myoviridae
1133	hypothetical protein	7	7	MCE-2014gp10, PHISA_BS1gp144, PHISA_BS2gp142, S25-3gp17, S25-4gp12, VB_SAU_CLO6gp14, VB_SAU_S24gp14	aureus, aureus	C(C1), C(C6)	Myoviridae
1134	transcriptional regulator	6	6	2638Agp49, SN11gp68, SPT152gp66, SPT252gp64, SPT99F3gp63, STB27gp49	aureus, pseudintermedius , pseudintermedius, hominis	B(B15), B(B1), B(B12), B(B11)	Siphoviridae
1135	hypothetical protein	16	15	676Zgp187, 812gp189, A5Wgp186, B1gp193, FI200Wgp187, ISPgp182, JA1gp191, JD007gp11, MSA6gp187, P4Wgp186, SA5gp167, STAPH1Ngp186, VB_SAUM-FRUSAU02gp191, VB_SAUM_0414_108gp20, VB_SAUM_0414_108gp244, VB_SAU_CGgp178	aureus, aureus	C(C1)	Myoviridae,
1136	hypothetical protein	2	2	PHIIBB-SEP1gp132, TERRANOVAgp132	epidermidis	C(C3)	Myoviridae
1137	hypothetical protein	1	1	TWORTgp163	hyicus	C(C4)	Myoviridae
1138	hypothetical protein	1	1	SPT152gp30	pseudintermedius	B(B1)	Siphoviridae
1139	hypothetical protein	1	1	TWILLINGATEgp133	epidermidis	C(C3)	Myoviridae
1140	hypothetical protein	1	1	QDSA002gp33	aureus	C(C1)	Myoviridae
1141	hypothetical protein	5	5	MCE-2014gp11, PHISA039gp3, VB_SAU_CLO6gp16, VB_SSCM-1gp140, VB_SSCM-2gp140	aureus, sp., aureus	C(C1), C(C5)	Myoviridae,
1142	transcriptional regulator	27	27	23MRAgp65, 77gp68, CNPH82gp65, CNPXgp69, EWgp77, IME1318_01gp72, IME1323_01gp66, IME1348_01gp63, IME1361_01gp66, P1105gp68, P282gp67, P630gp63, P954gp68, PH15gp68, PHI5967PVLgp41, PHI7247PVLgp41, PHIBU01gp45, PHIN315gp64, PHINM3gp64, PHISA119gp67, PHISA2WA_ST22gp52, PHISA2WA_ST59gp71, SA1014RUMSSAST7gp63, SA345RUMSSAST8gp63, STAUST398-4gp64, VB_SEPIS-PHIIPLA5gp66, VB_SEPIS-PHIIPLA7gp59	aureus, epidermidis, haemolyticus , capitis , epidermidis	B(B6), B(B4), B(B10)	Siphoviridae
1143	hypothetical protein	49	49	676Zgp83, 812gp85, A3Rgp81, A5Wgp83, B1gp85, FI200Wgp83, G1gp67, GH15gp81, HYZ21gp80, IME-SA118gp71, IME-SA1gp72, IME-SA2gp71, ISPgp77, JA1gp83, JD007gp76, Kgp82, MCE-2014gp74, MSA6gp83, P108gp74, P4Wgp82, PHIIBB-SEP1gp200, PHIIPLA-C1Cgp202, PHIIPLA-RODIgp78, PHISA012gp73, PHISA039gp58, PSA-3gp75, QDSA001gp198, QDSA002gp83, QUIDIVIDIgp203, S25-3gp77, S25-4gp76, SA11gp184, SA5gp72, SB-1gp68, STAP1…	aureus, epidermidis, sp., aureus , xylosus, hyicus	C(C1), C(C3), C(C2), C(C4)	Myoviridae,
1144	hypothetical protein	1	1	PHIPV83gp33	aureus	B(B7)	Siphoviridae
1145	hypothetical protein	5	5	SA11gp131, STAP1gp137, TWORTgp129, VB_SAUM_REMUSgp120, VB_SAUM_ROMULUSgp107	aureus, hyicus	C(C2), C(C4)	Myoviridae
1146	hypothetical protein	4	4	P108gp126, PHIIPLA-RODIgp124, VB_SAUM_0414_108gp129, VB_SAUM_LM12gp127	aureus, sp., aureus	C(C1)	Myoviridae,
1147	hypothetical protein	15	15	3AJ-2017gp2, IME1346_01gp2, JS01gp65, PHI13gp48, PHI575gp56, PHI879gp53, PHIPV83gp7, PHIPVL-CN125gp64, PHIPVL108gp58, PVLgp61, SA537RUMSSAST97gp1, SA780RUMSSAST101gp64, SPT99F3gp67, TP310-1gp58, TP310-3gp57	aureus, sciuri, pseudintermedius	B(B7), B(B8), B(B12)	Siphoviridae,
1148	tail morphogenetic protein	7	7	QDSA001gp32, SA11gp27, STAP1gp29, STAU2gp27, TWORTgp29, VB_SAUM_REMUSgp23, VB_SAUM_ROMULUSgp23	aureus , aureus, hyicus	C(C2), C(C4)	Myoviridae
1149	hypothetical protein	47	47	676Zgp105, 812gp107, A3Rgp103, A5Wgp104, B1gp108, FI200Wgp105, G1gp89, GH15gp103, HYZ21gp101, IME-SA118gp94, IME-SA1gp95, IME-SA2gp96, ISPgp99, JA1gp106, JD007gp98, Kgp103, MCE-2014gp97, MSA6gp105, P108gp98, P4Wgp104, PHIIBB-SEP1gp23, PHIIPLA-C1Cgp21, PHIIPLA-RODIgp101, PHISA012gp96, PHISA039gp82, PSA-3gp96, QDSA001gp29, QDSA002gp107, QUIDIVIDIgp22, SA11gp24, SA5gp94, SB-1gp89, STAP1gp26, STAPH1N…	aureus, epidermidis, sp., aureus , xylosus, hyicus	C(C1), C(C3), C(C2), C(C4)	Myoviridae,
1150	transposase domain containing protein	53	53	676Zgp166, 812gp169, A3Rgp164, A5Wgp165, B1gp173, FI200Wgp166, G1gp155, GH15gp162, HYZ21gp134, IME-SA118gp158, IME-SA1gp162, IME-SA2gp164, ISPgp162, JA1gp171, JD007gp157, Kgp164, MCE-2014gp158, MSA6gp166, P108gp165, P4Wgp165, PHIIBB-SEP1gp87, PHIIPLA-C1Cgp90, PHIIPLA-RODIgp161, PHISA012gp158, PHISA039gp142, PHISA_BS1gp112, PHISA_BS2gp108, PSA-3gp159, QDSA001gp110, QDSA002gp167, QUIDIVIDIgp84, S25…	aureus, epidermidis, sp., aureus , xylosus, hyicus	C(C1), C(C3), C(C6), C(C2), C(C4), C(C5)	Myoviridae,
1151	hypothetical protein	34	34	29gp10, 37gp10, 3MRAgp9, 52Agp11, 55-2gp10, 55-3gp10, 55gp12, 71gp10, 80gp10, 88gp10, 92gp10, 96gp11, B166gp10, B236gp10, CNPH82gp12, CNPXgp11, DW2gp11, EWgp12, IME1348_01gp10, PH15gp11, PHIETA3gp11, PHIETAgp10, PHIJBgp11, PHIMR11gp10, PHINM4gp11, ROSAgp10, SA13gp10, STAUST398-1gp10, STAUST398-3gp11, STAUST398-5gp10, UPMK_2gp10, VB_SEPIS-PHIIPLA5gp11, VB_SEPIS-PHIIPLA7gp10, X2gp13	aureus, epidermidis, epidermidis , aureus	B(B3), B(B4)	Siphoviridae
1152	minor tail protein	5	5	BP39gp13, GRCSgp14, SAP-2gp13, VB_SAUP_PHIAGO1.3gp13, VB_SAUP_PHIAGO1.9gp13	aureus	A(A1)	Podoviridae
1153	DUF2479 domain-containing protein	1	1	STAUST398-3gp25	aureus	B(B3)	Siphoviridae
1154	hypothetical protein	7	7	29gp34, 53gp37, LORACgp31, PHIJBgp32, PHINM1gp31, PHINM2gp31, PHINM4gp31	aureus	B(B3), B(B2)	Siphoviridae
1155	hypothetical protein	37	33	23MRAgp17, 3AJ-2017gp20, 77gp16, IME1346_01gp21, IME1361_01gp16, IME1367_01gp16, JS01gp17, P1105gp17, P282gp17, P630gp17, P954gp16, PHI13gp16, PHI575gp16, PHI5967PVLgp13, PHI7247PVLgp13, PHI879gp16, PHIBU01gp14, PHIBU01gp15, PHIN315gp15, PHINM3gp17, PHIPV83gp25, PHIPVL108gp16, PHISA119gp17, PHISA2WA_ST22gp16, PHISA2WA_ST59gp17, PVLgp19, PVLgp20, SA1014RUMSSAST7gp17, SA345RUMSSAST8gp17, SA537RUMSS…	aureus, warneri , sciuri, pseudintermedius	B(B6), B(B7), B(B9), B(B8), B(B12)	Siphoviridae,
1156	tape measure protein	58	58	11gp14, 187gp15, 29gp15, 3MRAgp14, 52Agp16, 53gp18, 55-2gp15, 55-3gp15, 55gp18, 69gp15, 71gp15, 80ALPHAgp17, 80gp15, 85gp17, 88gp15, 92gp15, 96gp15, B166gp15, B236gp15, DW2gp16, EWgp17, IME1318_01gp19, IME1323_01gp17, IME1365_01gp16, LORACgp16, PHIETA2gp16, PHIETA3gp16, PHIETAgp15, PHIJBgp16, PHIMR11gp15, PHIMR25gp16, PHINM1gp15, PHINM2gp16, PHINM4gp16, PHISAUS-IPLA88gp16, ROSAgp16, SA12gp16, SA1…	aureus, haemolyticus , capitis , pseudintermedius , pseudintermedius, hominis, aureus	B(B2), B(B3), B(B4), B(B10), B(B1), B(B11)	Siphoviridae
1157	hypothetical protein	3	3	SA11gp153, STAU2gp144, TWORTgp156	aureus, hyicus	C(C2), C(C4)	Myoviridae
1158	hypothetical protein	1	1	VB_STAM_SA2gp69	aureus	D(D2)	Siphoviridae
1159	hypothetical protein	1	1	SPBETA-LIKEgp102	epidermidis	Singleton	Siphoviridae
1160	tape measure protein	7	7	IME-SA4gp14, IME1354_01gp14, IME1367_01gp14, PHI575gp14, PHI879gp14, PHIRS7gp14, VB_SAUS_IMEP5gp22	haemolyticus, sp., warneri , sciuri, saprophyticus, aureus	B(B9), B(B16), B(B8), B(B14), B(B17)	Siphoviridae
1161	hypothetical protein	1	1	TWORTgp114	hyicus	C(C4)	Myoviridae
1162	hypothetical protein	42	42	676Zgp182, 812gp184, A3Rgp180, A5Wgp181, B1gp188, FI200Wgp182, G1gp168, GH15gp177, HYZ21gp120, IME-SA118gp173, IME-SA1gp177, IME-SA2gp179, ISPgp177, JA1gp186, JD007gp173, Kgp178, MCE-2014gp173, MSA6gp182, P108gp181, P4Wgp181, PHIIPLA-RODIgp177, PHISA012gp174, PHISA039gp158, PSA-3gp174, QDSA001gp117, QDSA002gp183, S25-3gp174, SA11gp100, SA5gp163, STAP1gp106, STAPH1Ngp181, STAU2gp100, TEAM1gp181, T…	aureus, sp., aureus , xylosus, hyicus	C(C1), C(C2), C(C4)	Myoviridae,
1163	hypothetical protein	1	1	PHIIPLA-C1Cgp150	sp.	C(C3)	Myoviridae
1164	helix-turn-helix domain-containing protein	36	36	187gp48, 3Agp42, 47gp38, 77gp34, LH1gp35, P1105gp40, P240gp40, PHI12gp30, PHI2958PVLgp40, PHI5967PVLgp27, PHI7247PVLgp27, PHIJBgp40, PHINM4gp39, PHIPVL-CN125gp39, PHIPVL108gp37, PHISA119gp39, PHISA2WA_ST121MSSAgp39, PHISA2WA_ST1gp40, PHISA2WA_ST30gp42, PHISA2WA_ST59gp42, PHISA2WA_ST5gp42, PHISA2WA_ST72gp41, PHISA2WA_ST78gp40, PHISA2WA_ST80gp40, PHISA2WA_ST93MSSAgp40, PHISA2WA_ST93gp39, PHISAUS-IP…	aureus	B(B2), B(B5), B(B6), B(B3), B(B7)	Siphoviridae,
1165	hypothetical protein	8	8	PHISA_BS1gp53, PHISA_BS2gp51, QDSA001gp56, SA11gp49, STAP1gp51, STAU2gp49, VB_SAUM_REMUSgp44, VB_SAUM_ROMULUSgp44	aureus , aureus	C(C6), C(C2)	Myoviridae
1166	hypothetical protein	1	1	SPBETA-LIKEgp125	epidermidis	Singleton	Siphoviridae
1167	hypothetical protein	8	7	JD007gp3, PHISA039gp213, PHISA_BS2gp129, PHISA_BS2gp132, QDSA001gp144, SA11gp138, VB_SAUM_ROMULUSgp113, VB_SAU_CGgp3	aureus, sp., aureus	C(C1), C(C6), C(C2)	Myoviridae
1168	hypothetical protein	3	3	6ECgp42, VB_SEPS_SEP9gp38, VB_STAM_SA2gp37	epidermidis, aureus	D(D1), D(D2)	Siphoviridae
1169	tail assembly chaperone	5	3	6ECgp16, 6ECgp17, VB_SEPS_SEP9gp16, VB_SEPS_SEP9gp17, VB_STAM_SA2gp17	epidermidis, aureus	D(D1), D(D2)	Siphoviridae
1170	hypothetical protein	50	50	23MRAgp64, 3AJ-2017gp66, 3Agp60, 42Egp70, 47gp59, 77gp67, IME-SA4gp60, IME1346_01gp72, IME1361_01gp65, IME1367_01gp66, JS01gp63, LH1gp51, P1105gp67, P240gp61, P282gp66, P630gp62, PHI2958PVLgp55, PHIN315gp63, PHINM3gp63, PHIPV83gp5, PHIPVL-CN125gp62, PHIPVL108gp56, PHISA119gp66, PHISA2WA_ST121MSSAgp59, PHISA2WA_ST1gp58, PHISA2WA_ST22gp51, PHISA2WA_ST30gp58, PHISA2WA_ST59gp70, PHISA2WA_ST5gp73, PHI…	aureus, haemolyticus, warneri	B(B6), B(B7), B(B5), B(B9)	Siphoviridae,
1171	hypothetical protein	1	1	37gp32	aureus	B(B4)	Siphoviridae
1172	hypothetical protein	2	2	6ECgp134, VB_SEPS_SEP9gp119	epidermidis	D(D1)	Siphoviridae
1173	recombinase	1	1	QDSA001gp93	aureus	C(C2)	Myoviridae
1174	hypothetical protein	15	15	GH15gp169, JD007gp164, MCE-2014gp165, P108gp172, PHIIPLA-RODIgp168, PHISA012gp165, PHISA039gp149, QDSA002gp174, S25-3gp165, S25-4gp164, VB_SAUM_0414_108gp175, VB_SAUM_LM12gp171, VB_SAU_CGgp164, VB_SAU_CLO6gp164, VB_SAU_S24gp161	aureus, sp., aureus	C(C1)	Myoviridae,
1175	hypothetical protein	3	3	PHIIPLA-RODIgp188, VB_SAU_CLO6gp192, VB_SAU_S24gp190	sp., aureus	C(C1)	Myoviridae
1176	hypothetical protein	13	13	11gp29, 80ALPHAgp38, IME1361_01gp32, P1105gp31, P282gp31, PHIETAgp32, PHIPV83gp39, PHISA119gp30, PHISA2WA_ST59gp29, SA1014RUMSSAST7gp30, SA345RUMSSAST8gp31, TEM126gp31, YMC/09/04/R1988gp30	aureus	B(B2), B(B6), B(B3), B(B7), B(B5)	Siphoviridae
1177	hypothetical protein	2	2	VB_SSCM-1gp23, VB_SSCM-2gp23	sp.	C(C5)
1178	hypothetical protein	9	9	B1gp195, G1gp173, ISPgp184, JA1gp193, MSA6gp189, PSA-3gp179, SA5gp169, TEAM1gp186, VB_SAUM-FRUSAU02gp193	aureus, xylosus, aureus	C(C1)	, Myoviridae
1179	hypothetical protein	2	2	VB_SSCM-1gp121, VB_SSCM-2gp121	sp.	C(C5)
1180	DUF1108 domain-containing protein	8	8	SN10gp41, SN11gp42, SN13gp44, SN8gp42, SPT152gp39, SPT252gp41, SPT5gp40, SPT99F3gp39	pseudintermedius , pseudintermedius	B(B1), B(B12)	Siphoviridae
1181	hypothetical protein	5	5	SA11gp140, STAP1gp145, STAU2gp129, VB_SAUM_REMUSgp126, VB_SAUM_ROMULUSgp116	aureus	C(C2)	Myoviridae
1182	hypothetical protein	5	5	PHIIBB-SEP1gp130, PHIIPLA-C1Cgp140, QUIDIVIDIgp131, TERRANOVAgp130, TWILLINGATEgp131	epidermidis, sp.	C(C3)	Myoviridae
1183	hypothetical protein	2	2	6ECgp105, VB_SEPS_SEP9gp93	epidermidis	D(D1)	Siphoviridae
1184	hypothetical protein	1	1	VB_STAM_SA2gp109	aureus	D(D2)	Siphoviridae
1185	hypothetical protein	10	10	812gp200, HYZ21gp191, JD007gp187, Kgp192, PHISA012gp185, PHISA039gp173, QUIDIVIDIgp139, S25-3gp183, VB_SAUM_0414_108gp198, VB_SAU_CGgp190	aureus, sp., epidermidis, aureus	C(C1), C(C3)	Myoviridae,
1186	hypothetical protein	1	1	VB_SAU_CGgp9	aureus	C(C1)	Myoviridae
1187	phosphatidylinositol kinase	1	1	80gp28	aureus	B(B3)	Siphoviridae
1188	hypothetical protein	1	1	IME1365_01gp10	haemolyticus	B(B4)	Siphoviridae
1189	hypothetical protein	47	41	676Zgp180, 812gp182, A3Rgp178, A5Wgp179, B1gp186, FI200Wgp180, G1gp166, GH15gp175, GH15gp210, HYZ21gp122, IME-SA118gp171, IME-SA1gp175, IME-SA2gp177, ISPgp175, JA1gp184, JD007gp171, JD007gp205, Kgp176, MCE-2014gp172, MSA6gp180, P108gp179, P4Wgp179, PHIIBB-SEP1gp95, PHIIPLA-C1Cgp97, PHIIPLA-RODIgp175, PHISA012gp172, PHISA039gp156, PHISA039gp193, PSA-3gp172, QDSA002gp181, QDSA002gp215, QUIDIVIDIgp9…	aureus, epidermidis, sp., aureus , xylosus	C(C1), C(C3)	Myoviridae,
1190	hypothetical protein	1	1	VB_STAM_SA2gp58	aureus	D(D2)	Siphoviridae
1191	hypothetical protein	42	30	676Zgp220, 676Zgp8, 812gp8, A3Rgp200, A3Rgp8, A5Wgp219, A5Wgp8, B1gp227, B1gp8, FI200Wgp220, FI200Wgp8, G1gp205, HYZ21gp16, IME-SA1gp1, IME-SA2gp1, ISPgp1, JA1gp223, JA1gp8, JD007gp216, Kgp220, Kgp8, MCE-2014gp204, MSA6gp220, MSA6gp8, P108gp226, P4Wgp219, P4Wgp8, PHIIPLA-RODIgp213, PHISA012gp4, PHISA039gp209, QDSA002gp231, SA5gp1, SB-1gp4, STAPH1Ngp219, STAPH1Ngp8, TEAM1gp1, VB_SAUM-FRUSAU02gp224…	aureus, sp., aureus , xylosus	C(C1)	Myoviridae,
1192	hypothetical protein	44	44	676Zgp50, 812gp50, A3Rgp47, A5Wgp49, B1gp49, FI200Wgp50, G1gp34, GH15gp48, HYZ21gp47, IME-SA118gp38, IME-SA1gp39, IME-SA2gp38, ISPgp44, JA1gp47, JD007gp44, Kgp48, MCE-2014gp42, MSA6gp49, P108gp42, P4Wgp48, PHIIPLA-RODIgp46, PHISA012gp41, PHISA039gp29, PSA-3gp40, QDSA001gp164, QDSA002gp51, S25-3gp45, S25-4gp43, SA11gp154, SA5gp40, SB-1gp34, STAP1gp160, STAPH1Ngp49, STAU2gp145, TEAM1gp42, TWORTgp16…	aureus, sp., aureus , xylosus, hyicus	C(C1), C(C2), C(C4)	Myoviridae,
1193	hypothetical protein	5	5	PHIIBB-SEP1gp158, PHIIPLA-C1Cgp165, QUIDIVIDIgp158, TERRANOVAgp158, TWILLINGATEgp160	epidermidis, sp.	C(C3)	Myoviridae
1194	terminal repeat-encoded protein	21	21	3AJ-2017gp8, IME-SA4gp5, IME1346_01gp8, IME1367_01gp5, JS01gp5, PHI13gp5, PHI575gp5, PHI879gp5, PHIPV83gp13, PHIPVL-CN125gp5, PHIPVL108gp4, PHIRS7gp5, PVLgp5, SA537RUMSSAST97gp7, SA780RUMSSAST101gp5, SPT99F3gp5, STB20-LIKEgp5, STB20gp5, TP310-1gp5, TP310-3gp5, VB_SAUS_IMEP5gp8	aureus, haemolyticus, warneri , sciuri, saprophyticus, pseudintermedius, epidermidis, capitis	B(B7), B(B9), B(B8), B(B14), B(B12), B(B13), B(B17)	Siphoviridae,
1195	DUF4355 domain-containing protein	7	7	96gp6, B166gp5, DW2gp6, PHIETA3gp6, PHIJBgp6, PHINM4gp6, STAUST398-3gp6	aureus	B(B3)	Siphoviridae
1196	hypothetical protein	5	4	42Egp39, PHISA2WA_ST30gp32, PHISA2WA_ST5gp32, PHISA2WA_ST78gp29, PHISA2WA_ST78gp30	aureus	B(B5)	Siphoviridae
1197	endonuclease	2	2	PHIIPLA-C1Cgp60, TWILLINGATEgp58	sp., epidermidis	C(C3)	Myoviridae
1198	hypothetical protein	3	3	PHIIBB-SEP1gp106, PHIIPLA-C1Cgp116, TERRANOVAgp105	epidermidis, sp.	C(C3)	Myoviridae
1199	replication protein	51	51	676Zgp126, 812gp129, A3Rgp124, A5Wgp125, B1gp129, FI200Wgp126, G1gp112, GH15gp123, HYZ21gp176, IME-SA118gp114, IME-SA1gp117, IME-SA2gp118, ISPgp120, JA1gp127, Kgp124, MCE-2014gp118, MSA6gp126, P108gp124, P4Wgp125, PHIIBB-SEP1gp46, PHIIPLA-C1Cgp45, PHIIPLA-RODIgp122, PHISA012gp119, PHISA039gp104, PHISA_BS1gp51, PHISA_BS2gp49, PSA-3gp117, QDSA001gp54, QDSA002gp128, QUIDIVIDIgp43, S25-3gp120, S25-4g…	aureus, epidermidis, sp., aureus , xylosus, hyicus	C(C1), C(C3), C(C6), C(C2), C(C4), C(C5)	Myoviridae,
1200	hypothetical protein	3	3	6ECgp67, VB_SEPS_SEP9gp56, VB_STAM_SA2gp59	epidermidis, aureus	D(D1), D(D2)	Siphoviridae
1201	hypothetical protein	8	8	69gp55, 6ECgp94, P282gp53, PHIETA3gp56, SA97gp47, TWORTgp127, VB_SEPS_SEP9gp85, X2gp67	aureus, epidermidis, hyicus	B(B2), D(D1), B(B6), B(B3), C(C4)	Siphoviridae, Myoviridae
1202	holin	28	28	187gp29, 23MRAgp21, 3AJ-2017gp25, 42Egp29, IME1346_01gp26, IME1361_01gp20, JS01gp22, P282gp21, P630gp23, P954gp21, PHI13gp19, PHIBU01gp19, PHIN315gp22, PHINM3gp22, PHIPV83gp29, SA1014RUMSSAST7gp22, SA345RUMSSAST8gp22, SA537RUMSSAST97gp26, SA780RUMSSAST101gp23, SAP26gp26, SN10gp24, SN11gp24, SN13gp24, SN8gp24, SPT152gp24, SPT252gp25, SPT5gp25, TP310-3gp20	aureus, pseudintermedius , pseudintermedius	B(B2), B(B6), B(B7), B(B5), B(B1)	Siphoviridae,
1203	DNA helicase	3	3	6ECgp83, VB_SEPS_SEP9gp73, VB_STAM_SA2gp72	epidermidis, aureus	D(D1), D(D2)	Siphoviridae
1204	peptidase	34	33	3Agp18, 42Egp21, 47gp16, 6ECgp23, IME1354_01gp16, LH1gp16, P240gp17, P240gp18, PHI12gp14, PHI2958PVLgp16, PHI7401PVLgp14, PHISA2WA_ST121MSSAgp15, PHISA2WA_ST1gp17, PHISA2WA_ST30gp16, PHISA2WA_ST5gp16, PHISA2WA_ST72gp17, PHISA2WA_ST78gp15, PHISA2WA_ST80gp16, PHISA2WA_ST93MSSAgp16, PHISA2WA_ST93gp17, PHISAUS-IPLA35gp16, PHISLTgp15, SA137RUMSSAST121PVLgp16, SH-ST15644gp16, SMSAP5gp15, STAUST398-2gp1…	aureus, epidermidis, sp., capitis, aureus	B(B5), D(D1), B(B16), B(B13), B(B17), D(D2)	Siphoviridae,
1205	terminal repeat-encoded protein	47	34	676Zgp1, 676Zgp213, 812gp1, A3Rgp1, A3Rgp193, A5Wgp1, A5Wgp212, B1gp1, B1gp220, FI200Wgp1, FI200Wgp213, G1gp198, HYZ21gp22, IME-SA118gp199, IME-SA1gp204, IME-SA2gp207, ISPgp209, JA1gp1, JA1gp216, JD007gp211, Kgp1, Kgp213, MCE-2014gp197, MSA6gp1, MSA6gp213, P4Wgp1, P4Wgp212, PHIIPLA-RODIgp204, PHISA012gp204, PHISA039gp203, PSA-3gp203, S25-3gp207, S25-3gp9, S25-4gp178, SA5gp192, SB-1gp166, STAPH1Ng…	aureus, sp., xylosus, aureus	C(C1)	Myoviridae,
1206	terminase small subunit	1	1	TEM123gp34	aureus	B(B2)	Siphoviridae
1207	hypothetical protein	7	7	PHIIBB-SEP1gp48, PHIIPLA-C1Cgp48, PHISA_BS1gp70, PHISA_BS2gp68, QUIDIVIDIgp45, TERRANOVAgp45, TWILLINGATEgp46	epidermidis, sp., aureus	C(C3), C(C6)	Myoviridae
1208	hypothetical protein	1	1	TWORTgp140	hyicus	C(C4)	Myoviridae
1209	hypothetical protein	3	3	6ECgp10, VB_SEPS_SEP9gp10, VB_STAM_SA2gp9	epidermidis, aureus	D(D1), D(D2)	Siphoviridae
1210	hypothetical protein	27	27	23MRAgp31, 3AJ-2017gp37, 3Agp30, 47gp29, 53gp38, 69gp32, 77gp24, 80ALPHAgp39, IME1346_01gp36, IME1361_01gp31, JS01gp32, P282gp30, P630gp28, PHI12gp24, PHI2958PVLgp31, PHIN315gp34, PHINM3gp31, PHISA2WA_ST22gp28, PHISA2WA_ST59gp28, SA1014RUMSSAST7gp29, SA137RUMSSAST121PVLgp30, SA345RUMSSAST8gp30, SA537RUMSSAST97gp34, STAUST398-1gp34, STAUST398-4gp31, TP310-2gp28, YMC/09/04/R1988gp29	aureus	B(B6), B(B7), B(B5), B(B2), B(B3)	Siphoviridae,
1211	hypothetical protein	1	1	2638Agp50	aureus	B(B15)	Siphoviridae
1212	hypothetical protein	1	1	TWORTgp180	hyicus	C(C4)	Myoviridae
1213	hypothetical protein	5	5	PHIIBB-SEP1gp98, PHIIPLA-C1Cgp100, QUIDIVIDIgp96, TERRANOVAgp92, TWILLINGATEgp95	epidermidis, sp.	C(C3)	Myoviridae
1214	hypothetical protein	1	1	80ALPHAgp33	aureus	B(B2)	Siphoviridae
1215	hypothetical protein	1	1	IME1365_01gp51	haemolyticus	B(B4)	Siphoviridae
1216	hypothetical protein	6	6	96gp5, DW2gp5, EWgp6, PHIETA3gp5, PHIJBgp5, PHINM4gp5	aureus	B(B3), B(B4)	Siphoviridae
1217	hypothetical protein	5	5	QDSA001gp138, SA11gp121, STAP1gp127, STAU2gp117, VB_SAUM_REMUSgp110	aureus , aureus	C(C2)	Myoviridae
1218	hypothetical protein	1	1	IME1318_01gp32	haemolyticus	B(B10)	Siphoviridae
1219	hypothetical protein	1	1	IME-SA4gp30	haemolyticus	B(B9)	Siphoviridae
1220	head-tail adapter protein	14	14	3AJ-2017gp12, IME1346_01gp12, JS01gp9, PHI13gp9, PHI575gp9, PHI879gp9, PHIPVL-CN125gp8, PHIPVL108gp7, PVLgp9, SA537RUMSSAST97gp11, SA780RUMSSAST101gp9, SPT99F3gp9, TP310-1gp9, TP310-3gp9	aureus, sciuri, pseudintermedius	B(B7), B(B8), B(B12)	Siphoviridae,
1221	membrane protein	1	1	B166gp32	aureus	B(B3)	Siphoviridae
1222	hypothetical protein	5	2	PHISA_BS2gp159, PHISA_BS2gp160, VB_STAM_SA2gp47, VB_STAM_SA2gp48, VB_STAM_SA2gp49	aureus	C(C6), D(D2)	Myoviridae, Siphoviridae
1223	hypothetical protein	1	1	37gp42	aureus	B(B4)	Siphoviridae
1224	hypothetical protein	2	2	IME1318_01gp37, STB20gp35	haemolyticus , capitis	B(B10), B(B13)	Siphoviridae
1225	hypothetical protein	2	2	PHISA_BS1gp54, PHISA_BS2gp52	aureus	C(C6)	Myoviridae
1226	XRE family transcriptional regulator	6	6	92gp37, PHIMR25gp42, PHISAUS-IPLA88gp36, STB27gp36, TEM123gp31, TEM126gp39	aureus, hominis	B(B3), B(B2), B(B11)	Siphoviridae
1227	hypothetical protein	1	1	42Egp19	aureus	B(B5)	Siphoviridae
1228	hypothetical protein	1	1	TP310-1gp53	aureus	B(B7)
1229	hypothetical protein	1	1	QDSA002gp80	aureus	C(C1)	Myoviridae
1230	endonuclease	1	1	QDSA001gp91	aureus	C(C2)	Myoviridae
1231	hypothetical protein	1	1	29gp31	aureus	B(B3)	Siphoviridae
1232	hypothetical protein	7	7	IME1346_01gp45, P630gp38, PHINM3gp40, PHISA2WA_ST22gp34, SA1014RUMSSAST7gp39, STAUST398-4gp40, TP310-1gp36	aureus	B(B7), B(B6)	Siphoviridae,
1233	hypothetical protein	1	1	SPBETA-LIKEgp110	epidermidis	Singleton	Siphoviridae
1234	tail protein	26	26	3Agp11, 42Egp12, 47gp10, LH1gp10, P240gp10, PHI12gp9, PHI2958PVLgp10, PHI7401PVLgp9, PHISA2WA_ST121MSSAgp9, PHISA2WA_ST1gp10, PHISA2WA_ST30gp10, PHISA2WA_ST5gp10, PHISA2WA_ST72gp10, PHISA2WA_ST78gp9, PHISA2WA_ST80gp10, PHISA2WA_ST93MSSAgp10, PHISA2WA_ST93gp10, PHISAUS-IPLA35gp10, PHISLTgp10, SA137RUMSSAST121PVLgp10, SH-ST15644gp10, SMSAP5gp9, STAUST398-2gp10, TP310-2gp10, VB_SAUS_PHI2gp10, YMC/09…	aureus	B(B5)	Siphoviridae,
1235	hypothetical protein	2	2	G1gp5, VB_SAUM_LM12gp17	aureus, aureus	C(C1)	Myoviridae
1236	hypothetical protein	5	5	CNPH82gp33, IME1318_01gp35, IME1365_01gp32, SPT99F3gp29, VB_SEPIS-PHIIPLA5gp31	epidermidis, haemolyticus , pseudintermedius	B(B4), B(B10), B(B12)	Siphoviridae
1237	hypothetical protein	2	1	VB_SAUM_0414_108gp18, VB_SAUM_0414_108gp242	aureus	C(C1)
1238	hypothetical protein	1	1	IME1348_01gp58	epidermidis	B(B4)	Siphoviridae
1239	hypothetical protein	6	6	SN10gp53, SN11gp54, SN13gp56, SN8gp54, SPT152gp52, SPT5gp52	pseudintermedius , pseudintermedius	B(B1)	Siphoviridae
1240	hypothetical protein	1	1	SPBETA-LIKEgp120	epidermidis	Singleton	Siphoviridae
1241	hypothetical protein	2	2	VB_SSCM-1gp95, VB_SSCM-2gp95	sp.	C(C5)
1242	DUF1381 domain-containing protein	6	6	6ECgp133, PH15gp64, STB12gp68, VB_SEPIS-PHIIPLA5gp63, VB_SEPS_SEP9gp118, VB_STAM_SA2gp112	epidermidis, hominis, aureus	D(D1), B(B4), B(B10), D(D2)	Siphoviridae
1243	hypothetical protein	3	3	3Agp36, SA137RUMSSAST121PVLgp35, TP310-2gp33	aureus	B(B5)	Siphoviridae
1244	hypothetical protein	9	9	P1105gp42, PHIPV83gp49, PHISA119gp41, SA12gp39, SAP26gp39, SP5gp39, SP6gp42, VB_SAUS_PHI2gp36, X2gp54	aureus	B(B6), B(B7), B(B2), B(B5), B(B3)	Siphoviridae
1245	hypothetical protein	1	1	PHIRS7gp19	saprophyticus	B(B14)	Siphoviridae
1246	hypothetical protein	1	1	SPBETA-LIKEgp43	epidermidis	Singleton	Siphoviridae
1247	hypothetical protein	1	1	TWORTgp101	hyicus	C(C4)	Myoviridae
1248	hypothetical protein	50	50	23MRAgp54, 29gp58, 3AJ-2017gp59, 3MRAgp55, 52Agp53, 55-2gp54, 55-3gp56, 55gp67, 77gp50, 80gp53, 88gp55, 92gp53, B166gp51, DW2gp48, IME1346_01gp62, IME1361_01gp53, JS01gp51, PHI13gp41, PHIBU01gp41, PHIETA2gp57, PHIETAgp55, PHIMR11gp53, PHIN315gp55, PHINM3gp54, PHIPV83gp61, PHIPVL-CN125gp53, PHIPVL108gp50, PHISA2WA_ST22gp46, PHISA2WA_ST5gp56, PHISAUS-IPLA88gp50, PHISLTgp50, PVLgp49, SA1014RUMSSAST7…	aureus, aureus	B(B6), B(B3), B(B7), B(B2), B(B5)	Siphoviridae,
1249	endonuclease	1	1	PH15gp3	epidermidis	B(B4)	Siphoviridae
1250	XRE family transcriptional regulator	10	10	2638Agp26, 29gp36, 37gp36, 47gp31, LH1gp30, PHI2958PVLgp33, PHI575gp32, PHI879gp33, SPT99F3gp30, STB20-LIKEgp34	aureus, sciuri, pseudintermedius, epidermidis	B(B15), B(B3), B(B4), B(B5), B(B8), B(B12), B(B13)	Siphoviridae,
1251	DUF1071 domain-containing protein	16	16	53gp49, 80ALPHAgp50, 85gp51, 88gp42, B236gp45, CNPH82gp42, CNPXgp46, IME1354_01gp37, P954gp41, PH15gp46, PHIMR25gp45, PHIRS7gp38, PHISAUS-IPLA88gp40, UPMK_2gp38, VB_SAUS_IMEP5gp45, X2gp57	aureus, epidermidis, sp., saprophyticus, aureus	B(B2), B(B3), B(B4), B(B16), B(B6), B(B14), B(B17)	Siphoviridae
1252	hypothetical protein	4	4	PHISA_BS1gp125, PHISA_BS2gp120, VB_SSCM-1gp118, VB_SSCM-2gp118	aureus , sp.	C(C6), C(C5)	Myoviridae,
1253	hypothetical protein	1	1	BP39gp1	aureus	A(A1)	Podoviridae
1254	baseplate	53	53	676Zgp116, 812gp118, A3Rgp114, A5Wgp115, B1gp119, FI200Wgp116, G1gp102, GH15gp113, HYZ21gp111, IME-SA118gp104, IME-SA1gp105, IME-SA2gp107, ISPgp110, JA1gp117, JD007gp108, Kgp114, MCE-2014gp108, MSA6gp116, P108gp113, P4Wgp115, PHIIBB-SEP1gp36, PHIIPLA-C1Cgp35, PHIIPLA-RODIgp112, PHISA012gp109, PHISA039gp94, PHISA_BS1gp41, PHISA_BS2gp39, PSA-3gp107, QDSA001gp43, QDSA002gp118, QUIDIVIDIgp33, S25-3gp…	aureus, epidermidis, sp., aureus , xylosus, hyicus	C(C1), C(C3), C(C6), C(C2), C(C4), C(C5)	Myoviridae,
1255	portal protein	3	3	SA11gp10, STAP1gp11, STAU2gp10	aureus	C(C2)	Myoviridae
1256	hypothetical protein	2	2	PHI575gp48, PHI879gp48	sciuri	B(B8)	Siphoviridae
1257	hypothetical protein	45	45	676Zgp167, 812gp170, A3Rgp165, A5Wgp166, B1gp174, FI200Wgp167, G1gp156, GH15gp163, HYZ21gp133, IME-SA118gp159, IME-SA1gp163, IME-SA2gp165, ISPgp163, JA1gp172, JD007gp158, Kgp165, MCE-2014gp159, MSA6gp167, P108gp166, P4Wgp166, PHIIPLA-RODIgp162, PHISA012gp159, PHISA039gp143, PSA-3gp160, QDSA001gp111, QDSA002gp168, S25-3gp159, S25-4gp158, SA11gp94, SA5gp150, SB-1gp150, STAP1gp100, STAPH1Ngp166, STA…	aureus, sp., aureus , xylosus	C(C1), C(C2), C(C5)	Myoviridae,
1258	DNA-binding protein	1	1	IME1365_01gp43	haemolyticus	B(B4)	Siphoviridae
1259	pemK-like family protein (pemK toxin)	10	10	85gp36, 92gp31, B236gp30, PHIMR25gp32, SA12gp31, SA13gp30, SP5gp30, SP6gp32, UPMK_2gp31, YMC/09/04/R1988gp28	aureus, aureus	B(B2), B(B3), B(B5)	Siphoviridae
1260	hypothetical protein	1	1	PHIRS7gp20	saprophyticus	B(B14)	Siphoviridae
1261	DNA polymerase	1	1	SPBETA-LIKEgp103	epidermidis	Singleton	Siphoviridae
1262	glycerophosphoryl diester phosphodiesterase	49	49	676Zgp113, 812gp115, A3Rgp111, A5Wgp112, B1gp116, FI200Wgp113, G1gp99, GH15gp110, HYZ21gp108, IME-SA118gp101, IME-SA1gp102, IME-SA2gp104, ISPgp107, JA1gp114, JD007gp105, Kgp111, MCE-2014gp105, MSA6gp113, P108gp109, P4Wgp112, PHIIBB-SEP1gp32, PHIIPLA-C1Cgp31, PHIIPLA-RODIgp109, PHISA012gp106, PHISA039gp91, PSA-3gp104, QDSA001gp40, QDSA002gp115, QUIDIVIDIgp29, S25-3gp107, S25-4gp106, SA11gp33, SA5g…	aureus, epidermidis, sp., aureus , xylosus, hyicus	C(C1), C(C3), C(C2), C(C4)	Myoviridae,
1263	Procollagen C-endopeptidase	1	1	VB_STAM_SA2gp33	aureus	D(D2)	Siphoviridae
1264	DNA polymerase I	1	1	QDSA001gp83	aureus	C(C2)	Myoviridae
1265	DUF2479 domain-containing protein	1	1	37gp25	aureus	B(B4)	Siphoviridae
1266	hypothetical protein	1	1	STB20-LIKEgp31	epidermidis	B(B13)	Siphoviridae
1267	hypothetical protein	1	1	SPBETA-LIKEgp123	epidermidis	Singleton	Siphoviridae
1268	hypothetical protein	6	6	23MRAgp38, IME1367_01gp35, P240gp37, PHISA2WA_ST72gp38, PHISA2WA_ST93MSSAgp37, PHISAUS-IPLA35gp34	aureus, warneri	B(B6), B(B9), B(B5)	Siphoviridae
1269	hypothetical protein	2	2	VB_SSCM-1gp143, VB_SSCM-2gp143	sp.	C(C5)
1270	virulence-associated protein E (virE toxin)	23	23	2638Agp52, 3Agp61, 47gp60, LH1gp52, P240gp63, PHI2958PVLgp56, PHI7401PVLgp40, PHISA2WA_ST121MSSAgp60, PHISA2WA_ST1gp59, PHISA2WA_ST30gp59, PHISA2WA_ST72gp70, PHISA2WA_ST78gp61, PHISA2WA_ST80gp61, PHISA2WA_ST93MSSAgp65, PHISA2WA_ST93gp61, PHISAUS-IPLA35gp58, SA137RUMSSAST121PVLgp60, SH-ST15644gp59, SMSAP5gp39, STAUST398-2gp57, TP310-2gp63, VB_SAUS_PHI2gp57, YMC/09/04/R1988gp58	aureus	B(B15), B(B5)	Siphoviridae,
1271	hypothetical protein	2	2	6ECgp101, IME1323_01gp60	epidermidis, capitis	D(D1), B(B10)	Siphoviridae
1272	hypothetical protein	30	30	676Zgp33, 6ECgp34, 812gp32, A3Rgp30, A5Wgp32, B1gp32, FI200Wgp33, G1gp17, HYZ21gp30, IME-SA118gp22, IME-SA1gp23, IME-SA2gp22, IME1348_01gp25, IME1367_01gp22, ISPgp27, JA1gp30, Kgp31, MSA6gp32, P4Wgp31, PH15gp26, PHIIPLA-RODIgp29, PSA-3gp23, SA5gp24, SB-1gp18, STAPH1Ngp32, TEAM1gp25, VB_SAUM-FRUSAU02gp32, VB_SAUM_LM12gp30, VB_SEPIS-PHIIPLA7gp24, VB_SEPS_SEP9gp32	aureus, epidermidis, epidermidis , warneri , sp., xylosus, aureus	C(C1), D(D1), B(B4), B(B9)	Myoviridae, Siphoviridae,
1273	single-strand DNA-binding protein	33	33	11gp38, 187gp54, 29gp49, 3MRAgp46, 52Agp44, 55-2gp46, 55-3gp46, 55gp57, 69gp45, 71gp47, 77gp39, 80gp43, 96gp46, IME1346_01gp51, IME1367_01gp43, LORACgp44, P1105gp46, P282gp45, PHI13gp35, PHIETA2gp46, PHIETAgp46, PHIJBgp45, PHINM1gp43, PHINM2gp43, PHINM4gp44, PHIPVL-CN125gp45, PHIPVL108gp42, PHISA119gp45, ROSAgp47, SAP26gp43, STAUST398-1gp52, STAUST398-5gp48, TP310-3gp40	aureus, warneri	B(B2), B(B3), B(B6), B(B7), B(B9)	Siphoviridae,
1274	hypothetical protein	4	4	GH15gp21, P108gp18, PHISA_BS2gp147, QDSA002gp21	aureus, aureus	C(C1), C(C6)	Myoviridae
1275	hypothetical protein	1	1	SPBETA-LIKEgp41	epidermidis	Singleton	Siphoviridae
1276	hypothetical protein	48	48	676Zgp108, 812gp110, A3Rgp106, A5Wgp107, B1gp111, FI200Wgp108, G1gp92, GH15gp105, HYZ21gp103, IME-SA118gp96, IME-SA1gp97, IME-SA2gp98, ISPgp102, JA1gp109, JD007gp100, Kgp106, MCE-2014gp100, MSA6gp108, P108gp101, P4Wgp107, PHIIPLA-RODIgp104, PHISA012gp99, PHISA039gp86, PHISA_BS1gp31, PHISA_BS2gp29, PSA-3gp99, QDSA001gp31, QDSA002gp110, S25-3gp100, S25-4gp99, SA11gp26, SA5gp97, SB-1gp92, STAP1gp28,…	aureus, sp., aureus , xylosus, hyicus	C(C1), C(C6), C(C2), C(C4), C(C5)	Myoviridae,
1277	hypothetical protein	1	1	96gp17	aureus	B(B3)	Siphoviridae
1278	CHAP domain-containing protein	2	2	PHISA_BS1gp16, PHISA_BS2gp13	aureus	C(C6)	Myoviridae
1279	hypothetical protein	49	49	676Zgp89, 812gp91, A3Rgp87, A5Wgp89, B1gp93, FI200Wgp89, G1gp74, GH15gp87, HYZ21gp86, IME-SA118gp79, IME-SA1gp80, IME-SA2gp81, ISPgp84, JA1gp91, JD007gp82, Kgp88, MCE-2014gp82, MSA6gp90, P108gp81, P4Wgp88, PHIIBB-SEP1gp6, PHIIPLA-C1Cgp5, PHIIPLA-RODIgp85, PHISA012gp79, PHISA039gp64, PSA-3gp81, QDSA001gp10, QDSA002gp89, QUIDIVIDIgp6, S25-3gp82, S25-4gp81, SA11gp7, SA5gp79, SB-1gp74, STAP1gp8, STAP…	aureus, epidermidis, sp., aureus , xylosus, hyicus	C(C1), C(C3), C(C2), C(C4)	Myoviridae,
1280	holin	1	1	187gp27	aureus	B(B2)	Siphoviridae
1281	membrane protein	50	50	676Zgp81, 812gp83, A3Rgp79, A5Wgp81, B1gp83, FI200Wgp81, G1gp65, GH15gp79, HYZ21gp78, IME-SA118gp69, IME-SA1gp70, IME-SA2gp69, ISPgp75, JA1gp81, JD007gp74, Kgp80, MCE-2014gp72, MSA6gp81, P108gp72, P4Wgp80, PHIIBB-SEP1gp198, PHIIPLA-C1Cgp200, PHIIPLA-RODIgp76, PHISA012gp71, PHISA039gp56, PSA-3gp73, QDSA001gp197, QDSA002gp81, QUIDIVIDIgp201, S25-3gp75, S25-4gp74, SA11gp182, SA5gp70, SB-1gp66, STAP1…	aureus, epidermidis, sp., aureus , xylosus	C(C1), C(C3), C(C2), C(C5)	Myoviridae,
1282	hypothetical protein	1	1	TERRANOVAgp128	epidermidis	C(C3)	Myoviridae
1283	DUF3310 domain-containing protein	1	1	37gp58	aureus	B(B4)	Siphoviridae
1284	DnaD domain protein	8	8	42Egp54, 96gp48, IME1318_01gp53, P954gp44, PHISA2WA_ST59gp51, PHISAUS-IPLA88gp43, SPT152gp46, STAUST398-3gp46	aureus, haemolyticus , pseudintermedius	B(B5), B(B3), B(B10), B(B6), B(B2), B(B1)	Siphoviridae
1285	hypothetical protein	2	2	PHISA_BS1gp38, PHISA_BS2gp36	aureus	C(C6)	Myoviridae
1286	XRE family transcriptional regulator	52	52	11gp30, 23MRAgp33, 3AJ-2017gp38, 3Agp31, 42Egp40, 53gp39, 69gp33, 77gp25, 80ALPHAgp40, 92gp32, B236gp31, IME-SA4gp27, IME1346_01gp37, IME1361_01gp35, JS01gp34, LORACgp32, P1105gp34, P282gp34, P630gp29, P954gp30, PHI12gp26, PHI13gp25, PHI5967PVLgp22, PHI7247PVLgp22, PHIBU01gp27, PHIETAgp34, PHIN315gp36, PHINM2gp32, PHINM3gp34, PHIPV83gp40, PHIPVL108gp29, PHISA119gp33, PHISA2WA_ST121MSSAgp33, PHISA…	aureus, haemolyticus, pseudintermedius, aureus	B(B2), B(B6), B(B7), B(B5), B(B3), B(B9), B(B1)	Siphoviridae,
1287	DUF2321 domain-containing protein	2	2	PHI879gp43, PHIRS7gp35	sciuri, saprophyticus	B(B8), B(B14)	Siphoviridae
1288	toxin (toxin)	45	45	3MRAgp31, 52Agp34, 55-2gp34, 55-3gp34, 55gp43, 71gp34, 80gp33, 85gp37, 88gp32, 96gp36, CNPH82gp34, CNPXgp34, DW2gp30, IME1323_01gp34, IME1348_01gp31, IME1365_01gp34, P240gp34, PH15gp34, PHI7401PVLgp29, PHIJBgp33, PHIMR11gp31, PHIMR25gp34, PHINM4gp32, PHISA2WA_ST1gp33, PHISA2WA_ST30gp33, PHISA2WA_ST5gp33, PHISA2WA_ST72gp34, PHISA2WA_ST78gp31, PHISA2WA_ST80gp34, PHISA2WA_ST93MSSAgp33, PHISA2WA_ST93…	aureus, epidermidis, capitis , epidermidis , haemolyticus , pseudintermedius , hominis	B(B3), B(B2), B(B4), B(B10), B(B5), B(B1), B(B11)	Siphoviridae
1289	hypothetical protein	1	1	VB_STAM_SA2gp110	aureus	D(D2)	Siphoviridae
1290	hypothetical protein	5	5	85gp41, EWgp41, PHIRS7gp34, STB12gp39, VB_SAUS_IMEP5gp40	aureus, saprophyticus, hominis	B(B2), B(B4), B(B14), B(B10), B(B17)	Siphoviridae
1291	hypothetical protein	7	7	QDSA001gp101, SA11gp84, STAP1gp90, STAU2gp85, TWORTgp86, VB_SAUM_REMUSgp73, VB_SAUM_ROMULUSgp73	aureus , aureus, hyicus	C(C2), C(C4)	Myoviridae
1292	hypothetical protein	1	1	B166gp37	aureus	B(B3)	Siphoviridae
1293	hypothetical protein	3	3	PHIIPLA-RODIgp195, PHISA_BS1gp124, PHISA_BS2gp119	sp., aureus	C(C1), C(C6)	Myoviridae
1294	hypothetical protein	2	2	VB_SSCM-1gp96, VB_SSCM-2gp96	sp.	C(C5)
1295	hypothetical protein	1	1	53gp3	aureus	B(B2)	Siphoviridae
1296	hypothetical protein	1	1	X2gp47	aureus	B(B3)	Siphoviridae
1297	hypothetical protein	8	8	SN10gp33, SN11gp34, SN13gp36, SN8gp34, SPT152gp33, SPT252gp34, SPT5gp34, STB20-LIKEgp36	pseudintermedius , pseudintermedius, epidermidis	B(B1), B(B13)	Siphoviridae
1298	thioredoxin-like protein	3	3	PHISA_BS1gp67, PHISA_BS2gp65, TWORTgp70	aureus , hyicus	C(C6), C(C4)	Myoviridae
1299	transcriptional regulator	3	3	IME-SA4gp59, SPBETA-LIKEgp126, STB12gp70	haemolyticus, epidermidis, hominis	B(B9), Singleton, B(B10)	Siphoviridae
1300	hypothetical protein	1	1	STB20-LIKEgp28	epidermidis	B(B13)	Siphoviridae
1301	hypothetical protein	2	2	VB_SSCM-1gp119, VB_SSCM-2gp119	sp.	C(C5)
1302	hypothetical protein	2	2	VB_SSCM-1gp171, VB_SSCM-2gp170	sp.	C(C5)
1303	hypothetical protein	2	2	STB20-LIKEgp33, VB_SEPIS-PHIIPLA5gp33	epidermidis	B(B13), B(B4)	Siphoviridae
1304	hypothetical protein	2	2	STB20gp38, VB_SEPIS-PHIIPLA7gp34	capitis, epidermidis	B(B13), B(B4)	Siphoviridae
1305	hypothetical protein	5	5	PHIIBB-SEP1gp120, PHIIPLA-C1Cgp133, QUIDIVIDIgp120, TERRANOVAgp119, TWILLINGATEgp121	epidermidis, sp.	C(C3)	Myoviridae
1306	hypothetical protein	1	1	66gp25	aureus	A(A1)	Podoviridae
1307	hypothetical protein	6	6	PHIIBB-SEP1gp114, PHIIPLA-C1Cgp127, QUIDIVIDIgp115, TERRANOVAgp112, TWILLINGATEgp114, VB_STAM_SA2gp117	epidermidis, sp., aureus	C(C3), D(D2)	Myoviridae, Siphoviridae
1308	hypothetical protein	1	1	TEM123gp14	aureus	B(B2)	Siphoviridae
1309	DUF1492 domain-containing protein	25	25	11gp53, 187gp77, 29gp67, 53gp74, 69gp69, 80ALPHAgp73, 85gp71, DW2gp62, LORACgp67, PHIETA2gp69, PHIETA3gp68, PHIMR25gp70, PHINM1gp64, PHINM2gp66, PHISAUS-IPLA88gp60, ROSAgp74, SA12gp58, SA13gp62, SA97gp54, SAP26gp63, SP5gp63, SP6gp61, STAUST398-3gp69, TEM123gp43, TEM126gp53	aureus	B(B2), B(B3)	Siphoviridae
1310	hypothetical protein	2	2	PHIRS7gp26, STAUST398-5gp31	saprophyticus, aureus	B(B14), B(B3)	Siphoviridae
1311	DUF2335 domain-containing protein	2	2	IME-SA4gp24, IME1365_01gp30	haemolyticus, haemolyticus	B(B9), B(B4)	Siphoviridae
1312	DNA polymerase I	1	1	IME-SA1gp137	aureus	C(C1)	Myoviridae
1313	hypothetical protein	20	20	6ECgp103, B166gp56, JS01gp55, LORACgp59, P1105gp58, P630gp56, PHIETA3gp59, PHINM1gp56, PHINM2gp58, PHINM4gp58, PHISA119gp57, PHISA2WA_ST22gp48, PHISA2WA_ST5gp61, PHISA2WA_ST72gp57, SA345RUMSSAST8gp56, SA537RUMSSAST97gp58, TEM123gp40, TEM126gp48, VB_SSCM-1gp152, VB_SSCM-2gp152	epidermidis, aureus, sp.	D(D1), B(B3), B(B7), B(B2), B(B6), B(B5), C(C5)	Siphoviridae,
1314	hypothetical protein	2	2	VB_SSCM-1gp100, VB_SSCM-2gp100	sp.	C(C5)
1315	hypothetical protein	1	1	TWORTgp111	hyicus	C(C4)	Myoviridae
1316	hypothetical protein	1	1	37gp31	aureus	B(B4)	Siphoviridae
1317	hypothetical protein	3	3	71gp30, 88gp29, PHISAUS-IPLA35gp26	aureus	B(B3), B(B5)	Siphoviridae
1318	hypothetical protein	1	1	VB_STAM_SA2gp16	aureus	D(D2)	Siphoviridae
1319	hypothetical protein	5	5	QDSA001gp125, SA11gp108, STAP1gp113, VB_SAUM_REMUSgp98, VB_SAUM_ROMULUSgp97	aureus , aureus	C(C2)	Myoviridae
1320	hypothetical protein	1	1	PHI2958PVLgp28	aureus	B(B5)
1321	hypothetical protein	1	1	QDSA001gp2	aureus	C(C2)	Myoviridae
1322	holin-like toxin (hol-Tox toxin)	1	1	STAUST398-4gp22	aureus	B(B6)	Siphoviridae
1323	hypothetical protein	2	2	B1gp202, TEAM1gp193	aureus, xylosus	C(C1)	, Myoviridae
1324	DUF2479 domain-containing protein	40	40	11gp22, 29gp24, 3MRAgp24, 52Agp25, 53gp30, 55-2gp24, 55-3gp24, 55gp29, 69gp25, 71gp24, 80ALPHAgp29, 80gp24, 85gp26, 88gp24, 92gp24, 96gp26, B166gp24, B236gp24, LORACgp25, PHIETA2gp25, PHIETA3gp25, PHIETAgp24, PHIJBgp26, PHIMR11gp24, PHIMR25gp25, PHINM1gp24, PHINM2gp25, PHINM4gp25, ROSAgp25, SA12gp25, SA13gp24, SA97gp24, SAP26gp24, SP5gp25, SP6gp25, STAUST398-1gp25, STAUST398-5gp24, TEM123gp22, TE…	aureus, aureus	B(B2), B(B3)	Siphoviridae
1325	hypothetical protein	4	4	29gp28, 42Egp32, 96gp30, X2gp37	aureus	B(B3), B(B5)	Siphoviridae
1326	DUF2479 domain-containing protein	4	4	IME1318_01gp23, IME1323_01gp21, STB12gp21, STB27gp18	haemolyticus , capitis , hominis	B(B10), B(B11)	Siphoviridae
1327	hypothetical protein	1	1	QUIDIVIDIgp90	epidermidis	C(C3)	Myoviridae
1328	portal protein	26	26	3Agp3, 42Egp3, 47gp3, LH1gp3, P240gp3, PHI12gp3, PHI2958PVLgp3, PHI7401PVLgp3, PHISA2WA_ST121MSSAgp3, PHISA2WA_ST1gp3, PHISA2WA_ST30gp3, PHISA2WA_ST5gp3, PHISA2WA_ST72gp3, PHISA2WA_ST78gp3, PHISA2WA_ST80gp3, PHISA2WA_ST93MSSAgp3, PHISA2WA_ST93gp3, PHISAUS-IPLA35gp3, PHISLTgp3, SA137RUMSSAST121PVLgp3, SH-ST15644gp3, SMSAP5gp3, STAUST398-2gp3, TP310-2gp3, VB_SAUS_PHI2gp3, YMC/09/04/R1988gp3	aureus	B(B5)	Siphoviridae,
1329	hypothetical protein	2	2	6ECgp121, VB_SEPS_SEP9gp106	epidermidis	D(D1)	Siphoviridae
1330	DNA primase	2	2	IME-SA2gp125, P108gp132	aureus	C(C1)	Myoviridae
1331	hypothetical protein	2	2	VB_SSCM-1gp99, VB_SSCM-2gp99	sp.	C(C5)
1332	DUF3644 domain-containing protein	1	1	STB20-LIKEgp29	epidermidis	B(B13)	Siphoviridae
1333	integrase (Y-Int)	3	3	6ECgp39, VB_SEPS_SEP9gp35, VB_STAM_SA2gp34	epidermidis, aureus	D(D1), D(D2)	Siphoviridae
1334	intron-encoded nuclease	17	17	B1gp155, IME-SA118gp140, IME-SA1gp144, IME-SA2gp145, JA1gp153, MSA6gp150, PHIIPLA-C1Cgp73, PHISA_BS1gp88, PHISA_BS2gp84, QUIDIVIDIgp67, SA11gp76, STAP1gp82, STAU2gp77, TEAM1gp148, VB_SAUM-FRUSAU02gp154, VB_SAUM_REMUSgp66, VB_SAUM_ROMULUSgp66	aureus, sp., aureus , epidermidis, xylosus	C(C1), C(C3), C(C6), C(C2)	, Myoviridae
1335	DUF2829 domain-containing protein	14	14	3MRAgp60, 69gp60, 71gp61, B236gp58, IME1346_01gp67, LH1gp45, PHIETA3gp62, PHIJBgp62, PHISA2WA_ST78gp53, PHISAUS-IPLA88gp55, ROSAgp67, SA780RUMSSAST101gp56, TP310-2gp55, VB_SAUS_PHI2gp49	aureus	B(B3), B(B2), B(B7), B(B5)	Siphoviridae,
1336	hypothetical protein	3	3	IME1318_01gp11, IME1323_01gp9, STB12gp9	haemolyticus , capitis , hominis	B(B10)	Siphoviridae
1337	hypothetical protein	1	1	PHIIPLA-C1Cgp158	sp.	C(C3)	Myoviridae
1338	holin	5	5	CNPH82gp29, CNPXgp28, IME1348_01gp26, PH15gp27, VB_SEPIS-PHIIPLA7gp25	epidermidis, epidermidis	B(B4)	Siphoviridae
1339	hypothetical protein	4	4	IME-SA4gp55, IME1323_01gp59, PHISAUS-IPLA88gp53, SPT152gp60	haemolyticus, capitis , aureus, pseudintermedius	B(B9), B(B10), B(B2), B(B1)	Siphoviridae
1340	hypothetical protein	4	4	IME1318_01gp61, QUIDIVIDIgp111, SPBETA-LIKEgp133, TWILLINGATEgp109	haemolyticus , epidermidis	B(B10), C(C3), Singleton	Siphoviridae, Myoviridae
1341	hypothetical protein	6	6	EWgp52, SN10gp42, SN8gp43, SPT252gp42, SPT5gp41, SPT99F3gp40	aureus, pseudintermedius , pseudintermedius	B(B4), B(B1), B(B12)	Siphoviridae
1342	XRE family transcriptional regulator	6	6	11gp45, 187gp63, 42Egp61, 96gp55, PHIMR11gp52, PHIPV83gp60	aureus	B(B2), B(B5), B(B3), B(B7)	Siphoviridae
1343	hypothetical protein	1	1	STAUST398-3gp5	aureus	B(B3)	Siphoviridae
1344	hypothetical protein	2	2	PHISA_BS1gp77, PHISA_BS2gp74	aureus	C(C6)	Myoviridae
1345	hypothetical protein	1	1	23MRAgp46	aureus	B(B6)	Siphoviridae
1346	transcriptional regulator	51	51	676Zgp67, 812gp67, A3Rgp64, A5Wgp66, B1gp66, FI200Wgp67, G1gp50, GH15gp66, HYZ21gp63, IME-SA118gp54, IME-SA1gp55, IME-SA2gp54, ISPgp59, JA1gp64, JD007gp61, Kgp65, MCE-2014gp59, MSA6gp66, P108gp58, P4Wgp65, PHIIBB-SEP1gp184, PHIIPLA-C1Cgp191, PHIIPLA-RODIgp63, PHISA012gp58, PHISA039gp44, PSA-3gp57, QDSA001gp181, QDSA002gp68, QUIDIVIDIgp185, S25-3gp62, S25-4gp60, SA11gp171, SA5gp56, SB-1gp51, STAP1…	aureus, epidermidis, sp., aureus , xylosus, hyicus	C(C1), C(C3), C(C2), C(C4), C(C5)	Myoviridae,
1347	hypothetical protein	1	1	CNPXgp64	epidermidis	B(B4)	Siphoviridae
1348	hypothetical protein	2	2	PHISA_BS1gp179, PHISA_BS2gp188	aureus	C(C6)	Myoviridae
1349	hypothetical protein	2	2	PHISA_BS1gp178, PHISA_BS2gp187	aureus	C(C6)	Myoviridae
1350	hypothetical protein	1	1	SPBETA-LIKEgp22	epidermidis	Singleton	Siphoviridae
1351	hypothetical protein	3	3	PHISA_BS1gp136, PHISA_BS2gp135, VB_STAM_SA2gp103	aureus	C(C6), D(D2)	Myoviridae, Siphoviridae
1352	hypothetical protein	1	1	PHIPVL108gp24	aureus	B(B7)	Siphoviridae
1353	XRE family transcriptional regulator	8	8	B166gp34, IME1318_01gp39, PHINM1gp33, PHIPVL-CN125gp30, PHIRS7gp32, PHISAUS-IPLA88gp31, SAP26gp34, STB12gp36	aureus, haemolyticus , saprophyticus, hominis	B(B3), B(B10), B(B2), B(B7), B(B14)	Siphoviridae,
1354	hypothetical protein	10	10	29gp43, 53gp44, 80ALPHAgp45, 85gp46, LORACgp37, P954gp36, PHINM1gp37, PHINM2gp36, PHIPV83gp46, SA13gp37	aureus	B(B3), B(B2), B(B6), B(B7)	Siphoviridae
1355	hypothetical protein	1	1	PHI575gp23	sciuri	B(B8)	Siphoviridae
1356	hypothetical protein	1	1	IME1354_01gp57	sp.	B(B16)	Siphoviridae
1357	XRE family transcriptional regulator	3	3	IME1318_01gp52, IME1348_01gp41, IME1367_01gp46	haemolyticus , epidermidis , warneri	B(B10), B(B4), B(B9)	Siphoviridae
1358	hypothetical protein	1	1	3Agp32	aureus	B(B5)	Siphoviridae
1359	hypothetical protein	1	1	37gp43	aureus	B(B4)	Siphoviridae
1360	hypothetical protein	2	2	TWORTgp118, VB_STAM_SA2gp41	hyicus, aureus	C(C4), D(D2)	Myoviridae, Siphoviridae
1361	hypothetical protein	1	1	SPBETA-LIKEgp86	epidermidis	Singleton	Siphoviridae
1362	addiction module antitoxin	1	1	SPBETA-LIKEgp117	epidermidis	Singleton	Siphoviridae
1363	hypothetical protein	1	1	2638Agp1	aureus	B(B15)	Siphoviridae
1364	holin	7	7	PHIIBB-SEP1gp74, PHIIPLA-C1Cgp77, QUIDIVIDIgp70, TERRANOVAgp68, TWILLINGATEgp72, VB_SSCM-1gp69, VB_SSCM-2gp69	epidermidis, sp.	C(C3), C(C5)	Myoviridae,
1365	holin	55	55	3Agp25, 47gp21, 53gp32, 71gp26, 77gp20, 80ALPHAgp31, 96gp28, B166gp26, B236gp26, IME1323_01gp27, LH1gp23, P1105gp23, P240gp26, PHI12gp20, PHI2958PVLgp23, PHI5967PVLgp16, PHI7247PVLgp16, PHI7401PVLgp20, PHIETA2gp27, PHIETA3gp27, PHIETAgp26, PHIJBgp28, PHINM1gp26, PHINM4gp27, PHIPVL-CN125gp23, PHIPVL108gp18, PHISA119gp23, PHISA2WA_ST121MSSAgp22, PHISA2WA_ST1gp24, PHISA2WA_ST22gp20, PHISA2WA_ST30gp2…	aureus, capitis , hominis	B(B5), B(B2), B(B3), B(B6), B(B10), B(B7)	Siphoviridae,
1366	hypothetical protein	8	8	EWgp59, SN10gp48, SN11gp49, SN13gp51, SN8gp49, SPT152gp47, SPT252gp48, SPT5gp47	aureus, pseudintermedius , pseudintermedius	B(B4), B(B1)	Siphoviridae
1367	hypothetical protein	7	5	PHIIBB-SEP1gp136, PHIIPLA-C1Cgp143, QUIDIVIDIgp133, QUIDIVIDIgp134, TERRANOVAgp136, TERRANOVAgp137, TWILLINGATEgp137	epidermidis, sp.	C(C3)	Myoviridae
1368	membrane protein	7	7	6ECgp46, PHIIBB-SEP1gp97, PHIIPLA-C1Cgp99, QUIDIVIDIgp94, TERRANOVAgp91, TWILLINGATEgp94, VB_SEPS_SEP9gp42	epidermidis, sp.	D(D1), C(C3)	Siphoviridae, Myoviridae
1369	hypothetical protein	1	1	STB27gp41	hominis	B(B11)	Siphoviridae
1370	hypothetical protein	7	6	QDSA001gp150, SA11gp142, STAP1gp147, STAU2gp131, STAU2gp132, VB_SAUM_REMUSgp128, VB_SAUM_ROMULUSgp118	aureus , aureus	C(C2)	Myoviridae
1371	hypothetical protein	1	1	IME1354_01gp28	sp.	B(B16)	Siphoviridae
1372	hypothetical protein	3	3	IME-SA4gp12, IME1367_01gp12, PHIRS7gp12	haemolyticus, warneri , saprophyticus	B(B9), B(B14)	Siphoviridae
1373	RusA family crossover junction endodeoxyribonuclease	1	1	SPBETA-LIKEgp71	epidermidis	Singleton	Siphoviridae
1374	single-stranded DNA-binding protein	20	20	37gp49, 42Egp52, 53gp50, 80ALPHAgp51, 85gp52, 88gp43, 92gp42, IME1348_01gp38, IME1354_01gp38, PHIPV83gp53, PHIRS7gp39, PHISAUS-IPLA88gp41, SN10gp45, SN11gp46, SN13gp48, SN8gp46, SPT252gp45, SPT5gp44, STAUST398-3gp44, UPMK_2gp39	aureus, epidermidis , sp., saprophyticus, pseudintermedius , aureus	B(B4), B(B5), B(B2), B(B3), B(B16), B(B7), B(B14), B(B1)	Siphoviridae
1375	hypothetical protein	3	3	71gp29, 88gp28, PHISAUS-IPLA35gp25	aureus	B(B3), B(B5)	Siphoviridae
1376	hypothetical protein	1	1	IME1318_01gp33	haemolyticus	B(B10)	Siphoviridae
1377	DUF3310 domain-containing protein	41	41	3Agp51, 3MRAgp56, 47gp47, 53gp61, 77gp51, 85gp63, 96gp57, DW2gp49, EWgp65, IME-SA4gp49, IME1367_01gp56, LORACgp55, P240gp51, P282gp55, PHI12gp36, PHI2958PVLgp49, PHIETA2gp58, PHIMR25gp56, PHIN315gp56, PHINM1gp52, PHINM2gp54, PHINM4gp54, PHIPVL-CN125gp54, PHISA2WA_ST121MSSAgp48, PHISA2WA_ST1gp49, PHISA2WA_ST30gp52, PHISA2WA_ST5gp57, PHISA2WA_ST72gp52, PHISA2WA_ST78gp49, PHISA2WA_ST80gp49, PHISA2WA…	aureus, haemolyticus, warneri	B(B5), B(B3), B(B2), B(B6), B(B4), B(B9), B(B7)	Siphoviridae,
1378	hypothetical protein	1	1	VB_STAM_SA2gp44	aureus	D(D2)	Siphoviridae
1379	hypothetical protein	1	1	STB12gp48	hominis	B(B10)	Siphoviridae
1380	DUF1108 domain-containing protein	2	2	PHI575gp41, PHI879gp40	sciuri	B(B8)	Siphoviridae
1381	DUF771 domain-containing protein	1	1	EWgp49	aureus	B(B4)	Siphoviridae
1382	recombinase	14	14	B1gp154, IME-SA118gp139, IME-SA1gp143, IME-SA2gp144, JA1gp152, PHIIPLA-C1Cgp72, PHISA_BS1gp87, PHISA_BS2gp83, QDSA001gp90, SA11gp75, STAP1gp81, STAU2gp76, TEAM1gp147, VB_SAUM-FRUSAU02gp153	aureus, sp., aureus , xylosus	C(C1), C(C3), C(C6), C(C2)	, Myoviridae
1383	hypothetical protein	37	37	676Zgp173, 812gp175, A3Rgp171, A5Wgp172, B1gp179, FI200Wgp173, G1gp160, GH15gp167, HYZ21gp129, IME-SA118gp164, IME-SA1gp168, IME-SA2gp170, ISPgp168, JA1gp177, JD007gp162, Kgp169, MCE-2014gp163, MSA6gp173, P108gp170, P4Wgp172, PHIIPLA-RODIgp166, PHISA012gp163, PHISA039gp147, PSA-3gp165, QDSA002gp172, S25-3gp163, S25-4gp162, SA5gp155, STAPH1Ngp172, TEAM1gp172, TWORTgp100, VB_SAUM-FRUSAU02gp178, VB_…	aureus, sp., aureus , xylosus, hyicus	C(C1), C(C4)	Myoviridae,
1384	hypothetical protein	27	27	11gp35, 29gp44, 3MRAgp39, 42Egp46, 55-2gp42, 55-3gp42, 55gp52, 71gp42, 88gp38, B166gp39, B236gp41, P630gp39, PHIETA2gp40, PHIETA3gp40, PHIETAgp41, PHIMR25gp40, PHINM1gp38, PHIPV83gp47, SA97gp40, SAP26gp38, SN10gp39, SN11gp40, SN13gp42, SN8gp40, SPT152gp38, SPT252gp39, SPT5gp39	aureus, pseudintermedius , pseudintermedius	B(B2), B(B3), B(B5), B(B6), B(B7), B(B1)	Siphoviridae
1385	hypothetical protein	28	28	29gp54, 42Egp57, 71gp52, 96gp51, B236gp51, CNPH82gp48, CNPXgp52, EWgp61, IME-SA4gp42, IME1354_01gp43, P954gp47, PH15gp52, PHIMR11gp48, PHIRS7gp44, PHISAUS-IPLA88gp46, SN10gp50, SN11gp51, SN13gp53, SN8gp51, SPT152gp49, SPT252gp50, SPT5gp49, STAUST398-3gp50, STB12gp53, STB20gp50, VB_SEPIS-PHIIPLA5gp47, VB_SEPIS-PHIIPLA7gp43, X2gp63	aureus, epidermidis, haemolyticus, sp., saprophyticus, pseudintermedius , pseudintermedius, hominis, capitis	B(B3), B(B5), B(B4), B(B9), B(B16), B(B6), B(B14), B(B2), B(B1), B(B10), B(B13)	Siphoviridae
1386	hypothetical protein	1	1	STB27gp46	hominis	B(B11)	Siphoviridae
1387	hypothetical protein	19	19	23MRAgp52, 3AJ-2017gp57, B166gp49, IME1361_01gp51, IME1367_01gp50, JS01gp49, PHIN315gp53, PHINM3gp52, PHISA2WA_ST22gp44, PVLgp47, SA1014RUMSSAST7gp51, SA12gp47, SA345RUMSSAST8gp52, SA537RUMSSAST97gp52, SA780RUMSSAST101gp51, SP5gp47, SP6gp50, STAUST398-4gp52, TP310-1gp46	aureus, warneri	B(B6), B(B7), B(B3), B(B9), B(B2)	Siphoviridae,
1388	hypothetical protein	1	1	MCE-2014gp195	aureus	C(C1)	Myoviridae
1389	hypothetical protein	3	3	SN11gp43, SN13gp45, SPT152gp40	pseudintermedius , pseudintermedius	B(B1)	Siphoviridae
1390	hypothetical protein	12	12	11gp33, 187gp40, 3MRAgp37, 42Egp44, B236gp34, PHIETA2gp38, PHIETA3gp38, PHIMR25gp38, SA12gp36, SA97gp38, SAP26gp36, SP6gp37	aureus	B(B2), B(B3), B(B5)	Siphoviridae
1391	hypothetical protein	1	1	TWORTgp82	hyicus	C(C4)	Myoviridae
1392		7	7	PHISA2WA_ST1gp64, PHISA2WA_ST5gp76, PHISA2WA_ST72gp75, PHISA2WA_ST78gp66, PHISA2WA_ST80gp66, PHISA2WA_ST93MSSAgp70, PHISA2WA_ST93gp66	aureus	B(B5)	Siphoviridae
1393	hypothetical protein	2	2	187gp41, 85gp42	aureus	B(B2)	Siphoviridae
1394	hypothetical protein	1	1	X2gp30	aureus	B(B3)	Siphoviridae
1395	hypothetical protein	40	40	676Zgp87, 812gp89, A3Rgp85, A5Wgp87, B1gp91, FI200Wgp87, G1gp71, GH15gp85, HYZ21gp84, IME-SA118gp77, IME-SA1gp78, IME-SA2gp79, ISPgp81, JA1gp89, JD007gp80, Kgp86, MCE-2014gp80, MSA6gp88, P108gp79, P4Wgp86, PHIIPLA-RODIgp83, PHISA012gp77, PHISA039gp62, PSA-3gp79, QDSA002gp87, S25-3gp80, S25-4gp79, SA5gp76, SB-1gp72, STAPH1Ngp87, TEAM1gp83, TWORTgp4, VB_SAUM-FRUSAU02gp90, VB_SAUM_0414_108gp89, VB_S…	aureus, sp., aureus , xylosus, hyicus	C(C1), C(C4), C(C5)	Myoviridae,
1396	hypothetical protein	1	1	53gp27	aureus	B(B2)	Siphoviridae
1397	transcriptional regulator	1	1	6ECgp58	epidermidis	D(D1)	Siphoviridae
1398	hypothetical protein	1	1	77gp49	aureus	B(B6)	Siphoviridae
1399	hypothetical protein	1	1	96gp69	aureus	B(B3)	Siphoviridae
1400	single-stranded DNA-binding protein	8	8	42Egp51, 92gp41, DW2gp39, EWgp54, P630gp43, PHIPV83gp52, SA13gp41, STAUST398-3gp43	aureus	B(B5), B(B3), B(B4), B(B6), B(B7)	Siphoviridae
1401	hypothetical protein	1	1	187gp45	aureus	B(B2)	Siphoviridae
1402	hypothetical protein	14	14	52Agp38, 80gp37, 92gp35, 96gp40, IME1318_01gp43, IME1323_01gp41, IME1354_01gp33, STAUST398-1gp46, STAUST398-3gp38, STAUST398-5gp42, STB20-LIKEgp41, UPMK_2gp35, VB_SAUS_IMEP5gp41, VB_SEPIS-PHIIPLA5gp38	aureus, haemolyticus , capitis , sp., epidermidis, aureus	B(B3), B(B10), B(B16), B(B13), B(B17), B(B4)	Siphoviridae
1403	hypothetical protein	2	2	6ECgp138, VB_SEPS_SEP9gp125	epidermidis	D(D1)	Siphoviridae
1404	hypothetical protein	32	32	676Zgp195, 812gp203, A5Wgp194, B1gp201, FI200Wgp195, G1gp180, GH15gp194, HYZ21gp193, IME-SA118gp183, IME-SA1gp187, IME-SA2gp189, ISPgp191, JA1gp199, JD007gp190, Kgp195, MSA6gp195, P108gp197, P4Wgp194, PHISA012gp186, PHISA039gp175, PSA-3gp185, QDSA002gp199, S25-3gp186, SA5gp175, STAPH1Ngp194, TEAM1gp192, VB_SAUM-FRUSAU02gp199, VB_SAUM_0414_108gp201, VB_SAUM_LM12gp197, VB_SAU_CGgp193, VB_SAU_CLO6gp…	aureus, sp., aureus , xylosus	C(C1)	Myoviridae,
1405	hypothetical protein	9	9	53gp69, 80ALPHAgp68, P240gp57, PHIMR11gp63, PHISA2WA_ST72gp63, PHISA2WA_ST93MSSAgp58, PHISA2WA_ST93gp56, STAUST398-3gp64, TP310-2gp58	aureus	B(B2), B(B5), B(B3)	Siphoviridae
1406	hypothetical protein	1	1	STAP1gp182	aureus	C(C2)	Myoviridae
1407	hypothetical protein	19	19	2638Agp38, 37gp59, CNPH82gp56, CNPXgp59, IME-SA4gp51, IME1318_01gp63, IME1348_01gp53, IME1365_01gp55, IME1367_01gp57, PHISAUS-IPLA35gp47, SN10gp57, SN13gp60, SN8gp58, SPT152gp56, SPT5gp56, SPT99F3gp53, STB12gp62, STB20gp57, VB_SEPIS-PHIIPLA5gp55	aureus, epidermidis, haemolyticus, haemolyticus , epidermidis , warneri , pseudintermedius , pseudintermedius, hominis, capitis	B(B15), B(B4), B(B9), B(B10), B(B5), B(B1), B(B12), B(B13)	Siphoviridae
1408	XRE family transcriptional regulator	5	5	3Agp33, SA137RUMSSAST121PVLgp32, SP5gp32, SPT152gp32, TP310-2gp30	aureus, pseudintermedius	B(B5), B(B2), B(B1)	Siphoviridae
1409	hypothetical protein	2	2	QUIDIVIDIgp192, TERRANOVAgp194	epidermidis	C(C3)	Myoviridae
1410	hypothetical protein	21	21	187gp9, 53gp11, 80ALPHAgp11, 85gp10, LORACgp10, PHIETA2gp10, PHIMR25gp10, PHINM1gp9, PHINM2gp10, SA12gp10, SAP26gp9, SN10gp10, SN11gp10, SN13gp10, SN8gp10, SP5gp10, SP6gp10, SPT152gp10, SPT252gp10, SPT5gp10, STB27gp8	aureus, pseudintermedius , pseudintermedius, hominis	B(B2), B(B1), B(B11)	Siphoviridae
1411	hypothetical protein	1	1	PHISA_BS2gp170	aureus	C(C6)	Myoviridae
1412	tail morphogenetic protein	2	2	PHISA_BS1gp32, PHISA_BS2gp30	aureus	C(C6)	Myoviridae
1413	nucleoside 2-deoxyribosyltransferase	56	56	676Zgp59, 6ECgp70, 812gp59, A3Rgp56, A5Wgp58, B1gp58, FI200Wgp59, G1gp43, GH15gp58, HYZ21gp56, IME-SA118gp47, IME-SA1gp48, IME-SA2gp47, ISPgp52, JA1gp56, JD007gp53, Kgp57, MCE-2014gp51, MSA6gp58, P108gp51, P4Wgp57, PHIIBB-SEP1gp175, PHIIPLA-C1Cgp182, PHIIPLA-RODIgp55, PHISA012gp50, PHISA039gp38, PHISA_BS1gp81, PSA-3gp49, QDSA001gp172, QDSA002gp60, QUIDIVIDIgp172, S25-3gp54, S25-4gp52, SA11gp162, …	aureus, epidermidis, sp., aureus , xylosus, hyicus	C(C1), D(D1), C(C3), C(C6), C(C2), Singleton, C(C4), C(C5), D(D2)	Myoviridae, Siphoviridae,
1414	tail protein	4	3	STB20-LIKEgp11, STB20gp11, VB_SAUS_IMEP5gp14, VB_SAUS_IMEP5gp18	epidermidis, capitis, aureus	B(B13), B(B17)	Siphoviridae
1415	minor tail protein	5	5	6ECgp24, IME1354_01gp17, VB_SAUS_IMEP5gp25, VB_SEPS_SEP9gp22, VB_STAM_SA2gp22	epidermidis, sp., aureus, aureus	D(D1), B(B16), B(B17), D(D2)	Siphoviridae
1416	hypothetical protein	1	1	G1gp2	aureus	C(C1)	Myoviridae
1417	hypothetical protein	1	1	PHIIPLA-RODIgp199	sp.	C(C1)	Myoviridae
1418	head morphogenesis protein	1	1	IME1318_01gp5	haemolyticus	B(B10)	Siphoviridae
1419	transposase	1	1	SPBETA-LIKEgp61	epidermidis	Singleton	Siphoviridae
1420	hypothetical protein	1	1	PHIRS7gp53	saprophyticus	B(B14)	Siphoviridae
1421	hypothetical protein	5	5	PHISA_BS1gp48, PHISA_BS2gp46, VB_SAU_CLO6gp115, VB_SSCM-1gp40, VB_SSCM-2gp40	aureus , sp.	C(C6), C(C1), C(C5)	Myoviridae,
1422	hypothetical protein	6	6	QDSA001gp103, SA11gp86, STAP1gp92, STAU2gp87, VB_SAUM_REMUSgp75, VB_SAUM_ROMULUSgp75	aureus , aureus	C(C2)	Myoviridae
1423	hypothetical protein	1	1	VB_SAUM_LM12gp214	aureus	C(C1)	Myoviridae
1424	hypothetical protein	3	2	PHISA_BS1gp13, PHISA_BS1gp14, PHISA_BS2gp11	aureus	C(C6)	Myoviridae
1425	hypothetical protein	2	2	80ALPHAgp4, PHISAUS-IPLA88gp4	aureus	B(B2)	Siphoviridae
1426	violaxanthin de-epoxidase	1	1	QUIDIVIDIgp113	epidermidis	C(C3)	Myoviridae
1427	hypothetical protein	19	19	11gp10, 53gp13, 69gp11, 80ALPHAgp13, 85gp12, LORACgp12, PHIETA2gp12, PHIMR25gp12, PHINM1gp11, PHINM2gp12, PHISAUS-IPLA88gp12, SA12gp12, SA97gp11, SAP26gp11, SP5gp12, SP6gp12, STB27gp10, TEM123gp9, TEM126gp10	aureus, hominis	B(B2), B(B11)	Siphoviridae
1428	XRE family transcriptional regulator	8	8	29gp40, 55-2gp38, 55-3gp38, 55gp47, B236gp37, PHIETAgp38, SP5gp33, X2gp49	aureus	B(B3), B(B2)	Siphoviridae
1429	hypothetical protein	1	1	PHIPVL108gp23	aureus	B(B7)	Siphoviridae
1430	hypothetical protein	6	5	PHIIBB-SEP1gp92, PHIIBB-SEP1gp93, PHIIPLA-C1Cgp95, QUIDIVIDIgp89, TERRANOVAgp87, TWILLINGATEgp90	epidermidis, sp.	C(C3)	Myoviridae
1431	hypothetical protein	2	2	PHISA_BS1gp129, PHISA_BS2gp124	aureus	C(C6)	Myoviridae
1432	hypothetical protein	6	6	CNPH82gp55, CNPXgp58, IME1348_01gp52, PH15gp58, STB12gp61, VB_SEPIS-PHIIPLA7gp49	epidermidis, epidermidis , hominis	B(B4), B(B10)	Siphoviridae
1433	hypothetical protein	1	1	SPBETA-LIKEgp128	epidermidis	Singleton	Siphoviridae
1434	membrane protein	2	2	PHIIBB-SEP1gp139, QUIDIVIDIgp138	epidermidis	C(C3)	Myoviridae
1435	hypothetical protein	2	2	VB_SSCM-1gp155, VB_SSCM-2gp155	sp.	C(C5)
1436	hypothetical protein	23	23	2638Agp31, 3Agp45, 47gp41, LH1gp37, P240gp45, PHI2958PVLgp43, PHI7401PVLgp34, PHISA2WA_ST121MSSAgp42, PHISA2WA_ST1gp43, PHISA2WA_ST30gp45, PHISA2WA_ST72gp46, PHISA2WA_ST78gp43, PHISA2WA_ST80gp43, PHISA2WA_ST93MSSAgp46, PHISA2WA_ST93gp44, PHISAUS-IPLA35gp40, SA137RUMSSAST121PVLgp44, SH-ST15644gp41, SMSAP5gp29, STAUST398-2gp43, TP310-2gp42, VB_SAUS_PHI2gp39, YMC/09/04/R1988gp41	aureus	B(B15), B(B5)	Siphoviridae,
1437	hypothetical protein	1	1	6ECgp100	epidermidis	D(D1)	Siphoviridae
1438	hypothetical protein	1	1	2638Agp42	aureus	B(B15)	Siphoviridae
1439	hypothetical protein	1	1	PHI879gp23	sciuri	B(B8)	Siphoviridae
1440	hypothetical protein	1	1	PHISA2WA_ST93gp31	aureus	B(B5)	Siphoviridae
1441	hypothetical protein	1	1	PHIN315gp19	aureus	B(B6)	Siphoviridae
1442	hypothetical protein	1	1	IME1367_01gp53	warneri	B(B9)	Siphoviridae
1443	hypothetical protein	5	5	2638Agp11, IME-SA4gp7, IME1354_01gp6, IME1367_01gp7, PHIRS7gp7	aureus, haemolyticus, sp., warneri , saprophyticus	B(B15), B(B9), B(B16), B(B14)	Siphoviridae
1444	hypothetical protein	1	1	PHISA_BS2gp76	aureus	C(C6)	Myoviridae
1445	hypothetical protein	1	1	2638Agp29	aureus	B(B15)	Siphoviridae
1446	hypothetical protein	11	11	3MRAgp44, 52Agp42, 80gp41, 96gp44, PHI5967PVLgp30, PHI7247PVLgp30, PHIETA3gp44, PHISA2WA_ST59gp46, PHISA2WA_ST5gp45, PHISLTgp40, SA97gp43	aureus	B(B3), B(B6), B(B5), B(B2)	Siphoviridae
1447	DUF2479 domain-containing protein	1	1	VB_SSCM-1gp169	sp.	C(C5)
1448	baseplate	54	53	676Zgp119, 812gp121, A3Rgp117, A5Wgp118, B1gp122, FI200Wgp119, G1gp105, GH15gp116, HYZ21gp114, IME-SA118gp107, IME-SA1gp110, IME-SA2gp110, IME-SA2gp111, ISPgp113, JA1gp120, JD007gp111, Kgp117, MCE-2014gp111, MSA6gp119, P108gp116, P4Wgp118, PHIIBB-SEP1gp39, PHIIPLA-C1Cgp38, PHIIPLA-RODIgp115, PHISA012gp112, PHISA039gp97, PHISA_BS1gp44, PHISA_BS2gp42, PSA-3gp110, QDSA001gp46, QDSA002gp121, QUIDIVID…	aureus, epidermidis, sp., aureus , xylosus, hyicus	C(C1), C(C3), C(C6), C(C2), C(C4), C(C5)	Myoviridae,
1449	hypothetical protein	10	8	3AJ-2017gp41, IME1346_01gp40, P282gp37, P282gp38, P630gp34, PHI13gp28, PVLgp33, SA345RUMSSAST8gp37, SA345RUMSSAST8gp38, TP310-1gp33	aureus	B(B7), B(B6)	Siphoviridae,
1450	hypothetical protein	4	4	P108gp214, PHISA039gp197, VB_SAUM_0414_108gp220, VB_SAU_CGgp211	aureus, sp., aureus	C(C1)	Myoviridae,
1451	hypothetical protein	53	53	676Zgp160, 812gp163, A3Rgp158, A5Wgp159, B1gp167, FI200Wgp160, G1gp149, GH15gp156, HYZ21gp140, IME-SA118gp152, IME-SA1gp156, IME-SA2gp157, ISPgp156, JA1gp165, JD007gp151, Kgp158, MCE-2014gp152, MSA6gp160, P108gp159, P4Wgp159, PHIIBB-SEP1gp80, PHIIPLA-C1Cgp83, PHIIPLA-RODIgp155, PHISA012gp152, PHISA039gp136, PHISA_BS1gp105, PHISA_BS2gp101, PSA-3gp153, QDSA001gp104, QDSA002gp160, QUIDIVIDIgp77, S25…	aureus, epidermidis, sp., aureus , xylosus, hyicus	C(C1), C(C3), C(C6), C(C2), C(C4), C(C5)	Myoviridae,
1452	hypothetical protein	1	1	CNPH82gp58	epidermidis	B(B4)	Siphoviridae
1453	Abi family protein	1	1	IME1323_01gp33	capitis	B(B10)	Siphoviridae
1454	hypothetical protein	15	15	3AJ-2017gp14, IME1346_01gp14, JS01gp11, PHI13gp11, PHI575gp11, PHI879gp11, PHIPV83gp19, PHIPVL-CN125gp10, PHIPVL108gp9, PVLgp11, SA537RUMSSAST97gp13, SA780RUMSSAST101gp11, SPT99F3gp11, TP310-1gp11, TP310-3gp11	aureus, sciuri, pseudintermedius	B(B7), B(B8), B(B12)	Siphoviridae,
1455	head-tail adapter protein	30	30	11gp8, 187gp8, 53gp10, 69gp9, 80ALPHAgp10, 85gp9, IME1318_01gp12, IME1323_01gp10, LORACgp9, PHIETA2gp9, PHIMR25gp9, PHINM1gp8, PHINM2gp9, PHISAUS-IPLA88gp10, SA12gp9, SA97gp9, SAP26gp8, SN10gp9, SN11gp9, SN13gp9, SN8gp9, SP5gp9, SP6gp9, SPT152gp9, SPT252gp9, SPT5gp9, STB12gp10, STB27gp7, TEM123gp7, TEM126gp8	aureus, haemolyticus , capitis , pseudintermedius , pseudintermedius, hominis	B(B2), B(B10), B(B1), B(B11)	Siphoviridae
1456	hypothetical protein	3	3	2638Agp39, IME-SA4gp54, VB_STAM_SA2gp45	aureus, haemolyticus, aureus	B(B15), B(B9), D(D2)	Siphoviridae
1457	DNA-binding protein	8	8	71gp1, EWgp1, IME1323_01gp1, IME1348_01gp1, IME1365_01gp1, ROSAgp1, VB_SEPIS-PHIIPLA7gp1, X2gp1	aureus, capitis , epidermidis , haemolyticus , epidermidis	B(B3), B(B4), B(B10)	Siphoviridae
1458	hypothetical protein	3	3	PHIIPLA-RODIgp198, PHISA039gp198, VB_SAU_CGgp212	sp., aureus	C(C1)	Myoviridae
1459	DUF2977 domain-containing protein	25	25	3Agp22, 42Egp25, LH1gp20, P240gp23, PHI12gp18, PHI2958PVLgp20, PHI7401PVLgp18, PHISA2WA_ST121MSSAgp19, PHISA2WA_ST1gp21, PHISA2WA_ST30gp20, PHISA2WA_ST5gp20, PHISA2WA_ST72gp21, PHISA2WA_ST78gp19, PHISA2WA_ST80gp20, PHISA2WA_ST93MSSAgp20, PHISA2WA_ST93gp21, PHISAUS-IPLA35gp20, PHISLTgp19, SA137RUMSSAST121PVLgp20, SH-ST15644gp20, SMSAP5gp18, STAUST398-2gp21, TP310-2gp19, VB_SAUS_PHI2gp20, YMC/09/04…	aureus	B(B5)	Siphoviridae,
1460	staphylokinase (sak toxin)	16	16	23MRAgp23, 3AJ-2017gp27, IME1346_01gp28, IME1361_01gp22, JS01gp24, P282gp23, PHI13gp21, PHI575gp24, PHIBU01gp21, PHIN315gp24, PHINM3gp24, SA1014RUMSSAST7gp24, SA345RUMSSAST8gp24, SA537RUMSSAST97gp28, SA780RUMSSAST101gp25, TP310-3gp22	aureus, sciuri	B(B6), B(B7), B(B8)	Siphoviridae,
1461	hypothetical protein	1	1	PHIMR25gp29	aureus	B(B2)	Siphoviridae
1462	hypothetical protein	5	5	PHIIBB-SEP1gp156, PHIIPLA-C1Cgp163, QUIDIVIDIgp156, TERRANOVAgp156, TWILLINGATEgp158	epidermidis, sp.	C(C3)	Myoviridae
1463	holliday junction resolvase	3	3	6ECgp76, VB_SEPS_SEP9gp67, VB_STAM_SA2gp65	epidermidis, aureus	D(D1), D(D2)	Siphoviridae
1464	hypothetical protein	14	14	812gp198, GH15gp189, HYZ21gp189, JD007gp185, Kgp190, P108gp193, PHISA012gp183, PHISA039gp171, QDSA002gp195, S25-3gp181, SPBETA-LIKEgp118, VB_SAUM_0414_108gp196, VB_SAUM_LM12gp193, VB_SAU_CGgp188	aureus, sp., aureus , epidermidis	C(C1), Singleton	Myoviridae, Siphoviridae,
1465	hypothetical protein	54	53	676Zgp161, 812gp164, A3Rgp159, A5Wgp160, B1gp168, FI200Wgp161, G1gp150, GH15gp157, HYZ21gp139, IME-SA118gp153, IME-SA1gp157, IME-SA2gp158, IME-SA2gp159, ISPgp157, JA1gp166, JD007gp152, Kgp159, MCE-2014gp153, MSA6gp161, P108gp160, P4Wgp160, PHIIBB-SEP1gp81, PHIIPLA-C1Cgp84, PHIIPLA-RODIgp156, PHISA012gp153, PHISA039gp137, PHISA_BS1gp106, PHISA_BS2gp102, PSA-3gp154, QDSA001gp105, QDSA002gp161, QUID…	aureus, epidermidis, sp., aureus , xylosus, hyicus	C(C1), C(C3), C(C6), C(C2), C(C4), C(C5)	Myoviridae,
1466	hypothetical protein	52	52	676Zgp164, 812gp167, A3Rgp162, A5Wgp163, B1gp171, FI200Wgp164, G1gp153, GH15gp160, HYZ21gp136, IME-SA118gp156, IME-SA1gp160, IME-SA2gp162, ISPgp160, JA1gp169, JD007gp155, Kgp162, MCE-2014gp156, MSA6gp164, P108gp163, P4Wgp163, PHIIBB-SEP1gp85, PHIIPLA-C1Cgp88, PHIIPLA-RODIgp159, PHISA012gp156, PHISA039gp140, PHISA_BS1gp110, PHISA_BS2gp106, PSA-3gp157, QDSA001gp108, QDSA002gp165, QUIDIVIDIgp82, S25…	aureus, epidermidis, sp., aureus , xylosus, hyicus	C(C1), C(C3), C(C6), C(C2), C(C4), C(C5)	Myoviridae,
1467	RNA polymerase sigma factor	53	53	676Zgp151, 812gp154, A3Rgp149, A5Wgp150, B1gp158, FI200Wgp151, G1gp140, GH15gp147, HYZ21gp149, IME-SA118gp143, IME-SA1gp147, IME-SA2gp148, ISPgp147, JA1gp156, JD007gp142, Kgp149, MCE-2014gp143, MSA6gp152, P108gp150, P4Wgp150, PHIIBB-SEP1gp73, PHIIPLA-C1Cgp76, PHIIPLA-RODIgp146, PHISA012gp143, PHISA039gp127, PHISA_BS1gp91, PHISA_BS2gp87, PSA-3gp144, QDSA001gp95, QDSA002gp151, QUIDIVIDIgp69, S25-3g…	aureus, epidermidis, sp., aureus , xylosus, hyicus	C(C1), C(C3), C(C6), C(C2), C(C4), C(C5)	Myoviridae,
1468	hypothetical protein	1	1	2638Agp17	aureus	B(B15)	Siphoviridae
1469	hypothetical protein	1	1	37gp27	aureus	B(B4)	Siphoviridae
1470	hypothetical protein	16	15	GH15gp10, JD007gp10, MCE-2014gp9, P108gp8, PHIIPLA-RODIgp11, PHISA012gp12, PHISA039gp1, QDSA002gp10, S25-3gp7, S25-4gp10, VB_SAUM_0414_108gp19, VB_SAUM_0414_108gp243, VB_SAUM_LM12gp11, VB_SAU_CGgp10, VB_SAU_CLO6gp12, VB_SAU_S24gp12	aureus, sp., aureus	C(C1)	Myoviridae,
1471	hypothetical protein	1	1	69gp56	aureus	B(B2)	Siphoviridae
1472	hypothetical protein	1	1	66gp14	aureus	A(A1)	Podoviridae
1473	hypothetical protein	7	7	6ECgp54, PHIIBB-SEP1gp105, PHIIPLA-C1Cgp115, QUIDIVIDIgp109, TERRANOVAgp104, TWILLINGATEgp107, VB_SEPS_SEP9gp45	epidermidis, sp.	D(D1), C(C3)	Siphoviridae, Myoviridae
1474	hypothetical protein	5	5	PHIIBB-SEP1gp57, PHIIPLA-C1Cgp56, QUIDIVIDIgp53, TERRANOVAgp53, TWILLINGATEgp54	epidermidis, sp.	C(C3)	Myoviridae
1475	hypothetical protein	1	1	TWORTgp31	hyicus	C(C4)	Myoviridae
1476	hypothetical protein	3	3	IME1367_01gp60, PH15gp59, VB_SEPIS-PHIIPLA7gp52	warneri , epidermidis	B(B9), B(B4)	Siphoviridae
1477	tail tube	53	53	676Zgp102, 812gp104, A3Rgp100, A5Wgp102, B1gp106, FI200Wgp102, G1gp87, GH15gp100, HYZ21gp99, IME-SA118gp92, IME-SA1gp93, IME-SA2gp94, ISPgp97, JA1gp104, JD007gp95, Kgp101, MCE-2014gp95, MSA6gp103, P108gp95, P4Wgp101, PHIIBB-SEP1gp19, PHIIPLA-C1Cgp18, PHIIPLA-RODIgp98, PHISA012gp92, PHISA039gp77, PHISA_BS1gp30, PHISA_BS2gp28, PSA-3gp94, QDSA001gp25, QDSA002gp104, QUIDIVIDIgp19, S25-3gp95, S25-4gp9…	aureus, epidermidis, sp., aureus , xylosus, hyicus	C(C1), C(C3), C(C6), C(C2), C(C4), C(C5)	Myoviridae,
1478	hypothetical protein	4	4	PHISA_BS1gp6, PHISA_BS2gp4, VB_SSCM-1gp200, VB_SSCM-2gp199	aureus , sp.	C(C6), C(C5)	Myoviridae,
1479	hypothetical protein	17	17	23MRAgp56, 80gp55, 96gp62, IME1346_01gp65, IME1361_01gp56, P630gp58, P954gp66, PHI13gp44, PHIETA3gp60, PHIIPLA-C1Cgp122, PHIPVL108gp52, SA137RUMSSAST121PVLgp54, SA345RUMSSAST8gp58, SA97gp50, SMSAP5gp36, TP310-1gp50, TP310-3gp50	aureus, sp.	B(B6), B(B3), B(B7), C(C3), B(B5), B(B2)	Siphoviridae, Myoviridae,
1480	DUF3310 domain-containing protein	6	6	CNPH82gp54, CNPXgp57, IME1348_01gp50, PH15gp57, VB_SEPIS-PHIIPLA5gp52, VB_SEPIS-PHIIPLA7gp48	epidermidis, epidermidis	B(B4)	Siphoviridae
1481	membrane protein	3	3	6ECgp32, VB_SEPS_SEP9gp30, VB_STAM_SA2gp28	epidermidis, aureus	D(D1), D(D2)	Siphoviridae
1482	DNA helicase	4	4	QDSA001gp52, SA11gp45, STAP1gp47, STAU2gp45	aureus , aureus	C(C2)	Myoviridae
1483	hypothetical protein	4	4	MCE-2014gp25, PHISA012gp24, PHISA_BS1gp151, PHISA_BS2gp153	aureus, aureus	C(C1), C(C6)	Myoviridae
1484	hypothetical protein	1	1	SPBETA-LIKEgp16	epidermidis	Singleton	Siphoviridae
1485	hypothetical protein	3	3	IME-SA4gp11, IME1367_01gp11, PHIRS7gp11	haemolyticus, warneri , saprophyticus	B(B9), B(B14)	Siphoviridae
1486	hypothetical protein	1	1	SPBETA-LIKEgp49	epidermidis	Singleton	Siphoviridae
1487	hypothetical protein	8	8	IME1365_01gp57, PHIIPLA-C1Cgp121, PHISA_BS1gp182, PHISA_BS2gp191, QUIDIVIDIgp112, TERRANOVAgp122, TWORTgp150, VB_SEPIS-PHIIPLA5gp58	haemolyticus , sp., aureus , epidermidis, hyicus	B(B4), C(C3), C(C6), C(C4)	Siphoviridae, Myoviridae
1488	hypothetical protein	37	37	676Zgp188, 812gp190, A5Wgp187, B1gp194, FI200Wgp188, G1gp172, GH15gp181, HYZ21gp182, IME-SA118gp177, IME-SA1gp181, IME-SA2gp183, ISPgp183, JA1gp192, JD007gp177, Kgp182, MSA6gp188, P108gp185, P4Wgp187, PHIIPLA-RODIgp180, PHISA012gp178, PHISA039gp162, PSA-3gp178, QDSA002gp187, SA11gp124, SA5gp168, STAP1gp130, STAPH1Ngp187, TEAM1gp185, VB_SAUM-FRUSAU02gp192, VB_SAUM_0414_108gp188, VB_SAUM_LM12gp184,…	aureus, sp., aureus , xylosus	C(C1), C(C2), C(C5)	Myoviridae,
1489	hypothetical protein	2	2	44AHJDgp6, PHIP68gp6	aureus	A(A1)	Podoviridae
1490	hypothetical protein	1	1	IME1367_01gp64	warneri	B(B9)	Siphoviridae
1491	hypothetical protein	1	1	PHISA_BS1gp80	aureus	C(C6)	Myoviridae
1492	hypothetical protein	21	21	676Zgp24, B1gp23, FI200Wgp24, G1gp8, GH15gp20, IME-SA118gp13, IME-SA1gp14, IME-SA2gp14, ISPgp18, JA1gp21, MSA6gp23, P108gp17, PHIIPLA-RODIgp20, PHISA_BS1gp160, PSA-3gp14, QDSA002gp20, SA5gp15, SB-1gp9, TEAM1gp16, VB_SAUM-FRUSAU02gp23, VB_SAUM_LM12gp21	aureus, sp., aureus , xylosus	C(C1), C(C6)	Myoviridae,
1493	hypothetical protein	5	3	PHI879gp51, VB_SSCM-1gp145, VB_SSCM-1gp149, VB_SSCM-2gp145, VB_SSCM-2gp149	sciuri, sp.	B(B8), C(C5)	Siphoviridae,
1494	ribonuclease H	3	3	6ECgp81, VB_SEPS_SEP9gp71, VB_STAM_SA2gp70	epidermidis, aureus	D(D1), D(D2)	Siphoviridae
1495	damage-inducible protein	30	30	11gp41, 29gp53, 42Egp56, 71gp51, 96gp50, B236gp50, CNPH82gp47, CNPXgp51, EWgp60, IME-SA4gp41, IME1354_01gp42, P954gp46, PH15gp51, PHIMR11gp47, PHIRS7gp43, PHISAUS-IPLA88gp45, SN10gp49, SN11gp50, SN13gp52, SN8gp50, SPT152gp48, SPT252gp49, SPT5gp48, STAUST398-3gp48, STB12gp52, STB20gp49, VB_SAUS_IMEP5gp48, VB_SEPIS-PHIIPLA5gp46, VB_SEPIS-PHIIPLA7gp42, X2gp62	aureus, epidermidis, haemolyticus, sp., saprophyticus, pseudintermedius , pseudintermedius, hominis, capitis	B(B2), B(B3), B(B5), B(B4), B(B9), B(B16), B(B6), B(B14), B(B1), B(B10), B(B13), B(B17)	Siphoviridae
1496	portal protein	6	6	IME-SA4gp4, IME1367_01gp4, PHIRS7gp4, STB20-LIKEgp4, STB20gp4, VB_SAUS_IMEP5gp7	haemolyticus, warneri , saprophyticus, epidermidis, capitis, aureus	B(B9), B(B14), B(B13), B(B17)	Siphoviridae
1497	major capsid protein	15	15	3AJ-2017gp9, IME1346_01gp9, JS01gp6, PHI13gp6, PHI575gp6, PHI879gp6, PHIPV83gp14, PHIPVL-CN125gp6, PHIPVL108gp5, PVLgp6, SA537RUMSSAST97gp8, SA780RUMSSAST101gp6, SPT99F3gp6, TP310-1gp6, TP310-3gp6	aureus, sciuri, pseudintermedius	B(B7), B(B8), B(B12)	Siphoviridae,
1498	hypothetical protein	1	1	VB_STAM_SA2gp18	aureus	D(D2)	Siphoviridae
1499	hypothetical protein	1	1	SPBETA-LIKEgp66	epidermidis	Singleton	Siphoviridae
1500	hypothetical protein	2	2	SPT152gp57, SPT99F3gp54	pseudintermedius	B(B1), B(B12)	Siphoviridae
1501	hypothetical protein	2	2	6ECgp69, VB_SEPS_SEP9gp58	epidermidis	D(D1)	Siphoviridae
1502	hypothetical protein	1	1	MCE-2014gp178	aureus	C(C1)	Myoviridae
1503	hypothetical protein	1	1	VB_SAUS_IMEP5gp53	aureus	B(B17)	Siphoviridae
1504	hypothetical protein	1	1	STB27gp47	hominis	B(B11)	Siphoviridae
1505	hypothetical protein	1	1	SPBETA-LIKEgp87	epidermidis	Singleton	Siphoviridae
1506	IS607 family transposase	3	3	PHISA012gp104, S25-3gp105, S25-4gp104	aureus	C(C1)	Myoviridae
1507	hypothetical protein	1	1	SPT152gp61	pseudintermedius	B(B1)	Siphoviridae
1508	hypothetical protein	1	1	VB_STAM_SA2gp15	aureus	D(D2)	Siphoviridae
1509	hypothetical protein	3	3	6ECgp107, VB_SEPS_SEP9gp95, VB_STAM_SA2gp89	epidermidis, aureus	D(D1), D(D2)	Siphoviridae
1510	hypothetical protein	2	2	VB_SSCM-1gp137, VB_SSCM-2gp137	sp.	C(C5)
1511	XRE family transcriptional regulator	4	4	PHI5967PVLgp23, PHI7247PVLgp23, PHIPV83gp41, PHISA2WA_ST59gp32	aureus	B(B6), B(B7)	Siphoviridae
1512	ATP-dependent DNA helicase	1	1	QDSA001gp184	aureus	C(C2)	Myoviridae
1513	hypothetical protein	6	6	QDSA001gp114, SA11gp97, STAP1gp103, STAU2gp98, VB_SAUM_REMUSgp86, VB_SAUM_ROMULUSgp86	aureus , aureus	C(C2)	Myoviridae
1514	hypothetical protein	4	4	QDSA001gp196, STAU2gp170, VB_SAUM_REMUSgp170, VB_SAUM_ROMULUSgp160	aureus , aureus	C(C2)	Myoviridae
1515	hypothetical protein	7	7	SN10gp61, SN11gp60, SN13gp64, SN8gp62, SPT252gp58, SPT5gp60, SPT99F3gp57	pseudintermedius , pseudintermedius	B(B1), B(B12)	Siphoviridae
1516	hypothetical protein	5	5	PHINM3gp32, PHISA2WA_ST121MSSAgp31, STAUST398-1gp36, STAUST398-2gp32, STAUST398-4gp32	aureus	B(B6), B(B5), B(B3)	Siphoviridae
1517	hypothetical protein	4	4	2638Agp18, PHI575gp18, PHI879gp18, SPT99F3gp19	aureus, sciuri, pseudintermedius	B(B15), B(B8), B(B12)	Siphoviridae
1518	head-tail adapter protein	14	14	3AJ-2017gp11, IME1346_01gp11, JS01gp8, PHI13gp8, PHI575gp8, PHI879gp8, PHIPV83gp16, PHIPVL-CN125gp7, PHIPVL108gp6, PVLgp8, SA537RUMSSAST97gp10, SA780RUMSSAST101gp8, SPT99F3gp8, TP310-3gp8	aureus, sciuri, pseudintermedius	B(B7), B(B8), B(B12)	Siphoviridae,
1519	antirepressor	1	1	PHIPVL-CN125gp31	aureus	B(B7)
1520	hypothetical protein	5	5	PHIIBB-SEP1gp131, PHIIPLA-C1Cgp141, QUIDIVIDIgp132, TERRANOVAgp131, TWILLINGATEgp132	epidermidis, sp.	C(C3)	Myoviridae
1521	hypothetical protein	2	2	VB_SSCM-1gp89, VB_SSCM-2gp89	sp.	C(C5)
1522	thioredoxin-like protein	50	50	676Zgp140, 812gp143, A3Rgp138, A5Wgp139, B1gp143, FI200Wgp140, G1gp126, GH15gp138, HYZ21gp162, IME-SA118gp128, IME-SA1gp131, IME-SA2gp133, ISPgp134, JA1gp141, JD007gp131, Kgp138, MCE-2014gp132, MSA6gp140, P108gp140, P4Wgp139, PHIIBB-SEP1gp64, PHIIPLA-C1Cgp64, PHIIPLA-RODIgp137, PHISA012gp133, PHISA039gp118, PSA-3gp131, QDSA001gp79, QDSA002gp142, QUIDIVIDIgp59, S25-3gp134, S25-4gp133, SA11gp67, SA…	aureus, epidermidis, sp., aureus , xylosus	C(C1), C(C3), C(C2), C(C5)	Myoviridae,
1523	hypothetical protein	25	25	676Zgp208, A3Rgp188, A5Wgp207, B1gp215, FI200Wgp208, G1gp194, GH15gp211, IME-SA118gp195, IME-SA1gp200, IME-SA2gp201, ISPgp204, JA1gp211, MCE-2014gp191, MSA6gp208, P108gp213, P4Wgp207, PHISA039gp196, PSA-3gp198, QDSA002gp216, SA5gp187, SB-1gp162, STAPH1Ngp207, TEAM1gp206, VB_SAUM-FRUSAU02gp212, VB_SAUM_LM12gp213	aureus, sp., aureus , xylosus	C(C1)	Myoviridae,
1524	portal protein	1	1	3MRAgp3	aureus	B(B3)	Siphoviridae
1525	hypothetical protein	1	1	VB_SAUS_IMEP5gp63	aureus	B(B17)	Siphoviridae
1526	dUTP pyrophosphatase	51	51	11gp50, 187gp71, 23MRAgp59, 2638Agp45, 29gp61, 3Agp56, 42Egp65, 47gp55, 52Agp56, 53gp67, 71gp62, 77gp58, 80ALPHAgp66, 80gp57, 85gp69, DW2gp56, EWgp73, IME1354_01gp58, P1105gp62, P282gp59, P954gp58, PHI12gp43, PHI7401PVLgp39, PHIETA2gp63, PHIMR11gp60, PHINM3gp59, PHIPVL-CN125gp58, PHIPVL108gp54, PHISA119gp61, PHISA2WA_ST121MSSAgp54, PHISA2WA_ST30gp55, PHISA2WA_ST5gp65, PHISA2WA_ST78gp54, PHISA2WA_…	aureus, sp., pseudintermedius , epidermidis	B(B2), B(B6), B(B15), B(B3), B(B5), B(B4), B(B16), B(B7), B(B1)	Siphoviridae,
1527	hypothetical protein	3	3	VB_SAUM_LM12gp219, VB_SAU_CLO6gp205, VB_SAU_S24gp201	aureus	C(C1)	Myoviridae
1528	hypothetical protein	16	16	44AHJDgp2, 66gp2, ANDHRAgp1, BP39gp2, GRCSgp2, PHIP68gp2, PSA3gp1, S13gp2, S24-1gp2, SAP-2gp1, SCH111gp2, SCH1gp2, SLPWgp1, ST134gp2, VB_SAUP_PHIAGO1.3gp1, VB_SAUP_PHIAGO1.9gp1	aureus, epidermidis	A(A1), A(A2)	Podoviridae
1529	hypothetical protein	3	3	CNPXgp61, STB12gp65, STB20gp58	epidermidis, hominis, capitis	B(B4), B(B10), B(B13)	Siphoviridae
1530	hypothetical protein	1	1	TWORTgp119	hyicus	C(C4)	Myoviridae
1531	hypothetical protein	3	3	IME1318_01gp13, IME1323_01gp11, STB12gp11	haemolyticus , capitis , hominis	B(B10)	Siphoviridae
1532	hypothetical protein	3	3	IME1348_01gp51, SPBETA-LIKEgp127, STB12gp60	epidermidis , epidermidis, hominis	B(B4), Singleton, B(B10)	Siphoviridae
1533	hypothetical protein	1	1	PHISA_BS2gp175	aureus	C(C6)	Myoviridae
1534	hypothetical protein	3	3	VB_SSCM-1gp158, VB_SSCM-2gp158, VB_STAM_SA2gp87	sp., aureus	C(C5), D(D2)	, Siphoviridae
1535	hypothetical protein	19	19	29gp4, 37gp5, 52Agp5, 55-2gp5, 55-3gp5, 55gp7, 80gp5, 88gp5, 92gp5, B236gp5, IME1365_01gp5, PHIETAgp5, PHIMR11gp5, SA13gp5, STAUST398-1gp5, STAUST398-5gp5, UPMK_2gp5, VB_SEPIS-PHIIPLA7gp5, X2gp7	aureus, haemolyticus , aureus , epidermidis	B(B3), B(B4)	Siphoviridae
1536	hypothetical protein	3	3	3AJ-2017gp35, PHIBU01gp25, SPT99F3gp27	aureus, pseudintermedius	B(B7), B(B6), B(B12)	Siphoviridae
1537	hypothetical protein	5	5	PHIIBB-SEP1gp183, PHIIPLA-C1Cgp190, QUIDIVIDIgp184, TERRANOVAgp186, TWILLINGATEgp187	epidermidis, sp.	C(C3)	Myoviridae
1538	hypothetical protein	2	2	VB_SSCM-1gp125, VB_SSCM-2gp125	sp.	C(C5)
1539	hypothetical protein	2	2	VB_SSCM-1gp114, VB_SSCM-2gp114	sp.	C(C5)
1540	hypothetical protein	1	1	SPBETA-LIKEgp136	epidermidis	Singleton	Siphoviridae
1541	hypothetical protein	6	6	QDSA001gp122, SA11gp105, STAP1gp110, STAU2gp105, VB_SAUM_REMUSgp95, VB_SAUM_ROMULUSgp94	aureus , aureus	C(C2)	Myoviridae
1542	hypothetical protein	52	52	676Zgp77, 812gp78, A3Rgp74, A5Wgp76, B1gp78, FI200Wgp77, G1gp61, GH15gp74, HYZ21gp74, IME-SA118gp65, IME-SA1gp66, IME-SA2gp65, ISPgp70, JA1gp76, JD007gp70, Kgp75, MCE-2014gp68, MSA6gp76, P108gp68, P4Wgp75, PHIIBB-SEP1gp192, PHIIPLA-C1Cgp196, PHIIPLA-RODIgp72, PHISA012gp67, PHISA039gp52, PHISA_BS1gp11, PHISA_BS2gp9, PSA-3gp68, QDSA001gp192, QUIDIVIDIgp194, S25-3gp71, S25-4gp69, SA11gp177, SA5gp65,…	aureus, epidermidis, sp., aureus , xylosus, hyicus	C(C1), C(C3), C(C6), C(C2), C(C4), C(C5)	Myoviridae,
1543	hypothetical protein	1	1	2638Agp28	aureus	B(B15)	Siphoviridae
1544	hypothetical protein	2	2	IME1354_01gp62, PHIRS7gp59	sp., saprophyticus	B(B16), B(B14)	Siphoviridae
1545	hypothetical protein	29	29	676Zgp61, 812gp61, A3Rgp58, A5Wgp60, B1gp60, FI200Wgp61, GH15gp60, JA1gp58, JD007gp55, Kgp59, MCE-2014gp53, MSA6gp60, P4Wgp59, PHIIPLA-RODIgp57, PHISA012gp52, PSA-3gp51, QDSA002gp62, S25-3gp56, S25-4gp54, SA5gp50, SB-1gp45, STAPH1Ngp60, TEAM1gp53, VB_SAUM-FRUSAU02gp60, VB_SAUM_0414_108gp64, VB_SAUM_LM12gp59, VB_SAU_CGgp53, VB_SAU_CLO6gp51, VB_SAU_S24gp50	aureus, sp., aureus , xylosus	C(C1)	Myoviridae,
1546	hypothetical protein	11	11	P1105gp12, P282gp12, P630gp12, PHIBU01gp11, PHINM3gp12, PHISA119gp12, PHISA2WA_ST22gp12, PHISA2WA_ST59gp12, SA1014RUMSSAST7gp12, SA345RUMSSAST8gp12, STAUST398-4gp13	aureus	B(B6)	Siphoviridae
1547	hypothetical protein	3	3	6ECgp136, VB_SEPS_SEP9gp123, VB_STAM_SA2gp126	epidermidis, aureus	D(D1), D(D2)	Siphoviridae
1548	hypothetical protein	23	23	676Zgp39, 812gp38, A3Rgp36, A5Wgp38, B1gp38, FI200Wgp39, G1gp23, GH15gp37, ISPgp33, JA1gp36, MSA6gp38, P4Wgp37, PHIIPLA-RODIgp35, PSA-3gp29, QDSA002gp40, SA5gp30, STAPH1Ngp38, TEAM1gp31, VB_SAUM-FRUSAU02gp38, VB_SAUM_0414_108gp42, VB_SAUM_LM12gp37, VB_SAU_CGgp32, VB_SAU_S24gp29	aureus, sp., aureus , xylosus	C(C1)	Myoviridae,
1549	hypothetical protein	1	1	TWORTgp53	hyicus	C(C4)	Myoviridae
1550	hypothetical protein	2	2	3Agp65, 42Egp77	aureus	B(B5)	Siphoviridae
1551	hypothetical protein	2	2	QDSA001gp19, STAP1gp18	aureus , aureus	C(C2)	Myoviridae
1552	hypothetical protein	7	7	PHISA2WA_ST121MSSAgp61, PHISA2WA_ST1gp60, PHISA2WA_ST72gp71, PHISA2WA_ST78gp62, PHISA2WA_ST80gp62, PHISA2WA_ST93MSSAgp66, PHISA2WA_ST93gp62	aureus	B(B5)	Siphoviridae
1553	hypothetical protein	2	2	QUIDIVIDIgp143, TERRANOVAgp143	epidermidis	C(C3)	Myoviridae
1554	hypothetical protein	1	1	TWORTgp153	hyicus	C(C4)	Myoviridae
1555	hypothetical protein	1	1	QDSA001gp153	aureus	C(C2)	Myoviridae
1556	hypothetical protein	1	1	PHIRS7gp52	saprophyticus	B(B14)	Siphoviridae
1557	hypothetical protein	2	2	53gp15, 85gp14	aureus	B(B2)	Siphoviridae
1558	hypothetical protein	1	1	SPBETA-LIKEgp19	epidermidis	Singleton	Siphoviridae
1559	hypothetical protein	1	1	SPBETA-LIKEgp95	epidermidis	Singleton	Siphoviridae
1560	hypothetical protein	3	3	TWORTgp166, VB_SSCM-1gp180, VB_SSCM-2gp179	hyicus, sp.	C(C4), C(C5)	Myoviridae,
1561	hypothetical protein	1	1	PHIIPLA-RODIgp190	sp.	C(C1)	Myoviridae
1562	terminase	26	26	3Agp1, 42Egp1, 47gp1, LH1gp1, P240gp1, PHI12gp1, PHI2958PVLgp1, PHI7401PVLgp1, PHISA2WA_ST121MSSAgp1, PHISA2WA_ST1gp1, PHISA2WA_ST30gp1, PHISA2WA_ST5gp1, PHISA2WA_ST72gp1, PHISA2WA_ST78gp1, PHISA2WA_ST80gp1, PHISA2WA_ST93MSSAgp1, PHISA2WA_ST93gp1, PHISAUS-IPLA35gp1, PHISLTgp1, SA137RUMSSAST121PVLgp1, SH-ST15644gp1, SMSAP5gp1, STAUST398-2gp1, TP310-2gp1, VB_SAUS_PHI2gp1, YMC/09/04/R1988gp1	aureus	B(B5)	Siphoviridae,
1563	TrmB family transcriptional regulator	16	16	3Agp44, 47gp40, LH1gp36, PHI2958PVLgp42, PHI7401PVLgp33, PHISA2WA_ST121MSSAgp41, PHISA2WA_ST1gp42, PHISA2WA_ST30gp44, PHISA2WA_ST78gp42, PHISA2WA_ST80gp42, PHISAUS-IPLA35gp39, SA137RUMSSAST121PVLgp43, SH-ST15644gp40, STAUST398-2gp42, TP310-2gp41, YMC/09/04/R1988gp40	aureus	B(B5)	Siphoviridae,
1564	DNA-binding protein	1	1	VB_SAUS_PHI2gp26	aureus	B(B5)	Siphoviridae
1565	hypothetical protein	2	2	IME-SA4gp46, STB12gp57	haemolyticus, hominis	B(B9), B(B10)	Siphoviridae
1566	exonuclease	3	3	47gp30, LH1gp29, PHI2958PVLgp32	aureus	B(B5)	Siphoviridae,
1567	hypothetical protein	5	5	PHIIBB-SEP1gp90, PHIIPLA-C1Cgp93, QUIDIVIDIgp87, TERRANOVAgp85, TWILLINGATEgp88	epidermidis, sp.	C(C3)	Myoviridae
1568	hypothetical protein	1	1	37gp56	aureus	B(B4)	Siphoviridae
1569	DUF1270 domain-containing protein	5	5	IME-SA4gp33, IME1318_01gp44, IME1365_01gp40, STB12gp43, STB27gp35	haemolyticus, haemolyticus , hominis	B(B9), B(B10), B(B4), B(B11)	Siphoviridae
1570	hypothetical protein	1	1	SPBETA-LIKEgp39	epidermidis	Singleton	Siphoviridae
1571	hypothetical protein	1	1	QDSA001gp190	aureus	C(C2)	Myoviridae
1572	membrane protein	36	36	676Zgp178, 812gp180, A3Rgp176, A5Wgp177, B1gp184, FI200Wgp178, G1gp164, GH15gp173, HYZ21gp124, IME-SA118gp169, IME-SA1gp173, IME-SA2gp175, ISPgp173, JA1gp182, JD007gp169, Kgp174, MCE-2014gp170, MSA6gp178, P108gp177, P4Wgp177, PHIIPLA-RODIgp173, PHISA012gp170, PHISA039gp154, PSA-3gp170, QDSA002gp179, S25-3gp170, S25-4gp169, SA5gp159, STAPH1Ngp177, TEAM1gp177, VB_SAUM-FRUSAU02gp182, VB_SAUM_0414_10…	aureus, sp., aureus , xylosus	C(C1)	Myoviridae,
1573	hypothetical protein	4	4	JS01gp27, STAUST398-1gp31, STAUST398-4gp27, TEM126gp43	aureus	B(B7), B(B3), B(B6), B(B2)	Siphoviridae
1574	hypothetical protein	1	1	TWORTgp20	hyicus	C(C4)	Myoviridae
1575	TreB	38	27	676Zgp2, 676Zgp214, 812gp2, A3Rgp194, A3Rgp2, A5Wgp2, A5Wgp213, B1gp2, B1gp221, FI200Wgp2, FI200Wgp214, G1gp199, ISPgp210, JA1gp2, JA1gp217, JD007gp212, Kgp2, Kgp214, MSA6gp2, MSA6gp214, P4Wgp2, P4Wgp213, PHIIPLA-RODIgp205, PHISA039gp204, PSA-3gp204, QDSA001gp134, SA11gp117, SA5gp193, STAP1gp123, STAPH1Ngp2, STAPH1Ngp213, STAU2gp113, TEAM1gp212, VB_SAUM-FRUSAU02gp2, VB_SAUM-FRUSAU02gp218, VB_SAUM…	aureus, sp., aureus , xylosus	C(C1), C(C2)	Myoviridae,
1576	AP2 domain-containing protein	2	2	IME1348_01gp42, PHISA2WA_ST5gp49	epidermidis , aureus	B(B4), B(B5)	Siphoviridae
1577	tail protein	1	1	PVLgp17	aureus	B(B7)	Siphoviridae
1578	HNH endonuclease	2	2	QDSA001gp88, TERRANOVAgp178	aureus , epidermidis	C(C2), C(C3)	Myoviridae
1579	toxin MazF (mazF toxin)	8	8	23MRAgp29, 77gp23, IME1361_01gp30, P282gp29, P954gp26, SA1014RUMSSAST7gp28, SA345RUMSSAST8gp29, STB27gp27	aureus, hominis	B(B6), B(B11)	Siphoviridae
1580	hypothetical protein	1	1	VB_STAM_SA2gp107	aureus	D(D2)	Siphoviridae
1581	guanylate kinase	3	3	6ECgp45, VB_SEPS_SEP9gp41, VB_STAM_SA2gp40	epidermidis, aureus	D(D1), D(D2)	Siphoviridae
1582	hypothetical protein	37	37	676Zgp44, 812gp43, A3Rgp41, A5Wgp43, B1gp43, FI200Wgp44, G1gp28, GH15gp42, HYZ21gp40, IME-SA118gp32, IME-SA1gp33, IME-SA2gp32, ISPgp38, JA1gp41, JD007gp38, Kgp41, MCE-2014gp36, MSA6gp43, P108gp36, P4Wgp42, PHIIPLA-RODIgp40, PHISA012gp35, PHISA039gp23, PSA-3gp34, QDSA002gp45, S25-3gp39, S25-4gp37, SA5gp35, SB-1gp28, STAPH1Ngp43, TEAM1gp36, VB_SAUM-FRUSAU02gp43, VB_SAUM_0414_108gp47, VB_SAUM_LM12gp…	aureus, sp., aureus , xylosus	C(C1)	Myoviridae,
1583	DUF4355 domain-containing protein	3	3	IME1318_01gp9, IME1323_01gp7, STB12gp7	haemolyticus , capitis , hominis	B(B10)	Siphoviridae
1584	DUF4065 domain-containing protein	1	1	STAUST398-2gp27	aureus	B(B5)	Siphoviridae
1585	hypothetical protein	1	1	SPBETA-LIKEgp124	epidermidis	Singleton	Siphoviridae
1586	hypothetical protein	4	4	PHISAUS-IPLA88gp30, SAP26gp32, TEM123gp28, TEM126gp30	aureus	B(B2)	Siphoviridae
1587	hypothetical protein	5	5	SA11gp145, STAP1gp150, STAU2gp135, VB_SAUM_REMUSgp131, VB_SAUM_ROMULUSgp121	aureus	C(C2)	Myoviridae
1588	hypothetical protein	1	1	SPBETA-LIKEgp99	epidermidis	Singleton	Siphoviridae
1589	hypothetical protein	1	1	SPBETA-LIKEgp21	epidermidis	Singleton	Siphoviridae
1590	hypothetical protein	2	2	QUIDIVIDIgp125, TERRANOVAgp121	epidermidis	C(C3)	Myoviridae
1591	hypothetical protein	28	28	676Zgp192, 812gp194, A5Wgp191, B1gp198, FI200Wgp192, G1gp177, IME-SA118gp181, IME-SA1gp185, IME-SA2gp187, ISPgp188, JA1gp196, JD007gp181, Kgp186, MSA6gp192, P108gp189, P4Wgp191, PHISA039gp166, PHISA_BS1gp119, PHISA_BS2gp114, PSA-3gp182, SA5gp172, STAPH1Ngp191, TEAM1gp189, VB_SAUM-FRUSAU02gp196, VB_SAUM_0414_108gp192, VB_SAUM_LM12gp188, VB_SAU_CGgp183, VB_SAU_S24gp176	aureus, sp., aureus , xylosus	C(C1), C(C6)	Myoviridae,
1592	DUF2483 domain-containing protein	5	5	IME-SA4gp35, IME1318_01gp46, IME1365_01gp42, PHIRS7gp37, VB_SAUS_IMEP5gp44	haemolyticus, haemolyticus , saprophyticus, aureus	B(B9), B(B10), B(B4), B(B14), B(B17)	Siphoviridae
1593	hypothetical protein	51	51	676Zgp85, 812gp87, A3Rgp83, A5Wgp85, B1gp89, FI200Wgp85, G1gp69, GH15gp83, HYZ21gp82, IME-SA118gp75, IME-SA1gp76, IME-SA2gp77, ISPgp79, JA1gp87, JD007gp78, Kgp84, MCE-2014gp78, MSA6gp86, P108gp77, P4Wgp84, PHIIBB-SEP1gp3, PHIIPLA-C1Cgp2, PHIIPLA-RODIgp82, PHISA012gp75, PHISA039gp60, PSA-3gp77, QDSA001gp6, QDSA002gp85, QUIDIVIDIgp3, S25-3gp79, S25-4gp78, SA11gp4, SA5gp74, SB-1gp70, STAP1gp5, STAPH…	aureus, epidermidis, sp., aureus , xylosus, hyicus	C(C1), C(C3), C(C2), C(C4), C(C5)	Myoviridae,
1594	hypothetical protein	1	1	TWORTgp175	hyicus	C(C4)	Myoviridae
1595	hypothetical protein	2	2	VB_SSCM-1gp102, VB_SSCM-2gp102	sp.	C(C5)
1596	HNH endonuclease	6	6	QDSA001gp76, SPBETA-LIKEgp78, STAP1gp70, TWORTgp64, VB_SAUM_REMUSgp59, VB_SAUM_ROMULUSgp59	aureus , epidermidis, aureus, hyicus	C(C2), Singleton, C(C4)	Myoviridae, Siphoviridae
1597	β-hemolysin (hlb toxin)	1	1	3AJ-2017gp33	aureus	B(B7)	Siphoviridae
1598	hypothetical protein	37	37	676Zgp45, 812gp44, A3Rgp42, A5Wgp44, B1gp44, FI200Wgp45, G1gp29, GH15gp43, HYZ21gp41, IME-SA118gp33, IME-SA1gp34, IME-SA2gp33, ISPgp39, JA1gp42, JD007gp39, Kgp42, MCE-2014gp37, MSA6gp44, P108gp37, P4Wgp43, PHIIPLA-RODIgp41, PHISA012gp36, PHISA039gp24, PSA-3gp35, QDSA002gp46, S25-3gp40, S25-4gp38, SA5gp36, SB-1gp29, STAPH1Ngp44, TEAM1gp37, VB_SAUM-FRUSAU02gp44, VB_SAUM_0414_108gp48, VB_SAUM_LM12gp…	aureus, sp., aureus , xylosus	C(C1)	Myoviridae,
1599	hypothetical protein	53	52	676Zgp115, 812gp117, A3Rgp113, A5Wgp114, B1gp118, FI200Wgp115, G1gp101, GH15gp112, HYZ21gp110, IME-SA118gp103, IME-SA1gp104, IME-SA2gp106, ISPgp109, JA1gp116, JD007gp107, Kgp113, MCE-2014gp107, MSA6gp115, P108gp111, P108gp112, P4Wgp114, PHIIBB-SEP1gp35, PHIIPLA-C1Cgp34, PHIIPLA-RODIgp111, PHISA012gp108, PHISA039gp93, PHISA_BS1gp40, PHISA_BS2gp38, PSA-3gp106, QDSA001gp42, QDSA002gp117, QUIDIVIDIgp…	aureus, epidermidis, sp., aureus , xylosus, hyicus	C(C1), C(C3), C(C6), C(C2), C(C4), C(C5)	Myoviridae,
1600	hypothetical protein	3	3	QDSA001gp120, VB_SAUM_REMUSgp93, VB_SAUM_ROMULUSgp92	aureus , aureus	C(C2)	Myoviridae
1601	hypothetical protein	16	16	GH15gp101, JD007gp96, P108gp96, PHIIBB-SEP1gp21, PHISA012gp94, PHISA039gp79, QDSA001gp27, QDSA002gp105, S25-3gp96, S25-4gp95, TERRANOVAgp21, TWILLINGATEgp20, TWORTgp24, VB_SAUM_LM12gp102, VB_SSCM-1gp21, VB_SSCM-2gp21	aureus, epidermidis, sp., aureus , hyicus	C(C1), C(C3), C(C2), C(C4), C(C5)	Myoviridae,
1602	hypothetical protein	1	1	IME1367_01gp31	warneri	B(B9)	Siphoviridae
1603	anti-repressor	1	1	PHI2958PVLgp35	aureus	B(B5)
1604	hypothetical protein	4	4	SA11gp119, STAP1gp125, STAU2gp115, VB_SAUM_REMUSgp108	aureus	C(C2)	Myoviridae
1605	hypothetical protein	2	2	VB_SSCM-1gp124, VB_SSCM-2gp124	sp.	C(C5)
1606	transcriptional regulator	40	40	676Zgp46, 812gp45, A3Rgp43, A5Wgp45, B1gp45, FI200Wgp46, G1gp30, GH15gp44, HYZ21gp42, IME-SA118gp34, IME-SA1gp35, IME-SA2gp34, ISPgp40, JA1gp43, JD007gp40, Kgp43, MCE-2014gp38, MSA6gp45, P108gp38, P4Wgp44, PHIIPLA-RODIgp42, PHISA012gp37, PHISA039gp25, PSA-3gp36, QDSA002gp47, S25-3gp41, S25-4gp39, SA5gp37, SB-1gp30, STAP1gp159, STAPH1Ngp45, TEAM1gp38, VB_SAUM-FRUSAU02gp45, VB_SAUM_0414_108gp49, VB…	aureus, sp., aureus , xylosus	C(C1), C(C2)	Myoviridae,
1607	hypothetical protein	1	1	TWORTgp107	hyicus	C(C4)	Myoviridae
1608	XRE family transcriptional regulator	7	7	P240gp36, PHISA2WA_ST72gp37, PHISA2WA_ST93MSSAgp36, PHISA2WA_ST93gp36, PHISAUS-IPLA35gp33, STB27gp31, VB_SAUS_PHI2gp33	aureus, hominis	B(B5), B(B11)	Siphoviridae
1609	hypothetical protein	5	5	PHIIBB-SEP1gp24, PHIIPLA-C1Cgp22, QUIDIVIDIgp23, TERRANOVAgp23, TWILLINGATEgp23	epidermidis, sp.	C(C3)	Myoviridae
1610	hypothetical protein	1	1	SPBETA-LIKEgp65	epidermidis	Singleton	Siphoviridae
1611	hypothetical protein	3	3	3Agp62, 42Egp73, 47gp61	aureus	B(B5)	Siphoviridae
1612	hypothetical protein	4	4	PHIIBB-SEP1gp138, PHIIPLA-C1Cgp145, TERRANOVAgp139, TWILLINGATEgp139	epidermidis, sp.	C(C3)	Myoviridae
1613	hypothetical protein	1	1	IME1354_01gp13	sp.	B(B16)	Siphoviridae
1614	hypothetical protein	1	1	SPBETA-LIKEgp24	epidermidis	Singleton	Siphoviridae
1615	hypothetical protein	3	3	STAP1gp138, VB_SAUM_REMUSgp121, VB_SAUM_ROMULUSgp108	aureus	C(C2)	Myoviridae
1616	hypothetical protein	28	28	676Zgp191, 812gp193, A5Wgp190, B1gp197, FI200Wgp191, G1gp176, GH15gp184, HYZ21gp185, IME-SA118gp180, IME-SA1gp184, IME-SA2gp186, ISPgp187, JA1gp195, JD007gp180, Kgp185, MSA6gp191, P108gp188, P4Wgp190, PHISA039gp165, PSA-3gp181, QDSA002gp190, SA5gp171, STAPH1Ngp190, TEAM1gp188, VB_SAUM-FRUSAU02gp195, VB_SAUM_0414_108gp191, VB_SAUM_LM12gp187, VB_SAU_CGgp182	aureus, sp., aureus , xylosus	C(C1)	Myoviridae,
1617	hypothetical protein	1	1	QDSA001gp99	aureus	C(C2)	Myoviridae
1618	hypothetical protein	1	1	X2gp23	aureus	B(B3)	Siphoviridae
1619	hypothetical protein	1	1	TWORTgp173	hyicus	C(C4)	Myoviridae
1620	hypothetical protein	2	2	VB_SSCM-1gp134, VB_SSCM-2gp134	sp.	C(C5)
1621	hypothetical protein	2	2	VB_SSCM-1gp172, VB_SSCM-2gp171	sp.	C(C5)
1622	hypothetical protein	1	1	DW2gp53	aureus	B(B3)	Siphoviridae
1623	hypothetical protein	1	1	SPBETA-LIKEgp42	epidermidis	Singleton	Siphoviridae
1624	hypothetical protein	2	2	PHISA_BS1gp184, PHISA_BS2gp193	aureus	C(C6)	Myoviridae
1625	ribonuclease H	53	52	676Zgp64, 812gp64, A3Rgp61, A5Wgp63, B1gp63, FI200Wgp64, G1gp47, GH15gp63, HYZ21gp60, IME-SA118gp51, IME-SA1gp52, IME-SA2gp51, ISPgp56, JA1gp61, JD007gp58, Kgp62, MCE-2014gp56, MSA6gp63, P108gp55, P4Wgp62, PHIIBB-SEP1gp181, PHIIPLA-C1Cgp188, PHIIPLA-RODIgp60, PHISA012gp55, PHISA039gp41, PHISA_BS1gp190, PHISA_BS2gp198, PSA-3gp54, QDSA001gp178, QDSA002gp65, QUIDIVIDIgp182, S25-3gp59, S25-4gp57, SA1…	aureus, epidermidis, sp., aureus , xylosus, hyicus	C(C1), C(C3), C(C6), C(C2), C(C4), C(C5)	Myoviridae,
1626	transcriptional regulator	27	27	3Agp66, 42Egp78, 47gp64, LH1gp56, P240gp66, PHI12gp48, PHI2958PVLgp59, PHI7401PVLgp43, PHISA2WA_ST121MSSAgp64, PHISA2WA_ST1gp63, PHISA2WA_ST30gp63, PHISA2WA_ST5gp75, PHISA2WA_ST72gp74, PHISA2WA_ST78gp65, PHISA2WA_ST80gp65, PHISA2WA_ST93MSSAgp69, PHISA2WA_ST93gp65, PHISAUS-IPLA35gp61, PHISLTgp60, SA137RUMSSAST121PVLgp63, SH-ST15644gp63, SMSAP5gp41, SPT99F3gp66, STAUST398-2gp61, TP310-2gp66, VB_SAU…	aureus, pseudintermedius	B(B5), B(B12)	Siphoviridae,
1627	DUF4231 domain-containing protein	8	8	187gp34, SN10gp29, SN11gp29, SN13gp31, SN8gp29, SPT252gp30, SPT5gp30, X2gp41	aureus, pseudintermedius	B(B2), B(B1), B(B3)	Siphoviridae
1628	hypothetical protein	3	3	PHISA_BS2gp162, VB_SSCM-1gp106, VB_SSCM-2gp106	aureus , sp.	C(C6), C(C5)	Myoviridae,
1629	hypothetical protein	4	4	IME-SA4gp19, IME1318_01gp24, IME1365_01gp23, VB_SAUS_IMEP5gp30	haemolyticus, haemolyticus , aureus	B(B9), B(B10), B(B4), B(B17)	Siphoviridae
1630	hypothetical protein	4	4	PH15gp29, PHISA_BS1gp17, PHISA_BS2gp15, VB_SEPIS-PHIIPLA7gp27	epidermidis, aureus	B(B4), C(C6)	Siphoviridae, Myoviridae
1631	GMP reductase	1	1	42Egp35	aureus	B(B5)	Siphoviridae
1632	hypothetical protein	48	48	676Zgp123, 812gp126, A3Rgp121, A5Wgp122, B1gp126, FI200Wgp123, G1gp109, GH15gp120, HYZ21gp179, IME-SA118gp111, IME-SA1gp114, IME-SA2gp115, ISPgp117, JA1gp124, JD007gp115, Kgp121, MCE-2014gp115, MSA6gp123, P108gp120, P4Wgp122, PHIIBB-SEP1gp43, PHIIPLA-C1Cgp42, PHIIPLA-RODIgp119, PHISA012gp116, PHISA039gp101, PSA-3gp114, QDSA001gp50, QDSA002gp125, QUIDIVIDIgp40, S25-3gp117, S25-4gp116, SA11gp43, SA…	aureus, epidermidis, sp., aureus , xylosus, hyicus	C(C1), C(C3), C(C2), C(C4)	Myoviridae,
1633	hypothetical protein	3	3	6ECgp111, VB_SEPS_SEP9gp101, VB_STAM_SA2gp93	epidermidis, aureus	D(D1), D(D2)	Siphoviridae
1634	hypothetical protein	53	53	676Zgp51, 812gp51, A3Rgp48, A5Wgp50, B1gp50, FI200Wgp51, G1gp35, GH15gp49, HYZ21gp48, IME-SA118gp39, IME-SA1gp40, IME-SA2gp39, ISPgp45, JA1gp48, JD007gp45, Kgp49, MCE-2014gp43, MSA6gp50, P108gp43, P4Wgp49, PHIIBB-SEP1gp168, PHIIPLA-C1Cgp176, PHIIPLA-RODIgp47, PHISA012gp42, PHISA039gp30, PHISA_BS1gp174, PHISA_BS2gp183, PSA-3gp41, QDSA001gp165, QDSA002gp52, QUIDIVIDIgp166, S25-3gp46, S25-4gp44, SA1…	aureus, epidermidis, sp., aureus , xylosus, hyicus	C(C1), C(C3), C(C6), C(C2), C(C4), C(C5)	Myoviridae,
1635	hypothetical protein	15	15	3AJ-2017gp16, IME1346_01gp16, JS01gp13, PHI13gp13, PHI575gp13, PHI879gp13, PHIPV83gp21, PHIPVL-CN125gp12, PHIPVL108gp11, PVLgp13, SA537RUMSSAST97gp15, SA780RUMSSAST101gp14, SPT99F3gp13, TP310-1gp13, TP310-3gp13	aureus, sciuri, pseudintermedius	B(B7), B(B8), B(B12)	Siphoviridae,
1636	hypothetical protein	1	1	TWORTgp108	hyicus	C(C4)	Myoviridae
1637	hypothetical protein	45	45	676Zgp156, 812gp159, A3Rgp154, A5Wgp155, B1gp163, FI200Wgp156, G1gp145, GH15gp152, HYZ21gp144, IME-SA118gp148, IME-SA1gp152, IME-SA2gp153, ISPgp152, JA1gp161, JD007gp147, Kgp154, MCE-2014gp148, MSA6gp156, P108gp155, P4Wgp155, PHIIBB-SEP1gp77, PHIIPLA-C1Cgp80, PHIIPLA-RODIgp151, PHISA012gp148, PHISA039gp132, PHISA_BS1gp102, PHISA_BS2gp98, PSA-3gp149, QDSA002gp156, QUIDIVIDIgp73, S25-3gp148, S25-4g…	aureus, epidermidis, sp., aureus , xylosus	C(C1), C(C3), C(C6), C(C5)	Myoviridae,
1638	major capsid protein	29	29	11gp6, 3MRAgp6, 53gp8, 69gp7, 80ALPHAgp8, 85gp7, 96gp7, B166gp6, DW2gp7, IME1318_01gp10, IME1323_01gp8, LORACgp7, PHIETA2gp7, PHIETA3gp7, PHIJBgp7, PHIMR25gp7, PHINM1gp6, PHINM2gp7, PHINM4gp7, PHISAUS-IPLA88gp8, SA12gp7, SA97gp7, SAP26gp6, SP5gp7, SP6gp7, STAUST398-3gp7, STB12gp8, TEM123gp6, TEM126gp6	aureus, haemolyticus , capitis , hominis	B(B2), B(B3), B(B10)	Siphoviridae
1639	phosphatidylinositol kinase	2	2	52Agp29, SAP26gp28	aureus	B(B3), B(B2)	Siphoviridae
1640	hypothetical protein	5	5	PHIIBB-SEP1gp148, PHIIPLA-C1Cgp154, QUIDIVIDIgp151, TERRANOVAgp150, TWILLINGATEgp150	epidermidis, sp.	C(C3)	Myoviridae
1641	hypothetical protein	1	1	2638Agp16	aureus	B(B15)	Siphoviridae
1642	tail morphogenetic protein	2	2	VB_SSCM-1gp35, VB_SSCM-2gp35	sp.	C(C5)
1643	tail morphogenetic protein	9	9	IME-SA1gp108, MCE-2014gp110, P108gp115, PHIIPLA-RODIgp114, PHISA039gp96, VB_SAUM_LM12gp117, VB_SAU_CGgp111, VB_SAU_CLO6gp110, VB_SAU_S24gp108	aureus, sp., aureus	C(C1)	Myoviridae
1644	adsorption-associated tail protein	54	53	676Zgp120, 812gp122, 812gp123, A3Rgp118, A5Wgp119, B1gp123, FI200Wgp120, G1gp106, GH15gp117, HYZ21gp115, IME-SA118gp108, IME-SA1gp111, IME-SA2gp112, ISPgp114, JA1gp121, JD007gp112, Kgp118, MCE-2014gp112, MSA6gp120, P108gp117, P4Wgp119, PHIIBB-SEP1gp40, PHIIPLA-C1Cgp39, PHIIPLA-RODIgp116, PHISA012gp113, PHISA039gp98, PHISA_BS1gp45, PHISA_BS2gp43, PSA-3gp111, QDSA001gp47, QDSA002gp122, QUIDIVIDIgp3…	aureus, epidermidis, sp., aureus , xylosus, hyicus	C(C1), C(C3), C(C6), C(C2), C(C4), C(C5)	Myoviridae,
1645	hypothetical protein	7	7	IME1348_01gp57, QDSA001gp161, SA11gp151, STAP1gp157, STAU2gp142, VB_SAUM_REMUSgp138, VB_SAUM_ROMULUSgp128	epidermidis , aureus , aureus	B(B4), C(C2)	Siphoviridae, Myoviridae
1646	hypothetical protein	17	17	187gp52, 42Egp50, 55-2gp44, 55-3gp44, 55gp55, 92gp40, DW2gp38, LORACgp42, P630gp42, PHIMR11gp41, PHINM2gp41, PHIPV83gp51, PHIPVL108gp40, SA13gp40, STAUST398-1gp50, STAUST398-3gp42, STAUST398-5gp46	aureus	B(B2), B(B5), B(B3), B(B6), B(B7)	Siphoviridae
1647	hypothetical protein	1	1	PHI575gp51	sciuri	B(B8)	Siphoviridae
1648	hypothetical protein	1	1	IME1367_01gp54	warneri	B(B9)	Siphoviridae
1649	hypothetical protein	49	36	676Zgp12, 676Zgp224, 812gp12, A3Rgp12, A3Rgp204, A5Wgp12, A5Wgp223, B1gp12, B1gp231, FI200Wgp12, FI200Wgp224, G1gp209, GH15gp4, HYZ21gp12, IME-SA118gp4, IME-SA1gp5, IME-SA2gp5, ISPgp5, JA1gp11, JA1gp226, Kgp12, Kgp224, MCE-2014gp4, MSA6gp12, MSA6gp224, P108gp4, P4Wgp12, P4Wgp223, PHIIPLA-RODIgp4, PHISA012gp9, PHISA_BS1gp133, PHISA_BS2gp128, PHISA_BS2gp131, PSA-3gp4, QDSA001gp147, QDSA002gp4, S25-…	aureus, sp., aureus , xylosus	C(C1), C(C6), C(C2)	Myoviridae,
1650	hypothetical protein	46	46	676Zgp134, 812gp137, A3Rgp132, A5Wgp133, B1gp137, FI200Wgp134, G1gp120, GH15gp131, HYZ21gp168, IME-SA118gp122, IME-SA1gp125, IME-SA2gp127, ISPgp128, JA1gp135, JD007gp125, Kgp132, MCE-2014gp126, MSA6gp134, P108gp134, P4Wgp133, PHIIPLA-RODIgp131, PHISA012gp127, PHISA039gp112, PSA-3gp125, QDSA001gp70, QDSA002gp136, S25-3gp128, S25-4gp127, SA11gp60, SA5gp117, SB-1gp117, STAP1gp64, STAPH1Ngp133, STAU2…	aureus, sp., aureus , xylosus, hyicus	C(C1), C(C2), C(C4), C(C5)	Myoviridae,
1651	HNH endonuclease	3	3	6ECgp142, VB_SEPS_SEP9gp129, VB_STAM_SA2gp130	epidermidis, aureus	D(D1), D(D2)	Siphoviridae
1652	hypothetical protein	2	2	VB_SSCM-1gp164, VB_SSCM-2gp164	sp.	C(C5)
1653	XRE family transcriptional regulator	7	7	55-2gp35, 55-3gp35, 55gp44, CNPH82gp35, IME1323_01gp35, IME1348_01gp32, VB_SEPIS-PHIIPLA7gp31	aureus, epidermidis, capitis , epidermidis	B(B3), B(B4), B(B10)	Siphoviridae
1654	hypothetical protein	1	1	IME1346_01gp18	aureus	B(B7)	Siphoviridae
1655	hypothetical protein	15	15	812gp196, GH15gp187, HYZ21gp187, JD007gp183, Kgp188, P108gp191, PHISA012gp181, PHISA039gp169, QDSA002gp193, S25-3gp179, VB_SAUM_0414_108gp194, VB_SAUM_LM12gp191, VB_SAU_CGgp186, VB_SAU_CLO6gp181, VB_SAU_S24gp179	aureus, sp., aureus	C(C1)	Myoviridae,
1656	integrase (Y-Int)	1	1	PHI575gp29	sciuri	B(B8)	Siphoviridae
1657	portal protein	20	20	23MRAgp3, 2638Agp3, 77gp3, IME1354_01gp3, IME1361_01gp3, P1105gp3, P282gp3, P630gp3, P954gp3, PHI5967PVLgp3, PHI7247PVLgp3, PHIBU01gp3, PHIN315gp3, PHINM3gp3, PHISA119gp3, PHISA2WA_ST22gp3, PHISA2WA_ST59gp3, SA1014RUMSSAST7gp3, SA345RUMSSAST8gp3, STAUST398-4gp4	aureus, sp.	B(B6), B(B15), B(B16)	Siphoviridae
1658	major capsid protein	26	26	3Agp5, 42Egp5, 47gp5, LH1gp5, P240gp5, PHI12gp5, PHI2958PVLgp5, PHI7401PVLgp5, PHISA2WA_ST121MSSAgp5, PHISA2WA_ST1gp5, PHISA2WA_ST30gp5, PHISA2WA_ST5gp5, PHISA2WA_ST72gp5, PHISA2WA_ST78gp5, PHISA2WA_ST80gp5, PHISA2WA_ST93MSSAgp5, PHISA2WA_ST93gp5, PHISAUS-IPLA35gp5, PHISLTgp5, SA137RUMSSAST121PVLgp5, SH-ST15644gp5, SMSAP5gp5, STAUST398-2gp5, TP310-2gp5, VB_SAUS_PHI2gp5, YMC/09/04/R1988gp5	aureus	B(B5)	Siphoviridae,
1659	peptidase	10	10	187gp23, ANDHRAgp6, SN10gp20, SN11gp20, SN13gp20, SN8gp20, SPT152gp20, SPT252gp21, SPT5gp21, ST134gp7	aureus, epidermidis, pseudintermedius , pseudintermedius	B(B2), A(A2), B(B1)	Siphoviridae, Podoviridae
1660	DNA primase	1	1	IME1365_01gp47	haemolyticus	B(B4)	Siphoviridae
1661	integrase (Y-Int) * Correspondes to Sa2 and Sa6	42	40	47gp26, 52Agp31, 77gp22, 80gp30, LH1gp27, P1105gp28, P240gp30, P630gp25, PHI12gp22, PHI2958PVLgp29, PHI5967PVLgp20, PHI7247PVLgp20, PHI7401PVLgp24, PHI7401PVLgp25, PHIJBgp30, PHINM4gp29, PHIPVL-CN125gp27, PHIPVL108gp25, PHISA119gp27, PHISA2WA_ST121MSSAgp27, PHISA2WA_ST1gp29, PHISA2WA_ST22gp25, PHISA2WA_ST30gp28, PHISA2WA_ST59gp25, PHISA2WA_ST5gp28, PHISA2WA_ST72gp29, PHISA2WA_ST78gp27, PHISA2WA_S…	aureus	B(B5), B(B3), B(B6), B(B7)	Siphoviridae,
1662	major tail protein	26	26	11gp11, 187gp12, 53gp14, 69gp12, 80ALPHAgp14, 85gp13, LORACgp13, PHIETA2gp13, PHIMR25gp13, PHINM1gp12, PHINM2gp13, PHISAUS-IPLA88gp13, SA12gp13, SA97gp12, SAP26gp12, SN10gp13, SN11gp13, SN13gp13, SN8gp13, SP5gp13, SP6gp13, SPT152gp13, SPT252gp13, SPT5gp13, STB27gp11, TEM123gp10	aureus, pseudintermedius , pseudintermedius, hominis	B(B2), B(B1), B(B11)	Siphoviridae
1663	hypothetical protein	5	5	PHISA_BS1gp176, PHISA_BS2gp185, QUIDIVIDIgp135, TWILLINGATEgp143, TWORTgp151	aureus , epidermidis, hyicus	C(C6), C(C3), C(C4)	Myoviridae
1664	hypothetical protein	1	1	2638Agp25	aureus	B(B15)	Siphoviridae
1665	recombinase	1	1	QDSA001gp92	aureus	C(C2)	Myoviridae
1666	hypothetical protein	1	1	QDSA001gp160	aureus	C(C2)	Myoviridae
1667	hypothetical protein	1	1	TWORTgp171	hyicus	C(C4)	Myoviridae
1668	hypothetical protein	29	29	676Zgp194, 812gp202, A5Wgp193, B1gp200, FI200Wgp194, G1gp179, GH15gp193, HYZ21gp192, IME-SA118gp182, IME-SA1gp186, IME-SA2gp188, ISPgp190, JA1gp198, JD007gp189, Kgp194, MSA6gp194, P108gp196, P4Wgp193, PHISA039gp174, PSA-3gp184, QDSA002gp198, S25-3gp185, SA5gp174, STAPH1Ngp193, TEAM1gp191, VB_SAUM-FRUSAU02gp198, VB_SAUM_0414_108gp200, VB_SAUM_LM12gp196, VB_SAU_CGgp192	aureus, sp., aureus , xylosus	C(C1)	Myoviridae,
1669	hypothetical protein	51	51	676Zgp155, 812gp158, A3Rgp153, A5Wgp154, B1gp162, FI200Wgp155, G1gp144, GH15gp151, HYZ21gp145, IME-SA118gp147, IME-SA1gp151, IME-SA2gp152, ISPgp151, JA1gp160, JD007gp146, Kgp153, MCE-2014gp147, MSA6gp155, P108gp154, P4Wgp154, PHIIBB-SEP1gp76, PHIIPLA-C1Cgp79, PHIIPLA-RODIgp150, PHISA012gp147, PHISA039gp131, PSA-3gp148, QDSA001gp100, QDSA002gp155, QUIDIVIDIgp72, S25-3gp147, S25-4gp146, SA11gp83, S…	aureus, epidermidis, sp., aureus , xylosus, hyicus	C(C1), C(C3), C(C2), C(C4), C(C5)	Myoviridae,
1670	membrane protein	4	4	PHIIBB-SEP1gp197, QUIDIVIDIgp200, TERRANOVAgp202, TWILLINGATEgp203	epidermidis	C(C3)	Myoviridae
1671	hypothetical protein	8	8	GH15gp13, JD007gp14, P108gp10, PHISA039gp4, QDSA002gp13, VB_SAU_CGgp13, VB_SAU_CLO6gp15, VB_SAU_S24gp15	aureus, sp., aureus	C(C1)	Myoviridae
1672	hypothetical protein	1	1	TWORTgp152	hyicus	C(C4)	Myoviridae
1673	hypothetical protein	4	4	MCE-2014gp15, PHIIBB-SEP1gp155, PHIIPLA-C1Cgp161, TWILLINGATEgp157	aureus, epidermidis, sp.	C(C1), C(C3)	Myoviridae
1674	hypothetical protein	4	4	PHISA039gp195, PHISA_BS1gp154, PHISA_BS2gp156, VB_SAU_CGgp210	sp., aureus	C(C1), C(C6)	Myoviridae
1675	hypothetical protein	5	5	SA11gp141, STAP1gp146, STAU2gp130, VB_SAUM_REMUSgp127, VB_SAUM_ROMULUSgp117	aureus	C(C2)	Myoviridae
1676	hypothetical protein	1	1	TWORTgp120	hyicus	C(C4)	Myoviridae
1677	hypothetical protein	3	3	47gp23, TP310-2gp24, YMC/09/04/R1988gp26	aureus	B(B5)	Siphoviridae
1678	hypothetical protein	2	2	PHISA_BS1gp180, PHISA_BS2gp189	aureus	C(C6)	Myoviridae
1679	terminase large subunit	1	1	IME1318_01gp2	haemolyticus	B(B10)	Siphoviridae
1680	head-tail adapter protein	35	35	29gp9, 37gp9, 3MRAgp8, 52Agp10, 55-2gp9, 55-3gp9, 55gp11, 71gp9, 80gp9, 88gp9, 92gp9, 96gp10, B166gp9, B236gp9, CNPH82gp11, CNPXgp10, DW2gp10, EWgp11, IME1348_01gp9, IME1365_01gp9, PH15gp10, PHIETA3gp10, PHIETAgp9, PHIJBgp10, PHIMR11gp9, PHINM4gp10, ROSAgp9, SA13gp9, STAUST398-1gp9, STAUST398-3gp10, STAUST398-5gp9, UPMK_2gp9, VB_SEPIS-PHIIPLA5gp10, VB_SEPIS-PHIIPLA7gp9, X2gp12	aureus, epidermidis, epidermidis , haemolyticus , aureus	B(B3), B(B4)	Siphoviridae
1681	hypothetical protein	1	1	6ECgp60	epidermidis	D(D1)	Siphoviridae
1682	hypothetical protein	1	1	PHI575gp37	sciuri	B(B8)	Siphoviridae
1683	hypothetical protein	1	1	6ECgp120	epidermidis	D(D1)	Siphoviridae
1684	DUF771 domain-containing protein	2	2	37gp44, PHIRS7gp36	aureus, saprophyticus	B(B4), B(B14)	Siphoviridae
1685	hypothetical protein	2	2	PHISA_BS1gp12, PHISA_BS2gp10	aureus	C(C6)	Myoviridae
1686	hypothetical protein	1	1	SPT99F3gp64	pseudintermedius	B(B12)	Siphoviridae
1687	hypothetical protein	2	2	VB_SSCM-1gp120, VB_SSCM-2gp120	sp.	C(C5)
1688	hypothetical protein	6	6	QDSA001gp116, SA11gp99, STAP1gp105, STAU2gp99, VB_SAUM_REMUSgp88, VB_SAUM_ROMULUSgp88	aureus , aureus	C(C2)	Myoviridae
1689	hypothetical protein	2	2	ANDHRAgp2, ST134gp3	epidermidis	A(A2)	Podoviridae
1690	hypothetical protein	8	8	71gp5, CNPH82gp7, CNPXgp6, EWgp7, IME1348_01gp5, PH15gp6, ROSAgp5, VB_SEPIS-PHIIPLA5gp6	aureus, epidermidis, epidermidis	B(B3), B(B4)	Siphoviridae
1691	tail protein	2	2	VB_SSCM-1gp72, VB_SSCM-2gp72	sp.	C(C5)
1692	XRE family transcriptional regulator	1	1	X2gp44	aureus	B(B3)	Siphoviridae
1693	hypothetical protein	30	30	676Zgp184, 812gp186, A5Wgp183, B1gp190, FI200Wgp184, G1gp170, GH15gp179, IME-SA118gp175, IME-SA1gp179, IME-SA2gp181, ISPgp179, JA1gp188, JD007gp175, Kgp180, MCE-2014gp175, MSA6gp184, P108gp183, P4Wgp183, PHISA012gp176, PHISA039gp160, PSA-3gp176, QDSA002gp185, S25-3gp176, SA5gp165, STAPH1Ngp183, TEAM1gp183, VB_SAUM-FRUSAU02gp188, VB_SAUM_0414_108gp186, VB_SAUM_LM12gp182, VB_SAU_CGgp175	aureus, sp., aureus , xylosus	C(C1)	Myoviridae,
1694	hypothetical protein	2	2	6ECgp18, VB_SEPS_SEP9gp18	epidermidis	D(D1)	Siphoviridae
1695	transcriptional regulator	101	101	11gp52, 187gp74, 23MRAgp63, 29gp64, 37gp68, 3AJ-2017gp65, 3Agp59, 3MRAgp65, 42Egp68, 47gp58, 52Agp59, 53gp72, 55-2gp62, 55-3gp64, 55gp75, 69gp67, 71gp66, 77gp64, 80ALPHAgp71, 80gp60, 88gp65, 92gp63, 96gp73, B166gp63, B236gp66, CNPH82gp62, CNPXgp66, DW2gp59, IME1318_01gp71, IME1323_01gp65, IME1346_01gp71, IME1348_01gp59, IME1361_01gp64, IME1365_01gp62, JS01gp60, LH1gp50, LORACgp65, P1105gp66, P240…	aureus, epidermidis, haemolyticus , capitis , epidermidis , capitis, aureus	B(B2), B(B6), B(B3), B(B4), B(B7), B(B5), B(B10), B(B13)	Siphoviridae,
1696	hypothetical protein	14	14	GH15gp198, JD007gp193, MCE-2014gp180, P108gp201, PHIIPLA-RODIgp181, PHISA012gp189, PHISA039gp179, PHISA_BS1gp167, QDSA002gp203, S25-3gp189, VB_SAUM_LM12gp201, VB_SAU_CGgp196, VB_SAU_CLO6gp184, VB_SAU_S24gp182	aureus, sp., aureus	C(C1), C(C6)	Myoviridae
1697	DUF3269 domain-containing protein	1	1	VB_SAUS_IMEP5gp57	aureus	B(B17)	Siphoviridae
1698	hypothetical protein	5	5	SA11gp150, STAP1gp156, STAU2gp141, VB_SAUM_REMUSgp137, VB_SAUM_ROMULUSgp127	aureus	C(C2)	Myoviridae
1699	hypothetical protein	2	2	6ECgp108, VB_SEPS_SEP9gp96	epidermidis	D(D1)	Siphoviridae
1700	hypothetical protein	1	1	QDSA001gp65	aureus	C(C2)	Myoviridae
1701	peptidase	65	65	11gp16, 187gp20, 29gp17, 37gp17, 3MRAgp17, 52Agp18, 53gp20, 55-2gp17, 55-3gp17, 55gp21, 69gp17, 71gp17, 80ALPHAgp20, 80gp17, 85gp19, 88gp17, 92gp17, 96gp19, B166gp17, B236gp17, CNPH82gp19, CNPXgp18, DW2gp18, EWgp20, IME1318_01gp21, IME1323_01gp19, IME1348_01gp17, IME1365_01gp18, LORACgp18, PH15gp18, PHIETA2gp18, PHIETA3gp18, PHIETAgp17, PHIJBgp18, PHIMR11gp17, PHIMR25gp18, PHINM1gp17, PHINM2gp18,…	aureus, epidermidis, haemolyticus , capitis , epidermidis , pseudintermedius , pseudintermedius, hominis, aureus	B(B2), B(B3), B(B4), B(B10), B(B1), B(B11)	Siphoviridae
1702	hypothetical protein	1	1	EWgp75	aureus	B(B4)	Siphoviridae
1703	hypothetical protein	1	1	QDSA001gp136	aureus	C(C2)	Myoviridae
1704	hypothetical protein	1	1	EWgp34	aureus	B(B4)	Siphoviridae
1705	hypothetical protein	1	1	EWgp74	aureus	B(B4)	Siphoviridae
1706	hypothetical protein	2	2	55gp6, X2gp6	aureus	B(B3)	Siphoviridae
1707	hypothetical protein	1	1	55gp34	aureus	B(B3)	Siphoviridae
1708	hypothetical protein	4	4	42Egp74, PHISA2WA_ST30gp60, SH-ST15644gp60, STAUST398-2gp58	aureus	B(B5)	Siphoviridae
1709	hypothetical protein	1	1	ST134gp1	epidermidis	A(A2)	Podoviridae
1710	hypothetical protein	7	7	PHIIBB-SEP1gp167, PHIIPLA-C1Cgp175, QUIDIVIDIgp165, TERRANOVAgp169, TWILLINGATEgp167, VB_SSCM-1gp173, VB_SSCM-2gp172	epidermidis, sp.	C(C3), C(C5)	Myoviridae,
1711	hypothetical protein	3	3	6ECgp40, VB_SEPS_SEP9gp36, VB_STAM_SA2gp35	epidermidis, aureus	D(D1), D(D2)	Siphoviridae
1712	hypothetical protein	12	12	812gp199, HYZ21gp190, JD007gp186, Kgp191, P108gp194, PHISA012gp184, PHISA039gp172, QDSA002gp196, S25-3gp182, VB_SAUM_0414_108gp197, VB_SAUM_LM12gp194, VB_SAU_CGgp189	aureus, sp., aureus	C(C1)	Myoviridae,
1713	hypothetical protein	79	79	11gp20, 23MRAgp20, 29gp22, 3AJ-2017gp23, 3Agp24, 3MRAgp22, 42Egp27, 47gp20, 52Agp23, 53gp28, 55-2gp22, 55-3gp22, 55gp27, 69gp23, 71gp22, 77gp19, 80ALPHAgp27, 80gp22, 85gp24, 88gp22, 92gp22, 96gp24, B166gp22, B236gp22, DW2gp23, IME1346_01gp24, LH1gp22, LORACgp23, P240gp25, P282gp20, P954gp19, PHI13gp18, PHI2958PVLgp22, PHI7401PVLgp19, PHIETA2gp23, PHIETA3gp23, PHIETAgp22, PHIJBgp23, PHIMR11gp22, P…	aureus, pseudintermedius, aureus	B(B2), B(B6), B(B3), B(B7), B(B5), B(B12)	Siphoviridae,
1714	hypothetical protein	5	5	187gp55, 55gp59, PHIETA2gp47, PHIETAgp47, ROSAgp49	aureus	B(B2), B(B3)	Siphoviridae
1715	hypothetical protein	1	1	QUIDIVIDIgp124	epidermidis	C(C3)	Myoviridae
1716	hypothetical protein	1	1	QDSA001gp154	aureus	C(C2)	Myoviridae
1717	hypothetical protein	12	12	29gp42, 53gp43, 80ALPHAgp44, 85gp45, EWgp45, LORACgp36, PHI879gp36, PHIMR25gp39, PHIPV83gp45, SA13gp36, SP5gp36, VB_SEPIS-PHIIPLA5gp37	aureus, sciuri, epidermidis	B(B3), B(B2), B(B4), B(B8), B(B7)	Siphoviridae
1718	hypothetical protein	35	35	676Zgp37, 812gp36, A3Rgp34, A5Wgp36, B1gp36, FI200Wgp37, G1gp21, GH15gp35, HYZ21gp34, IME-SA118gp26, IME-SA1gp27, IME-SA2gp26, ISPgp31, JA1gp34, JD007gp32, Kgp35, MCE-2014gp30, MSA6gp36, P108gp30, P4Wgp35, PHIIPLA-RODIgp33, PHISA012gp29, PHISA039gp17, PSA-3gp27, QDSA002gp38, S25-3gp33, S25-4gp31, SA5gp28, SB-1gp22, STAPH1Ngp36, TEAM1gp29, VB_SAUM-FRUSAU02gp36, VB_SAUM_0414_108gp40, VB_SAUM_LM12gp…	aureus, sp., aureus , xylosus	C(C1)	Myoviridae,
1719	HNH endonuclease	1	1	6ECgp20	epidermidis	D(D1)	Siphoviridae
1720	hypothetical protein	1	1	PHISA_BS2gp172	aureus	C(C6)	Myoviridae
1721	hypothetical protein	2	1	VB_STAM_SA2gp113, VB_STAM_SA2gp114	aureus	D(D2)	Siphoviridae
1722	pentapeptide repeat protein	1	1	TWORTgp115	hyicus	C(C4)	Myoviridae
1723	hypothetical protein	7	7	3AJ-2017gp45, 69gp38, JS01gp39, PHIPVL-CN125gp34, PHISA2WA_ST59gp36, SA537RUMSSAST97gp41, TP310-3gp30	aureus	B(B7), B(B2), B(B6)	Siphoviridae,
1724	hypothetical protein	1	1	PHIRS7gp54	saprophyticus	B(B14)	Siphoviridae
1725	Clp protease	18	18	23MRAgp4, 77gp4, IME1361_01gp4, P1105gp4, P282gp4, P630gp4, P954gp4, PHI5967PVLgp4, PHI7247PVLgp4, PHIBU01gp4, PHIN315gp4, PHINM3gp4, PHISA119gp4, PHISA2WA_ST22gp4, PHISA2WA_ST59gp4, SA1014RUMSSAST7gp4, SA345RUMSSAST8gp4, STAUST398-4gp5	aureus	B(B6)	Siphoviridae
1726	hypothetical protein	39	39	676Zgp38, 812gp37, A3Rgp35, A5Wgp37, B1gp37, FI200Wgp38, G1gp22, GH15gp36, HYZ21gp35, IME-SA118gp27, IME-SA1gp28, IME-SA2gp27, ISPgp32, JA1gp35, JD007gp33, Kgp36, MCE-2014gp31, MSA6gp37, P108gp31, P4Wgp36, PHIIPLA-RODIgp34, PHISA012gp30, PHISA039gp18, PHISA_BS1gp165, PHISA_BS2gp174, PSA-3gp28, QDSA002gp39, S25-3gp34, S25-4gp32, SA5gp29, SB-1gp23, STAPH1Ngp37, TEAM1gp30, VB_SAUM-FRUSAU02gp37, VB_S…	aureus, sp., aureus , xylosus	C(C1), C(C6)	Myoviridae,
1727	hypothetical protein	53	53	676Zgp141, 812gp144, A3Rgp139, A5Wgp140, B1gp144, FI200Wgp141, G1gp127, GH15gp139, HYZ21gp161, IME-SA118gp129, IME-SA1gp132, IME-SA2gp134, ISPgp135, JA1gp142, JD007gp132, Kgp139, MCE-2014gp133, MSA6gp141, P108gp141, P4Wgp140, PHIIBB-SEP1gp65, PHIIPLA-C1Cgp65, PHIIPLA-RODIgp138, PHISA012gp134, PHISA039gp119, PHISA_BS1gp68, PHISA_BS2gp66, PSA-3gp132, QDSA001gp80, QDSA002gp143, QUIDIVIDIgp60, S25-3g…	aureus, epidermidis, sp., aureus , xylosus, hyicus	C(C1), C(C3), C(C6), C(C2), C(C4), C(C5)	Myoviridae,
1728	NTP pyrophosphohydrolase	1	1	SPBETA-LIKEgp73	epidermidis	Singleton	Siphoviridae
1729	DNA polymerase	16	16	44AHJDgp10, 66gp10, ANDHRAgp9, BP39gp9, GRCSgp10, PHIP68gp10, PSA3gp9, S13gp10, S24-1gp10, SAP-2gp9, SCH111gp10, SCH1gp9, SLPWgp8, ST134gp10, VB_SAUP_PHIAGO1.3gp9, VB_SAUP_PHIAGO1.9gp9	aureus, epidermidis	A(A1), A(A2)	Podoviridae
1730	SGNH/GDSL hydrolase family protein	6	6	GH15gp32, JD007gp29, PHISA012gp26, QDSA002gp32, S25-4gp28, SPBETA-LIKEgp60	aureus, aureus , epidermidis	C(C1), Singleton	Myoviridae, Siphoviridae
1731	DNA polymerase I	16	16	B1gp148, G1gp131, HYZ21gp157, IME-SA118gp133, IME-SA1gp136, IME-SA2gp138, ISPgp139, JA1gp146, JD007gp136, P108gp144, PSA-3gp136, SA5gp127, SB-1gp128, TEAM1gp141, VB_SAUM-FRUSAU02gp147, VB_SAUM_0414_108gp147	aureus, xylosus, aureus	C(C1)	, Myoviridae
1732	RNA ligase	12	12	PHIIBB-SEP1gp99, PHIIPLA-C1Cgp101, QUIDIVIDIgp97, SA11gp163, STAP1gp169, TERRANOVAgp93, TWILLINGATEgp96, TWORTgp139, VB_SAUM_REMUSgp152, VB_SAUM_ROMULUSgp142, VB_SAU_CLO6gp194, VB_SAU_S24gp192	epidermidis, sp., aureus, hyicus, aureus	C(C3), C(C2), C(C4), C(C1)	Myoviridae
1733	hypothetical protein	34	34	676Zgp202, 812gp210, A5Wgp201, B1gp209, FI200Wgp202, GH15gp203, HYZ21gp199, IME-SA118gp189, IME-SA1gp194, IME-SA2gp195, ISPgp198, JA1gp205, JD007gp198, Kgp202, MCE-2014gp185, MSA6gp202, P108gp206, P4Wgp201, PHIIPLA-RODIgp186, PHISA012gp194, PHISA039gp185, PSA-3gp192, QDSA002gp208, S25-3gp194, SA5gp181, SB-1gp157, STAPH1Ngp201, TEAM1gp200, VB_SAUM-FRUSAU02gp206, VB_SAUM_0414_108gp209, VB_SAUM_LM12…	aureus, sp., aureus , xylosus	C(C1)	Myoviridae,
1734	class 1b ribonucleoside-diphosphate reductase subunit alpha	1	1	VB_SEPS_SEP9gp83	epidermidis	D(D1)	Siphoviridae
1735	hypothetical protein	1	1	VB_STAM_SA2gp43	aureus	D(D2)	Siphoviridae
1736	DUF2513 domain-containing protein	10	10	3Agp38, IME1323_01gp39, PHI575gp36, PHIBU01gp32, PHIN315gp42, PVLgp36, SA137RUMSSAST121PVLgp37, SA345RUMSSAST8gp41, SA780RUMSSAST101gp40, TP310-2gp35	aureus, capitis , sciuri	B(B5), B(B10), B(B8), B(B6), B(B7)	Siphoviridae,
1737	hypothetical protein	37	37	676Zgp41, 812gp40, A3Rgp38, A5Wgp40, B1gp40, FI200Wgp41, G1gp25, GH15gp39, HYZ21gp37, IME-SA118gp29, IME-SA1gp30, IME-SA2gp29, ISPgp35, JA1gp38, JD007gp35, Kgp38, MCE-2014gp33, MSA6gp40, P108gp33, P4Wgp39, PHIIPLA-RODIgp37, PHISA012gp32, PHISA039gp20, PSA-3gp31, QDSA002gp42, S25-3gp36, S25-4gp34, SA5gp32, SB-1gp25, STAPH1Ngp40, TEAM1gp33, VB_SAUM-FRUSAU02gp40, VB_SAUM_0414_108gp44, VB_SAUM_LM12gp…	aureus, sp., aureus , xylosus	C(C1)	Myoviridae,
1738	hypothetical protein	4	4	PHIIPLA-RODIgp192, PHISA_BS2gp161, VB_SAU_CLO6gp196, VB_SAU_S24gp194	sp., aureus	C(C1), C(C6)	Myoviridae
1739	hypothetical protein	51	51	676Zgp129, 812gp132, A3Rgp127, A5Wgp128, B1gp132, FI200Wgp129, G1gp115, GH15gp126, HYZ21gp173, IME-SA118gp117, IME-SA1gp120, IME-SA2gp121, ISPgp123, JA1gp130, JD007gp120, Kgp127, MCE-2014gp121, MSA6gp129, P108gp128, P4Wgp128, PHIIBB-SEP1gp51, PHIIPLA-C1Cgp51, PHIIPLA-RODIgp126, PHISA012gp122, PHISA039gp107, PHISA_BS1gp57, PHISA_BS2gp55, PSA-3gp120, QDSA001gp62, QDSA002gp131, QUIDIVIDIgp48, S25-3g…	aureus, epidermidis, sp., aureus , xylosus, hyicus	C(C1), C(C3), C(C6), C(C2), C(C4), C(C5)	Myoviridae,
1740	hypothetical protein	3	3	IME1318_01gp15, IME1323_01gp13, STB12gp13	haemolyticus , capitis , hominis	B(B10)	Siphoviridae
1741	hypothetical protein	33	33	187gp68, 47gp52, 53gp64, 77gp55, 80ALPHAgp63, 85gp66, 88gp58, 92gp56, IME1346_01gp64, IME1354_01gp52, IME1361_01gp55, P954gp55, PHI12gp40, PHI13gp43, PHIJBgp59, PHIMR11gp57, PHIMR25gp61, PHISA_BS1gp99, PHISA_BS2gp95, QDSA001gp152, ROSAgp64, SA11gp144, SA13gp54, SH-ST15644gp51, SMSAP5gp35, STAP1gp149, STAU2gp134, STAUST398-2gp53, STAUST398-3gp59, TP310-2gp52, VB_SAUM_REMUSgp130, VB_SAUM_ROMULUSgp1…	aureus, sp., aureus	B(B2), B(B5), B(B6), B(B3), B(B7), B(B16), C(C6), C(C2)	Siphoviridae, Myoviridae
1742	hypothetical protein	2	2	37gp23, PHI879gp20	aureus, sciuri	B(B4), B(B8)	Siphoviridae
1743	terminal repeat-encoded protein	13	9	676Zgp216, 676Zgp4, 812gp4, A3Rgp196, A3Rgp4, HYZ21gp20, Kgp216, Kgp4, PHIIPLA-RODIgp207, PHISA039gp205, VB_SAUM_0414_108gp227, VB_SAUM_0414_108gp3, VB_SAU_CGgp219	aureus, sp., aureus	C(C1)	Myoviridae,
1744	DUF3102 domain-containing protein	1	1	PHIRS7gp33	saprophyticus	B(B14)	Siphoviridae
1745	hypothetical protein	9	9	3AJ-2017gp17, IME1346_01gp17, JS01gp14, PHIPVL-CN125gp13, PHIPVL108gp12, SA537RUMSSAST97gp16, SA780RUMSSAST101gp15, SPT99F3gp14, TP310-1gp14	aureus, pseudintermedius	B(B7), B(B12)	Siphoviridae,
1746	phage tail family protein	33	33	3Agp17, 42Egp20, 47gp15, 6ECgp22, IME1354_01gp15, LH1gp15, P240gp16, PHI12gp13, PHI2958PVLgp15, PHI7401PVLgp13, PHISA2WA_ST121MSSAgp14, PHISA2WA_ST1gp16, PHISA2WA_ST30gp15, PHISA2WA_ST5gp15, PHISA2WA_ST72gp16, PHISA2WA_ST78gp14, PHISA2WA_ST80gp15, PHISA2WA_ST93MSSAgp15, PHISA2WA_ST93gp16, PHISAUS-IPLA35gp15, PHISLTgp14, SA137RUMSSAST121PVLgp15, SH-ST15644gp15, SMSAP5gp14, STAUST398-2gp16, STB20-L…	aureus, epidermidis, sp., capitis, aureus	B(B5), D(D1), B(B16), B(B13), B(B17), D(D2)	Siphoviridae,
1747	hypothetical protein	3	3	47gp24, 53gp34, 80ALPHAgp34	aureus	B(B5), B(B2)	Siphoviridae
1748	anti-repressor	34	34	11gp32, 187gp39, 37gp40, 3MRAgp36, 42Egp43, 47gp33, 53gp41, 69gp35, 77gp28, 80ALPHAgp42, 88gp35, B166gp35, B236gp33, JS01gp36, LH1gp32, LORACgp34, P1105gp36, PHI575gp34, PHI879gp35, PHIETA2gp37, PHIETA3gp37, PHIMR25gp37, PHINM2gp34, PHIPV83gp44, PHISA119gp35, SA12gp35, SA13gp35, SA537RUMSSAST97gp38, SA780RUMSSAST101gp35, SA97gp37, SAP26gp35, SP6gp36, TEM123gp30, TEM126gp34	aureus, sciuri	B(B2), B(B4), B(B3), B(B5), B(B6), B(B7), B(B8)	Siphoviridae,
1749	hypothetical protein	1	1	PHIRS7gp21	saprophyticus	B(B14)	Siphoviridae
1750	major capsid protein	21	21	37gp6, 55-2gp6, 55-3gp6, 55gp8, 71gp6, 88gp6, 92gp6, B236gp6, EWgp8, IME1365_01gp6, PH15gp7, PHIETAgp6, PHIMR11gp6, ROSAgp6, SA13gp6, STAUST398-1gp6, STAUST398-5gp6, UPMK_2gp6, VB_SEPIS-PHIIPLA5gp7, VB_SEPIS-PHIIPLA7gp6, X2gp8	aureus, haemolyticus , epidermidis, aureus	B(B4), B(B3)	Siphoviridae
1751	KilA-N domain-containing protein	1	1	EWgp36	aureus	B(B4)	Siphoviridae
1752	hypothetical protein	2	2	VB_SSCM-1gp148, VB_SSCM-2gp148	sp.	C(C5)
1753	hypothetical protein	3	3	CNPH82gp39, CNPXgp40, PH15gp40	epidermidis	B(B4)	Siphoviridae
1754	hypothetical protein	3	3	6ECgp14, VB_SEPS_SEP9gp14, VB_STAM_SA2gp13	epidermidis, aureus	D(D1), D(D2)	Siphoviridae
1755	hypothetical protein	6	6	29gp38, CNPXgp37, PH15gp37, PHINM1gp34, ROSAgp37, VB_SEPIS-PHIIPLA5gp35	aureus, epidermidis	B(B3), B(B4), B(B2)	Siphoviridae
1756	hypothetical protein	1	1	PHI575gp39	sciuri	B(B8)	Siphoviridae
1757	hypothetical protein	1	1	IME1323_01gp67	capitis	B(B10)	Siphoviridae
1758	major tail protein	1	1	42Egp13	aureus	B(B5)	Siphoviridae
1759	hypothetical protein	1	1	187gp18	aureus	B(B2)	Siphoviridae
1760	hypothetical protein	8	8	96gp64, P1105gp61, PHINM3gp58, PHISA119gp60, PHISA2WA_ST59gp60, SA1014RUMSSAST7gp57, SAP26gp55, UPMK_2gp53	aureus, aureus	B(B3), B(B6), B(B2)	Siphoviridae
1761	hypothetical protein	1	1	VB_STAM_SA2gp46	aureus	D(D2)	Siphoviridae
1762	hypothetical protein	3	3	QDSA002gp34, VB_SAUM_0414_108gp37, VB_SAUM_LM12gp32	aureus , aureus	C(C1)	Myoviridae,
1763	hypothetical protein	33	33	676Zgp198, 812gp206, A5Wgp197, B1gp205, FI200Wgp198, G1gp184, GH15gp199, HYZ21gp195, IME-SA118gp185, IME-SA1gp190, IME-SA2gp191, ISPgp194, JA1gp201, JD007gp194, Kgp198, MCE-2014gp181, MSA6gp198, P108gp202, P4Wgp197, PHIIPLA-RODIgp182, PHISA012gp190, PHISA039gp180, PSA-3gp188, QDSA002gp204, S25-3gp190, SA5gp178, SB-1gp153, STAPH1Ngp197, TEAM1gp196, VB_SAUM-FRUSAU02gp202, VB_SAUM_0414_108gp204, VB_…	aureus, sp., aureus , xylosus	C(C1)	Myoviridae,
1764	hypothetical protein	1	1	PHISA_BS1gp138	aureus	C(C6)	Myoviridae
1765	hypothetical protein	3	3	IME-SA4gp10, IME1367_01gp10, PHIRS7gp10	haemolyticus, warneri , saprophyticus	B(B9), B(B14)	Siphoviridae
1766	DUF1064 domain-containing protein	52	52	11gp43, 187gp61, 29gp56, 3MRAgp53, 42Egp59, 52Agp51, 55-2gp52, 55-3gp54, 55gp65, 69gp53, 71gp54, 77gp47, 80gp51, 88gp53, 92gp51, 96gp53, B236gp53, CNPH82gp50, DW2gp46, IME-SA4gp44, IME1323_01gp54, IME1346_01gp60, IME1354_01gp46, IME1367_01gp51, P1105gp54, P282gp51, P954gp50, PHI13gp40, PHI5967PVLgp36, PHI7247PVLgp36, PHIETA2gp55, PHIETA3gp54, PHIETAgp53, PHIJBgp53, PHIMR25gp53, PHIPV83gp58, PHIPV…	aureus, epidermidis, haemolyticus, capitis , sp., warneri , saprophyticus, capitis, aureus	B(B2), B(B3), B(B5), B(B6), B(B4), B(B9), B(B10), B(B7), B(B16), B(B14), B(B13)	Siphoviridae,
1767	amidase	1	1	ROSAgp29	aureus	B(B3)	Siphoviridae
1768	hypothetical protein	8	8	6ECgp27, CNPH82gp27, CNPXgp26, IME1354_01gp20, VB_SAUS_IMEP5gp28, VB_SEPIS-PHIIPLA5gp27, VB_SEPS_SEP9gp25, VB_STAM_SA2gp25	epidermidis, sp., aureus, aureus	D(D1), B(B4), B(B16), B(B17), D(D2)	Siphoviridae
1769	hypothetical protein	2	2	PHISA_BS1gp104, PHISA_BS2gp100	aureus	C(C6)	Myoviridae
1770	hypothetical protein	1	1	SPBETA-LIKEgp14	epidermidis	Singleton	Siphoviridae
1771	hypothetical protein	2	2	VB_SSCM-1gp153, VB_SSCM-2gp153	sp.	C(C5)
1772	hypothetical protein	1	1	23MRAgp27	aureus	B(B6)	Siphoviridae
1773	hypothetical protein	1	1	G1gp132	aureus	C(C1)	Myoviridae
1774	transcriptional regulator	5	5	PHIIBB-SEP1gp166, PHIIPLA-C1Cgp174, QUIDIVIDIgp164, TERRANOVAgp168, TWILLINGATEgp166	epidermidis, sp.	C(C3)	Myoviridae
1775	hypothetical protein	3	3	42Egp38, 71gp33, PHIETAgp31	aureus	B(B5), B(B3)	Siphoviridae
1776	adenine methyltransferase	8	8	52Agp50, 80gp50, 88gp52, 92gp50, IME1323_01gp58, IME1354_01gp50, IME1365_01gp53, P954gp49	aureus, capitis , sp., haemolyticus	B(B3), B(B10), B(B16), B(B4), B(B6)	Siphoviridae
1777	hypothetical protein	1	1	6ECgp113	epidermidis	D(D1)	Siphoviridae
1778	hypothetical protein	1	1	IME1354_01gp49	sp.	B(B16)	Siphoviridae
1779	hypothetical protein	12	12	PHI7401PVLgp27, PHIPV83gp38, PHIPVL108gp27, PHISA2WA_ST1gp31, PHISA2WA_ST72gp32, PHISA2WA_ST80gp32, PHISA2WA_ST93MSSAgp31, PHISA2WA_ST93gp32, PHISAUS-IPLA35gp29, PHISLTgp27, SH-ST15644gp28, SMSAP5gp23	aureus	B(B5), B(B7)	Siphoviridae
1780	hypothetical protein	10	10	11gp34, 3MRAgp38, 42Egp45, B166gp38, B236gp39, PHIETA2gp39, PHIETA3gp39, SA97gp39, SAP26gp37, TEM126gp36	aureus	B(B2), B(B3), B(B5)	Siphoviridae
1781	hypothetical protein	1	1	PHI879gp32	sciuri	B(B8)	Siphoviridae
1782	hypothetical protein	26	26	B1gp87, IME-SA118gp73, IME-SA1gp74, IME-SA2gp73, JA1gp85, MCE-2014gp76, MSA6gp85, PHIIBB-SEP1gp2, PHIIPLA-RODIgp80, PHISA_BS1gp4, PHISA_BS2gp2, QDSA001gp199, QUIDIVIDIgp2, S25-3gp65, S25-4gp63, SA11gp2, STAP1gp192, STAU2gp1, TEAM1gp79, TERRANOVAgp2, TWORTgp193, VB_SAUM-FRUSAU02gp86, VB_SAUM_REMUSgp174, VB_SAUM_ROMULUSgp164, VB_SSCM-1gp203, VB_SSCM-2gp202	aureus, epidermidis, sp., aureus , xylosus, hyicus	C(C1), C(C3), C(C6), C(C2), C(C4), C(C5)	, Myoviridae
1783	hypothetical protein	42	42	187gp73, 23MRAgp62, 3MRAgp64, 42Egp67, 53gp71, 69gp66, 77gp63, 80ALPHAgp70, 88gp64, 92gp62, 96gp72, B166gp62, IME1361_01gp63, P1105gp65, P240gp59, P954gp61, PHIBU01gp44, PHIETAgp64, PHIJBgp68, PHIMR11gp65, PHINM3gp61, PHINM4gp66, PHIPV83gp3, PHISA119gp64, PHISA2WA_ST5gp71, PHISA2WA_ST72gp65, PHISA2WA_ST93MSSAgp60, PHISA2WA_ST93gp58, PHISA_BS1gp100, PHISA_BS2gp96, QDSA001gp157, ROSAgp70, SA1014RUM…	aureus, aureus	B(B2), B(B6), B(B3), B(B5), B(B7), C(C6), C(C2)	Siphoviridae, Myoviridae
1784	anti-repressor	6	6	CNPXgp39, IME1323_01gp40, IME1365_01gp37, IME1367_01gp34, PH15gp39, VB_SEPIS-PHIIPLA5gp36	epidermidis, capitis , haemolyticus , warneri	B(B4), B(B10), B(B9)	Siphoviridae
1785	endolysin	42	42	187gp30, 23MRAgp22, 3AJ-2017gp26, 42Egp30, 44AHJDgp15, 66gp19, BP39gp14, GRCSgp15, IME1346_01gp27, IME1361_01gp21, JS01gp23, P282gp22, P630gp24, P954gp22, PHI13gp20, PHIBU01gp20, PHIN315gp23, PHINM3gp23, PHIP68gp16, PHIPV83gp30, PSA3gp14, S13gp15, S24-1gp15, SA1014RUMSSAST7gp23, SA345RUMSSAST8gp23, SA537RUMSSAST97gp27, SA780RUMSSAST101gp24, SAP-2gp14, SAP26gp27, SCH111gp16, SCH1gp15, SLPWgp14, SN…	aureus, pseudintermedius , pseudintermedius	B(B2), B(B6), B(B7), B(B5), A(A1), B(B1)	Siphoviridae, Podoviridae,
1786	anti-repressor	44	43	187gp44, 23MRAgp37, 29gp41, 3AJ-2017gp42, 55-2gp39, 55-3gp39, 55gp48, 71gp38, 77gp32, B236gp38, IME-SA4gp29, IME1318_01gp41, IME1346_01gp42, IME1361_01gp40, P630gp32, P630gp35, P954gp35, PHI13gp29, PHI5967PVLgp25, PHI7247PVLgp25, PHIBU01gp31, PHIETAgp39, PHIJBgp38, PHIN315gp40, PHINM1gp36, PHINM3gp38, PHINM4gp37, PHIPVL-CN125gp36, PHIPVL108gp31, PHISA2WA_ST22gp32, PHISA2WA_ST59gp38, PHISAUS-IPLA8…	aureus, haemolyticus, haemolyticus , pseudintermedius, epidermidis	B(B2), B(B6), B(B3), B(B7), B(B9), B(B10), B(B12), B(B13), B(B4)	Siphoviridae,
1787	hypothetical protein	31	31	11gp46, 187gp64, 42Egp62, 53gp60, 69gp57, 71gp56, 80ALPHAgp60, 85gp62, 96gp56, B236gp55, LH1gp42, LORACgp54, P1105gp56, P282gp54, P630gp54, PHI5967PVLgp37, PHI7247PVLgp37, PHIETA3gp57, PHIJBgp55, PHIMR25gp55, PHINM1gp51, PHINM2gp53, PHINM4gp53, PHISA119gp55, PHISA2WA_ST30gp51, PHISA2WA_ST59gp57, ROSAgp60, SA137RUMSSAST121PVLgp50, SA97gp48, VB_SEPIS-PHIIPLA7gp47, X2gp68	aureus, epidermidis	B(B2), B(B5), B(B3), B(B6), B(B4)	Siphoviridae
1788	transcriptional regulator	2	1	SPBETA-LIKEgp148, SPBETA-LIKEgp153	epidermidis	Singleton	Siphoviridae
1789	hypothetical protein	15	15	53gp6, 69gp5, 80ALPHAgp6, 85gp5, LORACgp5, PHIETA2gp5, PHIMR25gp5, PHINM1gp4, PHINM2gp5, PHISAUS-IPLA88gp6, SA12gp5, SA97gp5, SAP26gp4, SP5gp5, SP6gp5	aureus	B(B2)	Siphoviridae
1790	transcriptional regulator	8	7	CNPH82gp38, EWgp44, PHIMR11gp34, PHISA2WA_ST1gp36, PHISA2WA_ST30gp36, PHISA2WA_ST5gp36, PHISLTgp31, PHISLTgp32	epidermidis, aureus	B(B4), B(B3), B(B5)	Siphoviridae
1791	hypothetical protein	2	2	VB_SSCM-1gp151, VB_SSCM-2gp151	sp.	C(C5)
1792	hypothetical protein	3	3	6ECgp95, VB_SEPS_SEP9gp86, VB_STAM_SA2gp83	epidermidis, aureus	D(D1), D(D2)	Siphoviridae
1793	hypothetical protein	2	2	CNPXgp38, PH15gp38	epidermidis	B(B4)	Siphoviridae
1794	hypothetical protein	1	1	QUIDIVIDIgp129	epidermidis	C(C3)	Myoviridae
1795	hypothetical protein	41	41	676Zgp57, 812gp57, A3Rgp54, A5Wgp56, B1gp56, FI200Wgp57, GH15gp55, HYZ21gp54, IME-SA118gp45, IME-SA1gp46, IME-SA2gp45, JA1gp54, JD007gp51, Kgp55, MCE-2014gp49, MSA6gp56, P108gp49, P4Wgp55, PHIIPLA-RODIgp53, PHISA012gp48, PHISA039gp36, PSA-3gp47, QDSA001gp170, QDSA002gp58, S25-3gp52, S25-4gp50, SA11gp160, SA5gp47, SB-1gp41, STAP1gp166, STAPH1Ngp56, STAU2gp151, TEAM1gp49, VB_SAUM-FRUSAU02gp56, VB_S…	aureus, sp., aureus , xylosus	C(C1), C(C2)	Myoviridae,
1796	hypothetical protein	2	2	STB20-LIKEgp18, STB20gp20	epidermidis, capitis	B(B13)	Siphoviridae
1797	single-stranded DNA-binding protein	2	2	PHISA_BS2gp169, SPBETA-LIKEgp1	aureus , epidermidis	C(C6), Singleton	Myoviridae, Siphoviridae
1798	hypothetical protein	1	1	IME-SA4gp31	haemolyticus	B(B9)	Siphoviridae
1799	hypothetical protein	21	21	29gp1, 3MRAgp2, 52Agp2, 55-2gp2, 55-3gp2, 55gp2, 80gp2, 96gp2, B166gp2, B236gp2, DW2gp2, PHIETA3gp2, PHIETAgp2, PHIJBgp2, PHIMR11gp2, PHINM4gp2, SA13gp2, STAUST398-1gp2, STAUST398-3gp2, STAUST398-5gp2, UPMK_2gp2	aureus, aureus	B(B3)	Siphoviridae
1800	tape measure protein	1	1	6ECgp19	epidermidis	D(D1)	Siphoviridae
1801	major capsid protein	16	16	44AHJDgp19, 66gp24, ANDHRAgp18, BP39gp18, GRCSgp19, PHIP68gp20, PSA3gp18, S13gp19, S24-1gp19, SAP-2gp18, SCH111gp20, SCH1gp19, SLPWgp18, ST134gp19, VB_SAUP_PHIAGO1.3gp18, VB_SAUP_PHIAGO1.9gp18	aureus, epidermidis	A(A1), A(A2)	Podoviridae
1802	tape measure protein	1	1	3Agp16	aureus	B(B5)	Siphoviridae
1803	exonuclease	4	4	6ECgp3, SPBETA-LIKEgp32, VB_SEPS_SEP9gp4, VB_STAM_SA2gp2	epidermidis, aureus	D(D1), Singleton, D(D2)	Siphoviridae
1804	DUF2800 domain-containing protein	24	24	2638Agp32, 3Agp46, 47gp42, LH1gp38, P240gp46, PHI12gp31, PHI2958PVLgp44, PHI7401PVLgp35, PHISA2WA_ST121MSSAgp43, PHISA2WA_ST1gp44, PHISA2WA_ST30gp46, PHISA2WA_ST72gp47, PHISA2WA_ST78gp44, PHISA2WA_ST80gp44, PHISA2WA_ST93MSSAgp47, PHISA2WA_ST93gp45, PHISAUS-IPLA35gp41, SA137RUMSSAST121PVLgp45, SH-ST15644gp42, SMSAP5gp30, STAUST398-2gp44, TP310-2gp43, VB_SAUS_PHI2gp40, YMC/09/04/R1988gp42	aureus	B(B15), B(B5)	Siphoviridae,
1805	major capsid protein	20	20	23MRAgp5, 2638Agp5, 77gp5, IME1354_01gp5, IME1361_01gp5, P1105gp5, P282gp5, P630gp5, P954gp5, PHI5967PVLgp5, PHI7247PVLgp5, PHIBU01gp5, PHIN315gp5, PHINM3gp5, PHISA119gp5, PHISA2WA_ST22gp5, PHISA2WA_ST59gp5, SA1014RUMSSAST7gp5, SA345RUMSSAST8gp5, STAUST398-4gp6	aureus, sp.	B(B6), B(B15), B(B16)	Siphoviridae
1806	DUF2479 domain-containing protein	2	2	STB20-LIKEgp20, STB20gp22	epidermidis, capitis	B(B13)	Siphoviridae
1807	minor tail protein	2	2	ANDHRAgp13, ST134gp14	epidermidis	A(A2)	Podoviridae
1808	DUF4393 domain-containing protein	17	17	53gp53, 77gp42, 80ALPHAgp53, 80gp45, 85gp55, 88gp47, 92gp45, LORACgp47, PHIJBgp48, PHINM1gp45, PHINM2gp46, PHINM4gp46, PHIPVL108gp44, ROSAgp53, STAUST398-1gp54, STAUST398-5gp50, STB20-LIKEgp43	aureus, epidermidis	B(B2), B(B6), B(B3), B(B7), B(B13)	Siphoviridae
1809	hypothetical protein	1	1	VB_STAM_SA2gp105	aureus	D(D2)	Siphoviridae
1810	AAA family ATPase	3	3	812gp49, HYZ21gp46, Kgp47	aureus	C(C1)	Myoviridae
1811	hypothetical protein	3	3	PHIIBB-SEP1gp151, PHIIPLA-C1Cgp156, TWILLINGATEgp152	epidermidis, sp.	C(C3)	Myoviridae
1812	hypothetical protein	1	1	PHISA_BS1gp118	aureus	C(C6)	Myoviridae
1813	hypothetical protein	1	1	SPBETA-LIKEgp18	epidermidis	Singleton	Siphoviridae
1814	hypothetical protein	11	11	6ECgp71, PHIIBB-SEP1gp177, PHIIPLA-C1Cgp183, QDSA001gp177, QUIDIVIDIgp174, SA11gp166, STAP1gp172, STAU2gp157, TERRANOVAgp179, TWILLINGATEgp178, VB_SEPS_SEP9gp61	epidermidis, sp., aureus , aureus	D(D1), C(C3), C(C2)	Siphoviridae, Myoviridae
1815	E family protein	1	1	PHI12gp45	aureus	B(B5)	Siphoviridae
1816	hypothetical protein	1	1	TWORTgp195	hyicus	C(C4)	Myoviridae
1817	hypothetical protein	1	1	SPBETA-LIKEgp85	epidermidis	Singleton	Siphoviridae
1818	hypothetical protein	10	10	69gp62, B236gp62, IME1346_01gp69, LH1gp47, PHIETA2gp64, PHISA2WA_ST121MSSAgp55, PHISA2WA_ST1gp55, PHISA2WA_ST78gp55, PHISA2WA_ST80gp56, SP5gp55	aureus	B(B2), B(B3), B(B7), B(B5)	Siphoviridae
1819	hypothetical protein	1	1	STB20-LIKEgp27	epidermidis	B(B13)	Siphoviridae
1820	hypothetical protein	1	1	SPBETA-LIKEgp31	epidermidis	Singleton	Siphoviridae
1821	hypothetical protein	1	1	IME1367_01gp38	warneri	B(B9)	Siphoviridae
1822	hypothetical protein	48	34	676Zgp219, 676Zgp7, 812gp7, A3Rgp199, A3Rgp7, A5Wgp218, A5Wgp7, B1gp226, B1gp7, FI200Wgp219, FI200Wgp7, G1gp204, HYZ21gp17, IME-SA118gp204, IME-SA1gp209, IME-SA2gp212, ISPgp215, JA1gp222, JA1gp7, JD007gp215, Kgp219, Kgp7, MCE-2014gp203, MSA6gp219, MSA6gp7, P108gp224, P108gp225, P4Wgp218, P4Wgp7, PHIIPLA-RODIgp212, PHISA012gp3, PHISA039gp208, PSA-3gp209, QDSA002gp229, QDSA002gp230, SA5gp198, SB-1g…	aureus, sp., aureus , xylosus	C(C1)	Myoviridae,
1823	hypothetical protein	3	3	6ECgp41, VB_SEPS_SEP9gp37, VB_STAM_SA2gp36	epidermidis, aureus	D(D1), D(D2)	Siphoviridae
1824	nuclease	2	2	STAP1gp122, STAU2gp112	aureus	C(C2)	Myoviridae
1825	XRE family transcriptional regulator	3	3	2638Agp27, IME1348_01gp33, VB_SEPIS-PHIIPLA7gp32	aureus, epidermidis , epidermidis	B(B15), B(B4)	Siphoviridae
1826	DUF3269 domain-containing protein	10	10	CNPH82gp49, CNPXgp53, IME-SA4gp43, IME1318_01gp56, IME1323_01gp53, IME1348_01gp46, PH15gp53, STB20gp51, VB_SEPIS-PHIIPLA5gp48, VB_SEPIS-PHIIPLA7gp44	epidermidis, haemolyticus, haemolyticus , capitis , epidermidis , capitis	B(B4), B(B9), B(B10), B(B13)	Siphoviridae
1827	hypothetical protein	7	7	GH15gp19, MCE-2014gp19, P108gp16, QDSA002gp19, S25-4gp19, VB_SAU_CLO6gp21, VB_SAU_S24gp21	aureus, aureus	C(C1)	Myoviridae
1828	hypothetical protein	5	5	PHIIBB-SEP1gp178, PHIIPLA-C1Cgp184, QUIDIVIDIgp179, TERRANOVAgp181, VB_SEPS_SEP9gp64	epidermidis, sp.	C(C3), D(D1)	Myoviridae, Siphoviridae
1829	hypothetical protein	1	1	PHISA2WA_ST121MSSAgp34	aureus	B(B5)	Siphoviridae
1830	hypothetical protein	4	4	96gp65, PHISA2WA_ST59gp61, SAP26gp56, UPMK_2gp54	aureus, aureus	B(B3), B(B6), B(B2)	Siphoviridae
1831	hypothetical protein	1	1	VB_SEPS_SEP9gp104	epidermidis	D(D1)	Siphoviridae
1832	membrane protein	6	6	PHIIBB-SEP1gp100, PHIIPLA-C1Cgp102, QUIDIVIDIgp98, TERRANOVAgp94, TWILLINGATEgp97, VB_STAM_SA2gp53	epidermidis, sp., aureus	C(C3), D(D2)	Myoviridae, Siphoviridae
1833	hypothetical protein	1	1	VB_STAM_SA2gp98	aureus	D(D2)	Siphoviridae
1834	hypothetical protein	6	6	QDSA001gp124, SA11gp107, STAP1gp112, STAU2gp107, VB_SAUM_REMUSgp97, VB_SAUM_ROMULUSgp96	aureus , aureus	C(C2)	Myoviridae
1835	hypothetical protein	7	7	QDSA001gp141, QUIDIVIDIgp136, SA11gp130, STAP1gp136, STAU2gp121, VB_SAUM_REMUSgp119, VB_SAUM_ROMULUSgp106	aureus , epidermidis, aureus	C(C2), C(C3)	Myoviridae
1836	hypothetical protein	50	50	676Zgp82, 812gp84, A3Rgp80, A5Wgp82, B1gp84, FI200Wgp82, G1gp66, GH15gp80, HYZ21gp79, IME-SA118gp70, IME-SA1gp71, IME-SA2gp70, ISPgp76, JA1gp82, JD007gp75, Kgp81, MCE-2014gp73, MSA6gp82, P108gp73, P4Wgp81, PHIIBB-SEP1gp199, PHIIPLA-C1Cgp201, PHIIPLA-RODIgp77, PHISA012gp72, PHISA039gp57, PSA-3gp74, QDSA002gp82, QUIDIVIDIgp202, S25-3gp76, S25-4gp75, SA11gp183, SA5gp71, SB-1gp67, STAP1gp189, STAPH1N…	aureus, epidermidis, sp., aureus , xylosus, hyicus	C(C1), C(C3), C(C2), C(C4), C(C5)	Myoviridae,
1837	hypothetical protein	4	4	PHISA_BS1gp55, PHISA_BS2gp53, VB_SAU_CLO6gp120, VB_SAU_S24gp118	aureus	C(C6), C(C1)	Myoviridae
1838	HNH endonuclease	24	24	676Zgp74, 812gp74, A3Rgp71, A5Wgp73, B1gp74, FI200Wgp74, G1gp57, HYZ21gp70, IME-SA118gp61, IME-SA1gp62, IME-SA2gp61, ISPgp66, JA1gp72, Kgp72, MSA6gp73, P4Wgp72, PHIIBB-SEP1gp187, PSA-3gp64, QUIDIVIDIgp75, SA5gp62, SB-1gp58, STAPH1Ngp73, TEAM1gp66, VB_SAUM-FRUSAU02gp73	aureus, epidermidis, xylosus, aureus	C(C1), C(C3)	Myoviridae,
1839	XRE family transcriptional regulator	19	19	3MRAgp32, 71gp35, CNPXgp35, IME1354_01gp31, IME1365_01gp35, PH15gp35, PHI7401PVLgp30, PHIJBgp34, PHIMR11gp32, PHINM4gp33, PHISA2WA_ST1gp34, PHISA2WA_ST30gp34, PHISA2WA_ST5gp34, PHISA2WA_ST80gp35, PHISLTgp30, ROSAgp35, SH-ST15644gp31, STAUST398-5gp36, VB_SAUS_IMEP5gp37	aureus, epidermidis, sp., haemolyticus	B(B3), B(B4), B(B16), B(B5), B(B17)	Siphoviridae
1840	hypothetical protein	2	2	VB_SEPS_SEP9gp109, VB_STAM_SA2gp106	epidermidis, aureus	D(D1), D(D2)	Siphoviridae
1841	XRE family transcriptional regulator	5	5	55-2gp36, 55-3gp36, 55gp45, CNPH82gp36, IME1323_01gp36	aureus, epidermidis, capitis	B(B3), B(B4), B(B10)	Siphoviridae
1842	hypothetical protein	6	6	QDSA001gp59, SA11gp52, STAP1gp54, STAU2gp52, VB_SAUM_REMUSgp46, VB_SAUM_ROMULUSgp46	aureus , aureus	C(C2)	Myoviridae
1843	hypothetical protein	34	34	676Zgp175, 812gp177, A3Rgp173, A5Wgp174, B1gp181, FI200Wgp175, GH15gp171, HYZ21gp127, IME-SA118gp166, IME-SA1gp170, IME-SA2gp172, ISPgp170, JA1gp179, JD007gp166, Kgp171, MCE-2014gp167, MSA6gp175, P108gp174, P4Wgp174, PHIIPLA-RODIgp170, PHISA012gp167, PHISA039gp151, PSA-3gp167, QDSA002gp176, S25-3gp167, S25-4gp166, SA5gp156, STAPH1Ngp174, TEAM1gp174, VB_SAUM_0414_108gp177, VB_SAUM_LM12gp173, VB_SA…	aureus, sp., aureus , xylosus	C(C1)	Myoviridae,
1844	hydrolase domain protein	2	2	6ECgp30, VB_SEPS_SEP9gp28	epidermidis	D(D1)	Siphoviridae
1845	hypothetical protein	37	37	676Zgp40, 812gp39, A3Rgp37, A5Wgp39, B1gp39, FI200Wgp40, G1gp24, GH15gp38, HYZ21gp36, IME-SA118gp28, IME-SA1gp29, IME-SA2gp28, ISPgp34, JA1gp37, JD007gp34, Kgp37, MCE-2014gp32, MSA6gp39, P108gp32, P4Wgp38, PHIIPLA-RODIgp36, PHISA012gp31, PHISA039gp19, PSA-3gp30, QDSA002gp41, S25-3gp35, S25-4gp33, SA5gp31, SB-1gp24, STAPH1Ngp39, TEAM1gp32, VB_SAUM-FRUSAU02gp39, VB_SAUM_0414_108gp43, VB_SAUM_LM12gp…	aureus, sp., aureus , xylosus	C(C1)	Myoviridae,
1846	hypothetical protein	40	26	187gp69, 47gp53, 47gp54, 53gp65, 53gp66, 77gp56, 77gp57, 80ALPHAgp64, 80ALPHAgp65, 85gp67, 85gp68, 88gp59, 88gp60, 92gp57, 92gp58, P954gp56, P954gp57, PHI12gp41, PHI12gp42, PHIETA3gp61, PHIJBgp60, PHIJBgp61, PHIMR11gp58, PHIMR11gp59, PHIMR25gp62, PHISA2WA_ST1gp53, PHISA2WA_ST22gp50, PHISAUS-IPLA88gp54, ROSAgp65, ROSAgp66, SA12gp53, SA13gp55, SA13gp56, SH-ST15644gp52, SP5gp53, SP6gp56, STAUST398-3…	aureus	B(B2), B(B5), B(B6), B(B3)	Siphoviridae
1847	hypothetical protein	1	1	EWgp18	aureus	B(B4)	Siphoviridae
1848	hypothetical protein	1	1	66gp12	aureus	A(A1)	Podoviridae
1849	hypothetical protein	1	1	SPBETA-LIKEgp141	epidermidis	Singleton	Siphoviridae
1850	hypothetical protein	2	2	PHISA2WA_ST72gp69, PHISA2WA_ST93MSSAgp64	aureus	B(B5)	Siphoviridae
1851	hypothetical protein	1	1	TWILLINGATEgp195	epidermidis	C(C3)	Myoviridae
1852	hypothetical protein	71	70	11gp17, 29gp18, 3Agp20, 3MRAgp18, 42Egp23, 47gp18, 52Agp19, 53gp22, 55-2gp18, 55-3gp18, 55gp22, 69gp19, 71gp18, 80ALPHAgp22, 80gp18, 85gp20, 88gp18, 92gp18, 96gp20, B166gp18, B236gp18, DW2gp19, LH1gp18, LORACgp19, P240gp20, P240gp21, PHI12gp16, PHI2958PVLgp18, PHI7401PVLgp16, PHIETA2gp19, PHIETA3gp19, PHIETAgp18, PHIJBgp19, PHIMR11gp18, PHIMR25gp19, PHINM1gp18, PHINM2gp19, PHINM4gp19, PHISA2WA_ST…	aureus, aureus	B(B2), B(B3), B(B5)	Siphoviridae,
1853	hypothetical protein	1	1	TWORTgp65	hyicus	C(C4)	Myoviridae
1854	hypothetical protein	1	1	TWORTgp41	hyicus	C(C4)	Myoviridae
1855	hypothetical protein	3	3	23MRAgp42, PHINM3gp43, STAUST398-4gp43	aureus	B(B6)	Siphoviridae
1856	hypothetical protein	7	7	187gp50, 3MRAgp40, 42Egp48, ROSAgp43, STAUST398-3gp39, VB_SAUS_PHI2gp35, X2gp53	aureus	B(B2), B(B3), B(B5)	Siphoviridae
1857	hypothetical protein	13	13	PHIIBB-SEP1gp5, PHIIPLA-C1Cgp4, PHISA_BS1gp200, PHISA_BS2gp209, QDSA001gp8, QUIDIVIDIgp5, SA11gp5, STAP1gp6, STAU2gp4, TERRANOVAgp5, TWILLINGATEgp4, VB_SAUM_REMUSgp3, VB_SAUM_ROMULUSgp3	epidermidis, sp., aureus , aureus	C(C3), C(C6), C(C2)	Myoviridae
1858	transcriptional regulator	1	1	ROSAgp32	aureus	B(B3)	Siphoviridae
1859	Holliday junction resolvase RecU	1	1	STB27gp51	hominis	B(B11)	Siphoviridae
1860	adenine methyltransferase	1	1	IME1323_01gp32	capitis	B(B10)	Siphoviridae
1861	hypothetical protein	37	37	676Zgp159, 812gp162, A3Rgp157, A5Wgp158, B1gp166, FI200Wgp159, G1gp148, GH15gp155, HYZ21gp141, IME-SA118gp151, IME-SA1gp155, IME-SA2gp156, ISPgp155, JA1gp164, JD007gp150, Kgp157, MCE-2014gp151, MSA6gp159, P108gp158, P4Wgp158, PHIIPLA-RODIgp154, PHISA012gp151, PHISA039gp135, PSA-3gp152, QDSA002gp159, S25-3gp151, S25-4gp150, SA5gp143, SB-1gp142, STAPH1Ngp158, TEAM1gp159, VB_SAUM-FRUSAU02gp164, VB_S…	aureus, sp., aureus , xylosus	C(C1)	Myoviridae,
1862	hypothetical protein	1	1	TWORTgp132	hyicus	C(C4)	Myoviridae
1863	hypothetical protein	1	1	QUIDIVIDIgp107	epidermidis	C(C3)	Myoviridae
1864	hypothetical protein	1	1	2638Agp53	aureus	B(B15)	Siphoviridae
1865	hypothetical protein	1	1	TWORTgp102	hyicus	C(C4)	Myoviridae
1866	hypothetical protein	3	3	CNPH82gp6, CNPXgp5, VB_SEPIS-PHIIPLA5gp5	epidermidis	B(B4)	Siphoviridae
1867	ATPase	2	2	IME1323_01gp63, PH15gp63	capitis , epidermidis	B(B10), B(B4)	Siphoviridae
1868	hypothetical protein	6	6	PHIIPLA-RODIgp187, PHISA_BS1gp155, PHISA_BS2gp157, VB_SAU_CGgp208, VB_SAU_CLO6gp198, VB_SAU_S24gp196	sp., aureus	C(C1), C(C6)	Myoviridae
1869	XRE family transcriptional regulator	8	8	CNPXgp36, IME1354_01gp32, PH15gp36, PHI7401PVLgp31, PHISA2WA_ST80gp36, ROSAgp36, SH-ST15644gp32, STAUST398-5gp37	epidermidis, sp., aureus	B(B4), B(B16), B(B5), B(B3)	Siphoviridae
1870	hypothetical protein	1	1	187gp46	aureus	B(B2)	Siphoviridae
1871	hypothetical protein	1	1	VB_STAM_SA2gp120	aureus	D(D2)	Siphoviridae
1872	hypothetical protein	1	1	187gp28	aureus	B(B2)	Siphoviridae
1873	hypothetical protein	1	1	PHISA_BS1gp3	aureus	C(C6)	Myoviridae
1874	hypothetical protein	1	1	STB20-LIKEgp48	epidermidis	B(B13)	Siphoviridae
1875	hypothetical protein	1	1	VB_STAM_SA2gp104	aureus	D(D2)	Siphoviridae
1876	hypothetical protein	1	1	TWORTgp159	hyicus	C(C4)	Myoviridae
1877	hypothetical protein	12	12	53gp45, 80ALPHAgp46, 85gp47, CNPXgp42, LORACgp38, P954gp37, PH15gp42, PHINM2gp37, SP5gp37, SP6gp40, STB20gp39, X2gp51	aureus, epidermidis, capitis	B(B2), B(B4), B(B6), B(B13), B(B3)	Siphoviridae
1878	XkdX family protein	6	6	37gp21, 6ECgp28, IME1354_01gp21, VB_SAUS_IMEP5gp29, VB_SEPS_SEP9gp26, VB_STAM_SA2gp26	aureus, epidermidis, sp., aureus	B(B4), D(D1), B(B16), B(B17), D(D2)	Siphoviridae
1879	hypothetical protein	2	2	VB_SAU_CLO6gp191, VB_SAU_S24gp189	aureus	C(C1)	Myoviridae
1880	hypothetical protein	12	11	GH15gp8, JD007gp8, MCE-2014gp8, P108gp6, PHIIPLA-RODIgp10, PHISA039gp217, QDSA002gp8, S25-3gp5, S25-4gp8, VB_SAUM_0414_108gp17, VB_SAUM_0414_108gp241, VB_SAUM_LM12gp9	aureus, sp., aureus	C(C1)	Myoviridae,
1881	hypothetical protein	4	4	55gp24, 80ALPHAgp24, TEM126gp19, X2gp25	aureus	B(B3), B(B2)	Siphoviridae
1882	hypothetical protein	4	4	IME1348_01gp62, PH15gp67, VB_SEPIS-PHIIPLA5gp65, VB_SEPIS-PHIIPLA7gp58	epidermidis , epidermidis	B(B4)	Siphoviridae
1883	hypothetical protein	1	1	PHI879gp31	sciuri	B(B8)	Siphoviridae
1884	hypothetical protein	4	4	S25-3gp18, S25-4gp13, VB_SSCM-1gp139, VB_SSCM-2gp139	aureus, sp.	C(C1), C(C5)	Myoviridae,
1885	hypothetical protein	1	1	IME1354_01gp47	sp.	B(B16)	Siphoviridae
1886	hypothetical protein	2	2	MCE-2014gp196, VB_SAUM_0414_108gp219	aureus	C(C1)	Myoviridae,
1887	hypothetical protein	1	1	37gp66	aureus	B(B4)	Siphoviridae
1888	hypothetical protein	37	37	676Zgp185, 812gp187, A5Wgp184, B1gp191, FI200Wgp185, G1gp171, GH15gp180, HYZ21gp181, IME-SA118gp176, IME-SA1gp180, IME-SA2gp182, ISPgp180, JA1gp189, JD007gp176, Kgp181, MCE-2014gp176, MSA6gp185, P108gp184, P4Wgp184, PHIIPLA-RODIgp179, PHISA012gp177, PHISA039gp161, PHISA_BS1gp169, PHISA_BS2gp179, PSA-3gp177, QDSA002gp186, S25-3gp177, SA5gp166, STAPH1Ngp184, TEAM1gp184, VB_SAUM-FRUSAU02gp189, VB_SA…	aureus, sp., aureus , xylosus	C(C1), C(C6), D(D2)	Myoviridae, , Siphoviridae
1889	hypothetical protein	1	1	37gp54	aureus	B(B4)	Siphoviridae
1890	hypothetical protein	4	4	IME-SA2gp160, PHISA039gp138, SA5gp146, TEAM1gp162	aureus, sp., xylosus	C(C1)	Myoviridae
1891	tail protein	40	35	676Zgp34, 812gp33, A3Rgp31, A5Wgp33, B1gp33, FI200Wgp34, G1gp18, HYZ21gp31, IME-SA118gp23, IME-SA1gp24, IME-SA2gp23, ISPgp28, JA1gp31, Kgp32, MSA6gp33, P4Wgp32, PHIIBB-SEP1gp162, PHIIBB-SEP1gp164, PHIIPLA-C1Cgp168, PHIIPLA-C1Cgp170, PHIIPLA-RODIgp30, PSA-3gp24, QUIDIVIDIgp160, QUIDIVIDIgp162, SA11gp149, SA5gp25, SB-1gp19, STAP1gp155, STAPH1Ngp33, STAU2gp140, TEAM1gp26, TERRANOVAgp161, TERRANOVAgp…	aureus, epidermidis, sp., xylosus, hyicus, aureus	C(C1), C(C3), C(C2), C(C4)	Myoviridae,
1892	hypothetical protein	1	1	VB_SAU_S24gp204	aureus	C(C1)	Myoviridae
1893	hypothetical protein	1	1	IME-SA2gp206	aureus	C(C1)	Myoviridae
1894	inside tape protein	1	1	80ALPHAgp18	aureus	B(B2)	Siphoviridae
1895	hypothetical protein	2	2	PHIIPLA-C1Cgp138, QUIDIVIDIgp127	sp., epidermidis	C(C3)	Myoviridae
1896	antirepressor	1	1	PHI879gp37	sciuri	B(B8)	Siphoviridae
1897	hypothetical protein	1	1	VB_STAM_SA2gp95	aureus	D(D2)	Siphoviridae
1898	hypothetical protein	1	1	VB_SEPS_SEP9gp97	epidermidis	D(D1)	Siphoviridae
1899	DNA polymerase I	7	7	PHIIPLA-C1Cgp69, PHISA_BS1gp73, PHISA_BS2gp71, QDSA001gp85, SA11gp72, STAP1gp78, STAU2gp73	sp., aureus , aureus	C(C3), C(C6), C(C2)	Myoviridae
1900	lower collar protein	16	16	44AHJDgp17, 66gp21, ANDHRAgp16, BP39gp16, GRCSgp17, PHIP68gp18, PSA3gp16, S13gp17, S24-1gp17, SAP-2gp16, SCH111gp18, SCH1gp17, SLPWgp16, ST134gp17, VB_SAUP_PHIAGO1.3gp16, VB_SAUP_PHIAGO1.9gp16	aureus, epidermidis	A(A1), A(A2)	Podoviridae
1901	hypothetical protein	52	52	676Zgp114, 812gp116, A3Rgp112, A5Wgp113, B1gp117, FI200Wgp114, G1gp100, GH15gp111, HYZ21gp109, IME-SA118gp102, IME-SA1gp103, IME-SA2gp105, ISPgp108, JA1gp115, JD007gp106, Kgp112, MCE-2014gp106, MSA6gp114, P108gp110, P4Wgp113, PHIIBB-SEP1gp34, PHIIPLA-C1Cgp33, PHIIPLA-RODIgp110, PHISA012gp107, PHISA039gp92, PHISA_BS1gp39, PHISA_BS2gp37, PSA-3gp105, QDSA001gp41, QDSA002gp116, QUIDIVIDIgp31, S25-3gp…	aureus, epidermidis, sp., aureus , xylosus, hyicus	C(C1), C(C3), C(C6), C(C2), C(C4), C(C5)	Myoviridae,
1902	DNA primase	1	1	IME1365_01gp46	haemolyticus	B(B4)	Siphoviridae
1903	exfoliative toxin A (eta toxin)	5	5	B166gp28, B236gp28, PHIETA2gp29, PHIETA3gp29, PHIETAgp28	aureus	B(B3), B(B2)	Siphoviridae
1904	hypothetical protein	36	36	676Zgp48, 812gp47, A3Rgp45, A5Wgp47, B1gp47, FI200Wgp48, G1gp32, GH15gp46, HYZ21gp44, IME-SA118gp36, IME-SA1gp37, IME-SA2gp36, ISPgp42, JA1gp45, JD007gp42, Kgp45, MCE-2014gp40, MSA6gp47, P108gp40, P4Wgp46, PHIIPLA-RODIgp44, PHISA012gp39, PHISA039gp27, PSA-3gp38, QDSA002gp49, S25-3gp43, S25-4gp41, SB-1gp32, STAPH1Ngp47, TEAM1gp40, VB_SAUM-FRUSAU02gp47, VB_SAUM_0414_108gp51, VB_SAUM_LM12gp46, VB_SA…	aureus, sp., aureus , xylosus	C(C1)	Myoviridae,
1905	hypothetical protein	1	1	QDSA001gp131	aureus	C(C2)	Myoviridae
1906	hypothetical protein	14	14	96gp66, EWgp72, PHISA2WA_ST59gp62, SAP26gp57, SN10gp62, SN11gp62, SN13gp65, SN8gp63, SPT252gp60, SPT5gp61, STAUST398-1gp64, STAUST398-3gp61, STAUST398-5gp60, UPMK_2gp55	aureus, pseudintermedius , aureus	B(B3), B(B4), B(B6), B(B2), B(B1)	Siphoviridae
1907	hypothetical protein	2	2	JD007gp209, VB_SAU_CGgp216	aureus, aureus	C(C1)	Myoviridae
1908	hypothetical protein	1	1	29gp35	aureus	B(B3)	Siphoviridae
1909	hypothetical protein	3	3	IME1354_01gp27, P1105gp30, PHISA119gp29	sp., aureus	B(B16), B(B6)	Siphoviridae
1910	terminase large subunit	1	1	STAP1gp4	aureus	C(C2)	Myoviridae
1911	hypothetical protein	1	1	2638Agp35	aureus	B(B15)	Siphoviridae
1912	hypothetical protein	24	24	23MRAgp18, 3AJ-2017gp21, 77gp17, IME1346_01gp22, IME1361_01gp17, JS01gp18, P1105gp18, P282gp18, P630gp18, P954gp17, PHI575gp17, PHI879gp17, PHIN315gp16, PHINM3gp18, PHIPV83gp26, PHISA119gp18, PHISA2WA_ST22gp17, PHISA2WA_ST59gp18, SA1014RUMSSAST7gp18, SA345RUMSSAST8gp18, SA537RUMSSAST97gp22, SA780RUMSSAST101gp19, STAUST398-4gp19, TP310-1gp20	aureus, sciuri	B(B6), B(B7), B(B8)	Siphoviridae,
1913	hypothetical protein	1	1	VB_STAM_SA2gp63	aureus	D(D2)	Siphoviridae
1914	CHAP domain-containing protein	3	3	IME1318_01gp26, IME1323_01gp24, STB12gp23	haemolyticus , capitis , hominis	B(B10)	Siphoviridae
1915	membrane protein	1	1	TEAM1gp173	xylosus	C(C1)	Myoviridae
1916	hypothetical protein	2	2	PHIIPLA-RODIgp196, VB_SAU_CGgp213	sp., aureus	C(C1)	Myoviridae
1917	hypothetical protein	1	1	EWgp63	aureus	B(B4)	Siphoviridae
1918	hypothetical protein	1	1	EWgp51	aureus	B(B4)	Siphoviridae
1919	hypothetical protein	1	1	GH15gp191	aureus	C(C1)	Myoviridae
1920	hypothetical protein	1	1	PHISA2WA_ST22gp22	aureus	B(B6)	Siphoviridae
1921	hypothetical protein	2	2	55gp58, ROSAgp48	aureus	B(B3)	Siphoviridae
1922	hypothetical protein	3	3	P630gp46, SAP26gp45, UPMK_2gp42	aureus, aureus	B(B6), B(B2), B(B3)	Siphoviridae
1923	hypothetical protein	53	53	676Zgp95, 812gp97, A3Rgp93, A5Wgp95, B1gp99, FI200Wgp95, G1gp80, GH15gp93, HYZ21gp92, IME-SA118gp85, IME-SA1gp86, IME-SA2gp87, ISPgp90, JA1gp97, JD007gp88, Kgp94, MCE-2014gp88, MSA6gp96, P108gp88, P4Wgp94, PHIIBB-SEP1gp12, PHIIPLA-C1Cgp11, PHIIPLA-RODIgp91, PHISA012gp85, PHISA039gp70, PHISA_BS1gp23, PHISA_BS2gp21, PSA-3gp87, QDSA001gp17, QDSA002gp97, QUIDIVIDIgp12, S25-3gp88, S25-4gp87, SA11gp14,…	aureus, epidermidis, sp., aureus , xylosus, hyicus	C(C1), C(C3), C(C6), C(C2), C(C4), C(C5)	Myoviridae,
1924	hypothetical protein	1	1	2638Agp22	aureus	B(B15)	Siphoviridae
1925	hypothetical protein	1	1	66gp22	aureus	A(A1)	Podoviridae
1926	DnaD domain protein	2	2	CNPH82gp45, IME1354_01gp40	epidermidis, sp.	B(B4), B(B16)	Siphoviridae
1927	pentapeptide repeat-containing protein	6	6	QDSA001gp129, SA11gp112, STAP1gp117, STAU2gp108, VB_SAUM_REMUSgp101, VB_SAUM_ROMULUSgp100	aureus , aureus	C(C2)	Myoviridae
1928	AP2 domain-containing protein	31	28	676Zgp70, 812gp70, A3Rgp67, A5Wgp69, B1gp69, FI200Wgp70, G1gp53, HYZ21gp66, IME-SA118gp57, IME-SA1gp58, IME-SA2gp57, ISPgp62, JA1gp67, JD007gp63, Kgp68, MSA6gp69, P4Wgp68, PHIIBB-SEP1gp169, PSA-3gp60, SA5gp58, SB-1gp54, STAPH1Ngp69, TEAM1gp62, TERRANOVAgp171, TWILLINGATEgp169, TWILLINGATEgp170, VB_SAUM-FRUSAU02gp69, VB_SAUM_0414_108gp2, VB_SAUM_0414_108gp226, VB_SAUM_LM12gp221, VB_SAUM_LM12gp68	aureus, epidermidis, xylosus, aureus	C(C1), C(C3)	Myoviridae,
1929	DUF3310 domain-containing protein	2	2	PHIRS7gp49, VB_SAUS_IMEP5gp56	saprophyticus, aureus	B(B14), B(B17)	Siphoviridae
1930	XkdX family protein	1	1	47gp19	aureus	B(B5)	Siphoviridae
1931	thymidylate synthase	1	1	SPBETA-LIKEgp155	epidermidis	Singleton	Siphoviridae
1932	tail protein	16	16	3AJ-2017gp15, IME1346_01gp15, IME1354_01gp11, JS01gp12, PHI13gp12, PHI575gp12, PHI879gp12, PHIPV83gp20, PHIPVL-CN125gp11, PHIPVL108gp10, PVLgp12, SA537RUMSSAST97gp14, SA780RUMSSAST101gp12, SPT99F3gp12, TP310-1gp12, TP310-3gp12	aureus, sp., sciuri, pseudintermedius	B(B7), B(B16), B(B8), B(B12)	Siphoviridae,
1933	tail family protein	31	31	11gp15, 187gp19, 53gp19, 69gp16, 80ALPHAgp19, 85gp18, IME1318_01gp20, IME1323_01gp18, IME1365_01gp17, LORACgp17, PHIETA2gp17, PHIMR25gp17, PHINM1gp16, PHINM2gp17, PHISAUS-IPLA88gp17, SA12gp17, SA97gp16, SAP26gp16, SN10gp17, SN11gp17, SN13gp17, SN8gp17, SP5gp17, SP6gp17, SPT152gp17, SPT252gp18, SPT5gp18, STB12gp18, STB27gp15, TEM123gp16, TEM126gp15	aureus, haemolyticus , capitis , pseudintermedius , pseudintermedius, hominis	B(B2), B(B10), B(B4), B(B1), B(B11)	Siphoviridae
1934	hypothetical protein	27	27	37gp39, 3Agp34, 3MRAgp33, 55-2gp37, 55-3gp37, 55gp46, 77gp29, IME1318_01gp40, IME1323_01gp37, IME1361_01gp37, P630gp31, P954gp32, PHI5967PVLgp24, PHI7247PVLgp24, PHIBU01gp30, PHIMR11gp35, PHIPV83gp42, PHIPVL-CN125gp32, PHISA2WA_ST59gp33, PHISA2WA_ST78gp34, SA1014RUMSSAST7gp35, SA137RUMSSAST121PVLgp33, SH-ST15644gp33, SPT99F3gp32, STAUST398-5gp38, TP310-2gp31, YMC/09/04/R1988gp34	aureus, haemolyticus , capitis , pseudintermedius	B(B4), B(B5), B(B3), B(B6), B(B10), B(B7), B(B12)	Siphoviridae,
1935	transcriptional regulator	3	3	IME-SA4gp61, STB20-LIKEgp59, STB20gp63	haemolyticus, epidermidis, capitis	B(B9), B(B13)	Siphoviridae
1936	hypothetical protein	4	4	6ECgp102, IME1318_01gp64, IME1365_01gp58, VB_SEPS_SEP9gp121	epidermidis, haemolyticus	D(D1), B(B10), B(B4)	Siphoviridae
1937	DnaD domain protein	1	1	STB20-LIKEgp51	epidermidis	B(B13)	Siphoviridae
1938	DegV family protein	1	1	SPBETA-LIKEgp147	epidermidis	Singleton	Siphoviridae
1939	Panton-Valentine bi-component leukocidin subunit S (lukS-PV toxin)	27	27	3Agp27, LH1gp25, P1105gp25, P240gp28, PHI2958PVLgp26, PHI5967PVLgp18, PHI7247PVLgp18, PHI7401PVLgp22, PHIPV83gp31, PHIPVL-CN125gp25, PHIPVL108gp21, PHISA119gp25, PHISA2WA_ST121MSSAgp25, PHISA2WA_ST1gp27, PHISA2WA_ST22gp23, PHISA2WA_ST30gp26, PHISA2WA_ST59gp23, PHISA2WA_ST5gp26, PHISA2WA_ST72gp27, PHISA2WA_ST78gp25, PHISA2WA_ST80gp26, PHISA2WA_ST93MSSAgp26, PHISA2WA_ST93gp27, PHISLTgp23, PVLgp26, …	aureus	B(B5), B(B6), B(B7)	Siphoviridae,
1940	hypothetical protein	18	18	2638Agp9, 77gp10, IME1361_01gp10, P1105gp10, P282gp10, P630gp10, P954gp10, PHI5967PVLgp8, PHI7247PVLgp8, PHIBU01gp9, PHIN315gp10, PHINM3gp10, PHISA119gp10, PHISA2WA_ST22gp10, PHISA2WA_ST59gp10, SA1014RUMSSAST7gp10, SA345RUMSSAST8gp10, STAUST398-4gp11	aureus	B(B15), B(B6)	Siphoviridae
1941	beta-lactamase	22	22	23MRAgp49, 3AJ-2017gp54, B166gp46, IME1361_01gp48, JS01gp46, PHI575gp45, PHI879gp45, PHIN315gp50, PHINM3gp49, PHISA2WA_ST22gp41, PVLgp44, SA1014RUMSSAST7gp47, SA12gp44, SA345RUMSSAST8gp49, SA537RUMSSAST97gp49, SA780RUMSSAST101gp48, SP5gp44, SP6gp47, STAUST398-4gp49, STB20-LIKEgp49, STB27gp40, TP310-1gp43	aureus, sciuri, epidermidis, hominis	B(B6), B(B7), B(B3), B(B8), B(B2), B(B13), B(B11)	Siphoviridae,
1942	DUF3168 domain-containing protein	30	29	3Agp10, 42Egp11, 47gp9, IME1354_01gp10, LH1gp9, P240gp9, PHI12gp8, PHI2958PVLgp9, PHI7401PVLgp8, PHISA2WA_ST1gp9, PHISA2WA_ST30gp9, PHISA2WA_ST5gp9, PHISA2WA_ST72gp9, PHISA2WA_ST78gp8, PHISA2WA_ST80gp9, PHISA2WA_ST93MSSAgp9, PHISA2WA_ST93gp9, PHISAUS-IPLA35gp9, PHISLTgp9, SA137RUMSSAST121PVLgp9, SH-ST15644gp9, SMSAP5gp8, STAUST398-2gp9, STB20-LIKEgp10, STB20gp10, TP310-2gp9, VB_SAUS_IMEP5gp13, VB…	aureus, sp., epidermidis, capitis	B(B5), B(B16), B(B13), B(B17)	Siphoviridae,
1943	hypothetical protein	1	1	VB_STAM_SA2gp67	aureus	D(D2)	Siphoviridae
1944	membrane protein	29	29	676Zgp197, 812gp205, A5Wgp196, B1gp204, FI200Wgp197, G1gp183, GH15gp197, IME-SA1gp189, ISPgp193, JA1gp200, JD007gp192, Kgp197, MCE-2014gp179, MSA6gp197, P108gp200, P4Wgp196, PHISA012gp188, PHISA039gp178, PSA-3gp187, QDSA002gp202, S25-3gp188, SA5gp177, SB-1gp152, STAPH1Ngp196, TEAM1gp195, VB_SAUM-FRUSAU02gp201, VB_SAUM_0414_108gp203, VB_SAUM_LM12gp200, VB_SAU_CGgp195	aureus, sp., aureus , xylosus	C(C1)	Myoviridae,
1945	hypothetical protein	1	1	6ECgp125	epidermidis	D(D1)	Siphoviridae
1946	hypothetical protein	1	1	IME1323_01gp57	capitis	B(B10)	Siphoviridae
1947	hypothetical protein	5	5	SA11gp133, STAP1gp140, STAU2gp124, VB_SAUM_REMUSgp123, VB_SAUM_ROMULUSgp110	aureus	C(C2)	Myoviridae
1948	hypothetical protein	2	2	VB_SAUM_REMUSgp45, VB_SAUM_ROMULUSgp45	aureus	C(C2)	Myoviridae
1949	hypothetical protein	44	31	676Zgp14, 676Zgp226, 6ECgp123, 812gp14, A3Rgp14, A3Rgp206, A5Wgp14, A5Wgp225, B1gp14, B1gp233, FI200Wgp14, FI200Wgp226, GH15gp5, ISPgp8, JA1gp13, JA1gp228, JD007gp4, Kgp14, Kgp226, MSA6gp14, MSA6gp226, P4Wgp14, P4Wgp225, PHIIPLA-RODIgp6, PSA-3gp6, QDSA001gp145, QDSA001gp148, S25-4gp4, SA11gp136, SA5gp6, STAP1gp142, STAPH1Ngp14, STAPH1Ngp225, TEAM1gp7, TWORTgp133, VB_SAUM-FRUSAU02gp14, VB_SAUM-FRU…	aureus, epidermidis, sp., aureus , xylosus, hyicus	C(C1), D(D1), C(C2), C(C4)	Myoviridae, Siphoviridae,
1950	hypothetical protein	20	20	42Egp16, 47gp13, LH1gp13, P240gp14, PHI2958PVLgp13, PHISA2WA_ST121MSSAgp12, PHISA2WA_ST1gp14, PHISA2WA_ST30gp13, PHISA2WA_ST5gp13, PHISA2WA_ST72gp14, PHISA2WA_ST78gp12, PHISA2WA_ST80gp13, PHISA2WA_ST93MSSAgp13, PHISA2WA_ST93gp13, PHISAUS-IPLA35gp13, SA137RUMSSAST121PVLgp13, SH-ST15644gp13, STAUST398-2gp14, VB_SAUS_PHI2gp13, YMC/09/04/R1988gp13	aureus	B(B5)	Siphoviridae,
1951	hypothetical protein	1	1	42Egp6	aureus	B(B5)	Siphoviridae
1952	DNA primase	4	4	6ECgp82, SPBETA-LIKEgp3, VB_SEPS_SEP9gp72, VB_STAM_SA2gp71	epidermidis, aureus	D(D1), Singleton, D(D2)	Siphoviridae
1953	transposase	14	11	PHIIBB-SEP1gp55, PHIIBB-SEP1gp63, PHIIPLA-C1Cgp46, PHISA012gp105, PHISA012gp140, S25-3gp106, S25-4gp105, STAU2gp70, TERRANOVAgp81, TWILLINGATEgp44, TWILLINGATEgp61, TWORTgp103, VB_SAUM_REMUSgp163, VB_SAUM_ROMULUSgp153	epidermidis, sp., aureus, hyicus	C(C3), C(C1), C(C2), C(C4)	Myoviridae
1954	AAA family ATPase	37	37	676Zgp49, 812gp48, A3Rgp46, A5Wgp48, B1gp48, FI200Wgp49, G1gp33, GH15gp47, HYZ21gp45, IME-SA118gp37, IME-SA1gp38, IME-SA2gp37, ISPgp43, JA1gp46, JD007gp43, Kgp46, MCE-2014gp41, MSA6gp48, P108gp41, P4Wgp47, PHIIPLA-RODIgp45, PHISA012gp40, PHISA039gp28, PSA-3gp39, QDSA002gp50, S25-3gp44, S25-4gp42, SA5gp39, SB-1gp33, STAPH1Ngp48, TEAM1gp41, VB_SAUM-FRUSAU02gp48, VB_SAUM_0414_108gp52, VB_SAUM_LM12gp…	aureus, sp., aureus , xylosus	C(C1)	Myoviridae,
1955	major capsid protein	3	3	6ECgp8, VB_SEPS_SEP9gp8, VB_STAM_SA2gp7	epidermidis, aureus	D(D1), D(D2)	Siphoviridae
1956	CapA family protein	1	1	STB20-LIKEgp32	epidermidis	B(B13)	Siphoviridae
1957	terminase large subunit	2	2	PHISA_BS1gp1, PHISA_BS2gp1	aureus	C(C6)	Myoviridae
1958	ATP-binding protein	1	1	6ECgp78	epidermidis	D(D1)	Siphoviridae
1959	hypothetical protein	2	2	VB_SSCM-1gp117, VB_SSCM-2gp117	sp.	C(C5)
1960	hypothetical protein	6	6	QDSA001gp118, SA11gp101, STAP1gp107, STAU2gp101, VB_SAUM_REMUSgp90, VB_SAUM_ROMULUSgp90	aureus , aureus	C(C2)	Myoviridae
1961	hypothetical protein	4	4	SN10gp67, SN13gp70, SN8gp68, SPT5gp66	pseudintermedius	B(B1)	Siphoviridae
1962	hypothetical protein	53	53	676Zgp56, 812gp56, A3Rgp53, A5Wgp55, B1gp55, FI200Wgp56, G1gp41, GH15gp54, HYZ21gp53, IME-SA118gp44, IME-SA1gp45, IME-SA2gp44, ISPgp50, JA1gp53, JD007gp50, Kgp54, MCE-2014gp48, MSA6gp55, P108gp48, P4Wgp54, PHIIBB-SEP1gp172, PHIIPLA-C1Cgp179, PHIIPLA-RODIgp52, PHISA012gp47, PHISA039gp35, PHISA_BS1gp186, PHISA_BS2gp195, PSA-3gp46, QDSA001gp169, QDSA002gp57, QUIDIVIDIgp169, S25-3gp51, S25-4gp49, SA1…	aureus, epidermidis, sp., aureus , xylosus, hyicus	C(C1), C(C3), C(C6), C(C2), C(C4), C(C5)	Myoviridae,
1963	hypothetical protein	2	2	QUIDIVIDIgp147, TWILLINGATEgp146	epidermidis	C(C3)	Myoviridae
1964	hypothetical protein	5	5	PHIIBB-SEP1gp129, PHIIPLA-C1Cgp139, QUIDIVIDIgp130, TERRANOVAgp129, TWILLINGATEgp130	epidermidis, sp.	C(C3)	Myoviridae
1965	hypothetical protein	25	25	676Zgp80, 812gp82, A3Rgp78, A5Wgp80, B1gp82, FI200Wgp80, G1gp64, GH15gp78, ISPgp74, JA1gp80, Kgp79, MSA6gp80, P4Wgp79, PSA-3gp72, S25-4gp73, SA5gp69, SB-1gp65, STAPH1Ngp80, TEAM1gp74, VB_SAUM-FRUSAU02gp81, VB_SAUM_0414_108gp82, VB_SAUM_LM12gp79, VB_SAU_CGgp72, VB_SAU_CLO6gp70, VB_SAU_S24gp68	aureus, xylosus, aureus	C(C1)	Myoviridae,
1966	hypothetical protein	1	1	SPBETA-LIKEgp12	epidermidis	Singleton	Siphoviridae
1967	endolysin	2	2	6ECgp38, VB_SEPS_SEP9gp34	epidermidis	D(D1)	Siphoviridae
1968	terminase large subunit	8	8	85gp2, IME1318_01gp3, IME1323_01gp2, PHIMR25gp2, PHISAUS-IPLA88gp2, SA97gp2, STB12gp2, STB27gp2	aureus, haemolyticus , capitis , hominis	B(B2), B(B10), B(B11)	Siphoviridae
1969	tape measure protein	26	26	3Agp14, 42Egp17, 47gp14, LH1gp14, P240gp15, PHI12gp12, PHI2958PVLgp14, PHI7401PVLgp12, PHISA2WA_ST121MSSAgp13, PHISA2WA_ST1gp15, PHISA2WA_ST30gp14, PHISA2WA_ST5gp14, PHISA2WA_ST72gp15, PHISA2WA_ST78gp13, PHISA2WA_ST80gp14, PHISA2WA_ST93MSSAgp14, PHISA2WA_ST93gp15, PHISAUS-IPLA35gp14, PHISLTgp13, SA137RUMSSAST121PVLgp14, SH-ST15644gp14, SMSAP5gp12, STAUST398-2gp15, TP310-2gp13, VB_SAUS_PHI2gp14, Y…	aureus	B(B5)	Siphoviridae,
1970	ATP-dependent DNA ligase	1	1	SPBETA-LIKEgp100	epidermidis	Singleton	Siphoviridae
1971	hypothetical protein	6	6	PHIIPLA-C1Cgp19, PHISA039gp78, QDSA001gp26, TWORTgp22, VB_SSCM-1gp20, VB_SSCM-2gp20	sp., aureus , hyicus	C(C3), C(C1), C(C2), C(C4), C(C5)	Myoviridae,
1972	ATP-dependent helicase	1	1	IME1365_01gp44	haemolyticus	B(B4)	Siphoviridae
1973	hypothetical protein	53	53	676Zgp148, 812gp151, A3Rgp146, A5Wgp147, B1gp153, FI200Wgp148, G1gp137, GH15gp144, HYZ21gp152, IME-SA118gp138, IME-SA1gp142, IME-SA2gp143, ISPgp144, JA1gp151, JD007gp139, Kgp146, MCE-2014gp140, MSA6gp148, P108gp147, P4Wgp147, PHIIBB-SEP1gp70, PHIIPLA-C1Cgp71, PHIIPLA-RODIgp143, PHISA012gp139, PHISA039gp124, PHISA_BS1gp86, PHISA_BS2gp82, PSA-3gp141, QDSA001gp89, QDSA002gp148, QUIDIVIDIgp65, S25-3g…	aureus, epidermidis, sp., aureus , xylosus, hyicus	C(C1), C(C3), C(C6), C(C2), C(C4), C(C5)	Myoviridae,
1974	transposase	9	6	QDSA001gp38, QDSA001gp64, SA11gp16, STAP1gp17, STAP1gp59, STAU2gp17, STAU2gp9, VB_SAUM_REMUSgp7, VB_SAUM_ROMULUSgp7	aureus , aureus	C(C2)	Myoviridae
1975	recombinase	50	50	676Zgp149, 812gp152, A3Rgp147, A5Wgp148, B1gp156, FI200Wgp149, G1gp138, GH15gp145, HYZ21gp151, IME-SA118gp141, IME-SA1gp145, IME-SA2gp146, ISPgp145, JA1gp154, JD007gp140, Kgp147, MCE-2014gp141, MSA6gp149, P108gp148, P4Wgp148, PHIIBB-SEP1gp71, PHIIPLA-C1Cgp74, PHIIPLA-RODIgp144, PHISA012gp141, PHISA039gp125, PHISA_BS1gp89, PHISA_BS2gp85, PSA-3gp142, QDSA002gp149, QUIDIVIDIgp66, S25-3gp141, S25-4gp…	aureus, epidermidis, sp., aureus , xylosus, hyicus	C(C1), C(C3), C(C6), C(C2), C(C4), C(C5)	Myoviridae,
1976	hypothetical protein	1	1	SPBETA-LIKEgp37	epidermidis	Singleton	Siphoviridae
1977	major capsid protein	6	6	IME-SA4gp6, IME1367_01gp6, PHIRS7gp6, STB20-LIKEgp6, STB20gp6, VB_SAUS_IMEP5gp9	haemolyticus, warneri , saprophyticus, epidermidis, capitis, aureus	B(B9), B(B14), B(B13), B(B17)	Siphoviridae
1978	hypothetical protein	3	3	A3Rgp182, G1gp188, HYZ21gp118	aureus	C(C1)	Myoviridae
1979	ATP-dependent helicase	25	25	2638Agp55, 3Agp64, 42Egp76, 47gp63, LH1gp54, P240gp65, PHI12gp47, PHI2958PVLgp58, PHI7401PVLgp42, PHISA2WA_ST121MSSAgp63, PHISA2WA_ST1gp62, PHISA2WA_ST30gp62, PHISA2WA_ST72gp73, PHISA2WA_ST78gp64, PHISA2WA_ST80gp64, PHISA2WA_ST93MSSAgp68, PHISA2WA_ST93gp64, PHISAUS-IPLA35gp60, SA137RUMSSAST121PVLgp62, SH-ST15644gp62, SMSAP5gp40, STAUST398-2gp60, TP310-2gp65, VB_SAUS_PHI2gp59, YMC/09/04/R1988gp60	aureus	B(B15), B(B5)	Siphoviridae,
1980	membrane protein	38	38	676Zgp88, 812gp90, A3Rgp86, A5Wgp88, B1gp92, FI200Wgp88, G1gp72, GH15gp86, HYZ21gp85, IME-SA118gp78, IME-SA1gp79, IME-SA2gp80, ISPgp82, JA1gp90, JD007gp81, Kgp87, MCE-2014gp81, MSA6gp89, P108gp80, P4Wgp87, PHIIPLA-RODIgp84, PHISA012gp78, PHISA039gp63, PSA-3gp80, QDSA002gp88, S25-3gp81, S25-4gp80, SA5gp77, SB-1gp73, STAPH1Ngp88, TEAM1gp84, TWORTgp5, VB_SAUM-FRUSAU02gp91, VB_SAUM_0414_108gp90, VB_S…	aureus, sp., aureus , xylosus, hyicus	C(C1), C(C4)	Myoviridae,
1981	hypothetical protein	2	2	PHISA_BS1gp120, PHISA_BS2gp115	aureus	C(C6)	Myoviridae
1982	hypothetical protein	2	2	PHISA_BS1gp109, PHISA_BS2gp105	aureus	C(C6)	Myoviridae
1983	hypothetical protein	1	1	37gp14	aureus	B(B4)	Siphoviridae
1984	hypothetical protein	1	1	6ECgp122	epidermidis	D(D1)	Siphoviridae
1985	hypothetical protein	4	3	PHISA_BS1gp134, PHISA_BS2gp130, PHISA_BS2gp133, S25-3gp3	aureus , aureus	C(C6), C(C1)	Myoviridae
1986	hypothetical protein	1	1	IME1367_01gp27	warneri	B(B9)	Siphoviridae
1987	hypothetical protein	1	1	PHIN315gp32	aureus	B(B6)	Siphoviridae
1988	XRE family transcriptional regulator	2	2	IME1367_01gp33, VB_SEPIS-PHIIPLA5gp34	warneri , epidermidis	B(B9), B(B4)	Siphoviridae
1989	hypothetical protein	2	2	PHISA_BS1gp164, PHISA_BS2gp173	aureus	C(C6)	Myoviridae
1990	hypothetical protein	8	8	11gp49, PHIETAgp61, PHIIBB-SEP1gp121, PHIIPLA-C1Cgp134, PHISA2WA_ST5gp64, QUIDIVIDIgp121, TERRANOVAgp120, TWILLINGATEgp122	aureus, epidermidis, sp.	B(B2), B(B3), C(C3), B(B5)	Siphoviridae, Myoviridae
1991	hypothetical protein	42	30	676Zgp17, 676Zgp229, 812gp17, A3Rgp16, A3Rgp208, A5Wgp17, A5Wgp228, B1gp17, B1gp236, FI200Wgp17, FI200Wgp229, GH15gp11, HYZ21gp8, IME-SA118gp7, IME-SA1gp8, IME-SA2gp9, ISPgp11, JA1gp15, JA1gp230, JD007gp12, Kgp17, Kgp229, MSA6gp17, MSA6gp229, P4Wgp17, P4Wgp228, PHIIPLA-RODIgp12, QDSA002gp11, S25-3gp8, S25-4gp11, SA5gp9, STAPH1Ngp17, STAPH1Ngp228, TEAM1gp10, VB_SAUM-FRUSAU02gp17, VB_SAUM-FRUSAU02g…	aureus, sp., aureus , xylosus	C(C1)	Myoviridae,
1992	hypothetical protein	1	1	TWORTgp104	hyicus	C(C4)	Myoviridae
1993	hypothetical protein	5	5	PHIIBB-SEP1gp154, PHIIPLA-C1Cgp160, QUIDIVIDIgp154, TERRANOVAgp154, TWILLINGATEgp156	epidermidis, sp.	C(C3)	Myoviridae
1994	hypothetical protein	4	4	QUIDIVIDIgp149, TWILLINGATEgp148, VB_SSCM-1gp130, VB_SSCM-2gp130	epidermidis, sp.	C(C3), C(C5)	Myoviridae,
1995	hypothetical protein	20	20	23MRAgp45, 3AJ-2017gp51, B166gp43, IME1361_01gp45, JS01gp43, PHIN315gp47, PHINM3gp46, PHISA2WA_ST22gp38, PVLgp40, SA1014RUMSSAST7gp44, SA12gp41, SA345RUMSSAST8gp46, SA537RUMSSAST97gp46, SA780RUMSSAST101gp45, SP5gp41, SP6gp44, STAUST398-4gp46, STB20-LIKEgp45, TEM126gp41, TP310-1gp40	aureus, epidermidis	B(B6), B(B7), B(B3), B(B2), B(B13)	Siphoviridae,
1996	holin	2	2	44AHJDgp14, PHIP68gp15	aureus	A(A1)	Podoviridae
1997	hypothetical protein	4	4	QDSA001gp57, SA11gp50, STAP1gp52, STAU2gp50	aureus , aureus	C(C2)	Myoviridae
1998	hypothetical protein	2	2	ANDHRAgp5, ST134gp6	epidermidis	A(A2)	Podoviridae
1999	hypothetical protein	19	19	23MRAgp60, 3AJ-2017gp63, 3Agp57, 3MRAgp62, 52Agp57, 55-2gp60, 55-3gp62, 55gp73, 71gp63, B166gp61, P1105gp63, P282gp60, PHIN315gp60, PHIPVL-CN125gp59, PHISA119gp62, PHISA2WA_ST59gp64, PVLgp53, SA780RUMSSAST101gp58, UPMK_2gp57	aureus, aureus	B(B6), B(B7), B(B5), B(B3)	Siphoviridae,
[truncated: 140 more rows]
