# Supplementary material for: Staphylococci phages display vast genomic diversity and evolutionary relationships
Source: BMC Genomics. 2019 May 9;20:357. doi: 10.1186/s12864-019-5647-8 (PMC6507118; doi:10.1186/s12864-019-5647-8)
Supplement: Supplementary file 3 — Average nucleotide sequence identity values. Average nucleotide sequence identities (ANIs) of 205 staphylococcal phage genomes were made using Kalign algorithm. Heat map was created in excel. (XLSX 41 kb) [file 12864_2019_5647_MOESM3_ESM.xlsx]

## Sheet: Cluster A
A1	66	SCH1	SCH111	SAP-2	phiP68	GRCS	44AHJD	S24-1	S13	BP39	SLPW	PSa3	vB_SauP_phiAGO1.3	vB_SauP_phiAGO1.9
66	100	90.94	90.95	88.1	96.27	90.01	96.27	88.75	91.08	86.44	90.61	93.72	90.25	90.21
SCH1	90.94	100	100	89.15	90.34	88.8	90.15	91.53	93.88	87.66	93.52	90.76	91	90.95
SCH111	90.95	100	100	89.16	90.35	88.81	90.16	91.54	93.88	87.67	93.52	90.76	90.14	90.09
SAP-2	88.1	89.15	89.16	100	87.67	89.95	89.57	86.39	88.32	86.89	88.65	88.48	90.66	90.66
phiP68	96.27	90.34	90.35	87.67	100	89.68	99.9	88.7	90.97	86.8	90.52	94.05	90.34	90.43
GRCS	90.01	88.8	88.81	89.95	89.68	100	90.69	86.62	89.22	87.2	88.16	90.76	92.22	92.08
44AHJD	96.27	90.15	90.16	89.57	99.9	90.69	100	88.68	90.93	87.76	90.45	94.36	91.37	91.42
S24-1	88.75	91.53	91.54	86.39	88.7	86.62	88.68	100	95.31	90.84	90.97	89.35	88.18	88.29
S13	91.08	93.88	93.88	88.32	90.97	89.22	90.93	95.31	100	88.44	93.27	91.84	90.03	90.1
BP39	86.44	87.66	87.67	86.89	86.8	87.2	87.76	90.84	88.44	100	87.09	87.59	88.22	88.17
SLPW	90.61	93.52	93.52	88.65	90.52	88.16	90.45	90.97	93.27	87.09	100	91	88.79	88.98
PSa3	93.72	90.76	90.76	88.48	94.05	90.76	94.36	89.35	91.84	87.59	91	100	91.91	91.9
vB_SauP_phiAGO1.3	90.25	91	90.14	90.66	90.34	92.22	91.37	88.18	90.03	88.22	88.79	91.91	100	100
vB_SauP_phiAGO1.9	90.25	91	90.09	90.66	90.43	92.08	91.42	88.29	90.1	88.17	88.98	91.9	100	100
A2	St134	Andhra
St134	100	91.85
Andhra	91.85	100

## Sheet: Cluster B
B1	SpT252	SN13	SN11	SN10	SN8	SpT5	SpT152
SpT252	100	93.35	96.72	94.13	93.85	93.82	87.36
SN13	93.35	100	95.66	98.99	98.69	98.65	86.53
SN11	96.72	95.66	100	95.55	95.24	95.21	86.72
SN10	94.13	98.99	95.55	100	99.7	99.67	86.8
SN8	93.85	98.69	95.24	99.7	100	99.96	86.79
SpT5	93.82	98.65	95.21	99.67	99.96	100	86.79
SpT152	87.36	86.53	86.72	86.8	86.79	86.79	100
B2	187	TEM126	phiSauS-IPLA88	TEM123	SA12	SP6	SP5	phiNM1	phiNM2	80alpha	53	85	phiMR25	SA97	phiETA2	69	Sap26	Lorac	11
187	100	57.07	54.26	57.02	57.88	57.89	57.26	62.01	63	61.13	61.26	58	58.93	61.88	65.96	63.35	61.36	63.01	58.02
TEM126	57.07	100	77.66	94.7	81.43	81.43	81.13	84.01	84.01	84.49	85	80.36	78.77	80.35	80.77	82.07	82.44	84.21	91.17
phiSauS-IPLA88	54.26	77.66	100	76.55	76.05	76.05	75.6	76.5	76.99	76.15	76.58	79.36	79.9	77.8	73.78	77.46	76.8	77.11	85.79
TEM123	57.02	94.7	76.55	100	86.57	86.58	86.37	83.68	83.59	83.74	84.25	79.72	77.7	80.44	80.06	81.44	81.63	83.78	91.08
SA12	57.88	81.43	76.05	86.57	100	99.99	95.15	79.56	85.97	82.83	83.52	81.56	80.68	81.29	79.08	84.15	77.94	85.91	92.69
SP6	57.89	81.43	76.05	86.58	99.99	100	95.15	79.57	85.98	82.84	83.53	81.55	80.69	81.3	79.09	84.16	77.95	85.91	92.7
SP5	57.26	81.13	75.6	86.37	95.15	95.15	100	79.83	84.68	83.14	83.14	81.75	80.87	79.61	78.25	82.81	76.66	84.53	92.64
phiNM1	62.01	84.01	76.5	83.68	79.56	79.57	79.83	100	90.58	86.94	89.09	82.61	82.31	81.51	84.65	86.44	84.16	91.41	91.88
phiNM2	63	84.01	76.99	83.59	85.97	85.98	84.68	90.58	100	88	90.84	86.62	85.28	81.38	83.97	89.34	82.76	99.19	95.38
80alpha	61.13	84.49	76.15	83.74	82.83	82.84	83.14	86.94	88	100	97.1	86.88	84.02	82.79	84.42	86.85	80.17	87.97	91.89
53	61.26	85	76.58	84.25	83.52	83.53	83.14	89.09	90.84	97.1	100	87.46	84.32	81.53	83.03	85.98	80.86	90.81	92.11
85	58	80.36	79.36	79.72	81.56	81.55	81.75	82.61	86.62	86.88	87.46	100	88.87	82.86	80.52	81.56	77.63	86.95	90.22
phiMR25	58.93	78.77	79.9	77.7	80.68	80.69	80.87	82.31	85.28	84.02	84.32	88.87	100	83.68	80.71	84.4	79.44	85.04	91.64
SA97	61.88	80.35	77.8	80.44	81.29	81.3	79.61	81.51	81.38	82.79	81.53	82.86	83.68	100	89.69	83.38	82.89	81.68	89.05
phiETA2	65.96	80.77	73.78	80.06	79.08	79.09	78.25	84.65	83.97	84.42	83.03	80.52	80.71	89.69	100	86.22	85.69	84.44	91.21
69	63.35	82.07	77.46	81.44	84.15	84.16	82.81	86.44	89.34	86.85	85.98	81.56	84.4	83.38	86.22	100	83.95	89.61	96
Sap26	61.36	82.44	76.8	81.63	77.94	77.95	76.66	84.16	82.76	80.17	80.86	77.63	79.44	82.89	85.69	83.95	100	82.81	90.4
Lorac	63.01	84.21	77.11	83.78	85.91	85.91	84.53	91.41	99.19	87.97	90.81	86.95	85.04	81.68	84.44	89.61	82.81	100	95.14
11	58.02	91.17	85.79	91.08	92.69	92.7	92.64	91.88	95.38	91.89	92.11	90.22	91.64	89.05	91.21	96	90.4	95.14	100
B3	DW2	StauST398-3	96	phiJB	phiNM4	B166	phiETA3	3MRA	phiMR11	80	52A	StauST398-1	StauST398-5	55	55-3	55-2	88	UPMK_2	92	SA13	71	phiETA	B236	X2	ROSA
DW2	100	85.33	77.99	76.43	75.18	73.93	76.25	80.01	69.54	72.6	72.87	66.23	67.32	71.28	69.76	71.87	68.84	69.61	70.22	71.97	65.65	65.58	66.78	69.12	71.33
StauST398-3	85.33	100	83.83	77.72	76.68	75.73	76.82	79.88	74.4	71.8	72.27	68.42	70.12	70.24	69.85	69.93	70.5	69.84	71.48	71.5	67.57	66.76	69.81	69.1	72.37
96	77.99	83.83	100	85.92	83.76	79.49	81.26	82.79	74.88	76.33	77.14	72.73	75.14	71.73	72.02	72.11	70.66	71.77	71.1	68.77	72.53	70.89	72.75	66.87	78.31
phiJB	76.43	77.72	85.92	100	96.74	79.91	83.59	84.06	72.72	76.76	74.67	73.78	75.11	73.23	75.14	73.82	74.74	73.23	74.63	72.45	74.84	74.76	72.93	66.22	88.3
phiNM4	75.18	76.68	83.76	96.74	100	78.57	82.38	83.14	70.44	75.31	72.78	71.87	73.16	71.14	73.1	71.75	72.11	71.26	71.95	70.21	73.19	73.8	71.2	64.8	86.63
B166	73.93	75.73	79.49	79.91	78.57	100	84.43	82.41	68.65	68.88	69.05	72.23	72	70.93	71.64	71.6	68.66	69.18	67.68	67.95	70.71	73.6	73.85	63.83	71.8
phiETA3	76.25	76.82	81.26	83.59	82.38	84.43	100	83.02	68	72.21	70.34	71.82	72.68	72.05	74.8	72.64	71.26	72.45	70.2	75.13	71.93	75.67	75.83	65.65	75.92
3MRA	80.01	79.88	82.79	84.06	83.14	82.41	83.02	100	72.06	75.24	75.75	71	72.83	76.26	74.73	76.87	75.92	73.25	72.95	72.77	72.15	73.6	72.35	67.99	76.5
phiMR11	69.54	74.4	74.88	72.72	70.44	68.65	68	72.06	100	82.72	83.65	81.2	83.22	85.41	85.6	85.86	80.09	81.68	81.37	81.8	78.79	78.72	81.46	76.37	73.3
80	72.6	71.8	76.33	76.76	75.31	68.88	72.21	75.24	82.72	100	95.07	81.65	82.77	83.29	85.23	83.83	82.31	84.15	81.67	82.23	75.94	81.68	78.72	75.24	78.17
52A	72.87	72.27	77.14	74.67	72.78	69.05	70.34	75.75	83.65	95.07	100	80.85	81.54	83.9	84.63	84.36	80.41	84.01	80.9	81.61	76.85	81.45	79.69	75.29	75.74
StauST398-1	66.23	68.42	72.73	73.78	71.87	72.23	71.82	71	81.2	81.65	80.85	100	93.98	85.14	85.89	84.65	78.35	80.92	80.46	80.32	77.89	84.87	80.22	71.69	74.22
StauST398-5	67.32	70.12	75.14	75.11	73.16	72	72.68	72.83	83.22	82.77	81.54	93.98	100	85.97	86.69	85.43	79.35	81.67	81.19	81.89	78.63	85.63	80.95	71.74	75.89
55	71.28	70.24	71.73	73.23	71.14	70.93	72.05	76.26	85.41	83.29	83.9	85.14	85.97	100	97.35	99.29	80.9	84.01	81.35	82.94	81.25	85.44	82.86	74.97	73.07
55-3	69.76	69.85	72.02	75.14	73.1	71.64	74.8	74.73	85.6	85.23	84.63	85.89	86.69	97.35	100	98	82.75	85.35	83.19	84.41	81.18	86.73	82.74	75.47	74.76
55-2	71.87	69.93	72.11	73.82	71.75	71.6	72.64	76.87	85.86	83.83	84.36	84.65	85.43	99.29	98	100	81.36	84.51	81.75	83.44	81.78	85.1	83.36	75.44	73.46
88	68.84	70.5	70.66	74.74	72.11	68.66	71.26	75.92	80.09	82.31	80.41	78.35	79.35	80.9	82.75	81.36	100	83.68	91.88	82.01	78.87	78.89	78.88	77	78.28
UPMK_2	69.61	69.84	71.77	73.23	71.26	69.18	72.45	73.25	81.68	84.15	84.01	80.92	81.67	84.01	85.35	84.51	83.68	100	88.46	88.15	75.17	80.26	82.79	76.85	72.12
92	70.22	71.48	71.1	74.63	71.95	67.68	70.2	72.95	81.37	81.67	80.9	80.46	81.19	81.35	83.19	81.75	91.88	88.46	100	86.77	77.37	78.74	80	77.11	77.92
SA13	71.97	71.5	68.77	72.45	70.21	67.95	75.13	72.77	81.8	82.23	81.61	80.32	81.89	82.94	84.41	83.44	82.01	88.15	86.77	100	73.71	79.66	80.58	75.22	74.12
71	65.65	67.57	72.53	74.84	73.19	70.71	71.93	72.15	78.79	75.94	76.85	77.89	78.63	81.25	81.18	81.78	78.87	75.17	77.37	73.71	100	82.52	83.53	73.49	79.37
phiETA	65.58	66.76	70.89	74.76	73.8	73.6	75.67	73.6	78.72	81.68	81.45	84.87	85.63	85.44	86.73	85.1	78.89	80.26	78.74	79.66	82.52	100	85.88	72.86	74.08
B236	66.78	69.81	72.75	72.93	71.2	73.85	75.83	72.35	81.46	78.72	79.69	80.22	80.95	82.86	82.74	83.36	78.88	82.79	80	80.58	83.53	85.88	100	74.49	72.11
X2	69.12	69.1	66.87	66.22	64.8	63.83	65.65	67.99	76.37	75.24	75.29	71.69	71.74	74.97	75.47	75.44	77	76.85	77.11	75.22	73.49	72.86	74.49	100	68.14
29	69.58	70.94	73.2	73.86	72.08	67.76	69.92	75.08	82.82	83.23	83.66	77.85	77.7	83.36	83.2	83.79	78.65	80.83	77.26	81.4	80.87	80.5	82.58	73.78	74.98
ROSA	71.33	72.37	78.31	88.3	86.63	71.8	75.92	76.5	73.3	78.17	75.74	74.22	75.89	73.07	74.76	73.46	78.28	72.12	77.92	74.12	79.37	74.08	72.11	68.14	100
B4	IME1365_01	37	EW	vB_SepiS-phiIPLA5	CNPH82	CNPx	PH15	vB_SepiS-phiIPLA7	IME1348_01
IME1365_01	100	51.13	53.14	59.82	59.61	62.28	60.82	58.43	57.79
37	51.13	100	51.83	54.83	54.4	55.14	55.15	55.29	53.77
EW	53.14	51.83	100	57.42	57.72	57.48	57.56	57.6	55.89
vB_SepiS-phiIPLA5	59.82	54.83	57.42	100	81.97	81.46	80.01	78.32	75.64
CNPH82	59.61	54.4	57.72	81.97	100	92.61	84.1	82.19	85.38
CNPx	62.28	55.14	57.48	81.46	92.61	100	91.61	85.26	86.03
PH15	60.82	55.15	57.56	80.01	84.1	91.61	100	87.39	82.42
vB_SepiS-phiIPLA7	58.43	55.29	57.6	78.32	82.19	85.26	87.39	100	85.62
IME1348_01	57.79	53.77	55.89	75.64	85.38	86.03	82.42	85.62	100
B5	42E	phiSLT	Phi12	YMC/09/04/R1988	StauST398-2	tp310-2	3A	47	LH1	phi2958PVL	phiSa2wa_st1	P240	phiSauS-IPLA35	vB_SauS_phi2	phi7401PVL	SMSAP5	SA137ruMSSAST121PVL	SH-St 15644	phiSa2wa_st5	phiSa2wa_st30	phiSa2wa_st72	phiSa2wa_st78	phiSa2wa_st80	phiSa2wa_st93mssa	phiSa2wa_st121mssa	phiSa2wa_st93
42E	100	78.41	82.63	80.88	78.55	79.94	82.45	80.19	80.17	80.18	80.47	80.32	80.57	81.52	79.76	82.23	80.86	80.88	80.14	80.8	80.35	81.77	79.91	80.41	81.28	80.41
phiSLT	78.41	100	85.69	85.17	83.8	83.85	86.74	84.21	87.3	88.39	89.71	89.97	84.26	81.66	88.72	86.65	87.99	87.99	88.42	88.67	88.35	88.51	88.65	89.95	88.23	89.96
Phi12	82.63	85.69	100	93.49	92.37	92.76	94.03	95.68	91.95	93.5	93.8	92.37	90.77	88.29	93.3	92.47	92.9	93.89	86.9	92.67	91.57	94.34	93.38	92.47	96.95	92.47
YMC/09/04/R1988	80.88	85.17	93.49	100	89.97	91.25	92.31	92.9	92.39	93.42	92.61	92.82	91.26	88.59	91.89	92.08	91.56	95.78	85.88	91.21	92.2	93.26	91.96	92.93	92.68	92.93
StauST398-2	78.55	83.8	92.37	89.97	100	87.73	89.89	88.94	87.88	89.18	89.36	89.2	87.97	88.17	88.66	89.74	88.54	91.08	83.73	87.47	89	89.6	88.66	89.25	91.82	89.25
tp310-2	79.94	83.85	92.76	91.25	87.73	100	96.08	91.91	89.53	90.92	91.36	90.78	89.84	87.44	90.07	92.58	93.34	91.77	84.83	89.57	89.9	91.62	90.45	90.84	91.59	90.85
3A	82.45	86.74	94.03	92.31	89.89	96.08	100	93.4	92.92	94.54	93.88	93.27	91.3	89.27	93.41	92.33	97.37	92.57	87.99	93	93.26	94.26	93.37	93.27	94.16	93.27
47	80.19	84.21	95.68	92.9	88.94	91.91	93.4	100	93.86	95.09	92.52	91.47	90.19	87.48	92.62	91.69	91.43	93.27	85.74	91.06	90.55	92.88	92.64	91.54	93.09	91.55
LH1	80.17	87.3	91.95	92.39	87.88	89.53	92.92	93.86	100	97.35	93.92	92.51	90.81	87.97	92.71	90.57	93.3	92.05	87.54	92.12	92.73	93.25	92.66	92.51	92.75	92.51
phi2958PVL	80.18	88.39	93.5	93.42	89.18	90.92	94.54	95.09	97.35	100	95.64	94.53	90.87	88.69	93.28	92.56	94.11	93.59	88.4	93.03	94.38	94.93	93.83	94.54	94.45	94.54
phiSa2wa_st1	80.47	89.71	93.8	92.61	89.36	91.36	93.88	92.52	93.92	95.64	100	95.91	91.57	89.17	95.96	93.97	93.78	94.29	90.03	95.28	95.52	95.4	95.94	95.93	95.73	95.93
P240	80.32	89.97	92.37	92.82	89.2	90.78	93.27	91.47	92.51	94.53	95.91	100	93.76	89.93	94.05	97	93.01	94.77	88.18	92.1	99.3	95.12	94.04	99.97	93.89	99.97
phiSauS-IPLA35	80.57	84.26	90.77	91.26	87.97	89.84	91.3	90.19	90.81	90.87	91.57	93.76	100	89.55	90.46	93.72	88.95	92.81	84.68	89.23	93.04	90.98	90.45	93.68	89.98	93.68
vB_SauS_phi2	81.52	81.66	88.29	88.59	88.17	87.44	89.27	87.48	87.97	88.69	89.17	89.93	89.55	100	87.39	89.57	87.26	88.81	81.17	86.75	89.81	88.76	87.58	90.02	87.92	90.02
phi7401PVL	79.76	88.72	93.3	91.89	88.66	90.07	93.41	92.62	92.71	93.28	95.96	94.05	90.46	87.39	100	92.15	93.25	94.1	88.35	94.72	93.74	95.11	99.91	94.04	95.16	94.05
SMSAP5	82.23	86.65	92.47	92.08	89.74	92.58	92.33	91.69	90.57	92.56	93.97	97	93.72	89.57	92.15	100	91.11	93.95	85.84	90.56	95.62	93.44	92.26	97.01	92.68	97.01
SA137ruMSSAST121PVL	80.86	87.99	92.9	91.56	88.54	93.34	97.37	91.43	93.3	94.11	93.78	93.01	88.95	87.26	93.25	91.11	100	91.76	87.95	93.62	92.77	94.15	93.22	93.04	94.52	93.04
SH-St 15644	80.88	87.99	93.89	95.78	91.08	91.77	92.57	93.27	92.05	93.59	94.29	94.77	92.81	88.81	94.1	93.95	91.76	100	87.57	92.01	94.03	93.86	94.24	94.86	93.23	94.87
phiSa2wa_st5	80.14	88.42	86.9	85.88	83.73	84.83	87.99	85.74	87.54	88.4	90.03	88.18	84.68	81.17	88.35	85.84	87.95	87.57	100	90.73	87.7	89.64	88.33	88.23	88.24	88.24
phiSa2wa_st30	80.8	88.67	92.67	91.21	87.47	89.57	93	91.06	92.12	93.03	95.28	92.1	89.23	86.75	94.72	90.56	93.62	92.01	90.73	100	92.11	94.36	94.66	92.11	93.7	92.12
phiSa2wa_st72	80.35	88.35	91.57	92.2	89	89.9	93.26	90.55	92.73	94.38	95.52	99.3	93.04	89.81	93.74	95.62	92.77	94.03	87.7	92.11	100	94.88	93.76	99.3	93.37	99.3
phiSa2wa_st78	81.77	88.51	94.34	93.26	89.6	91.62	94.26	92.88	93.25	94.93	95.4	95.12	90.98	88.76	95.11	93.44	94.15	93.86	89.64	94.36	94.88	100	95.13	95.15	95.44	95.15
phiSa2wa_st80	79.91	88.65	93.38	91.96	88.66	90.45	93.37	92.64	92.66	93.83	95.94	94.04	90.45	87.58	99.91	92.26	93.22	94.24	88.33	94.66	93.76	95.13	100	94.07	95.18	94.08
phiSa2wa_st93mssa	80.41	89.95	92.47	92.93	89.25	90.84	93.27	91.54	92.51	94.54	95.93	99.97	93.68	90.02	94.04	97.01	93.04	94.86	88.23	92.11	99.3	95.15	94.07	100	93.92	100
phiSa2wa_st121mssa	81.28	88.23	96.95	92.68	91.82	91.59	94.16	93.09	92.75	94.45	95.73	93.89	89.98	87.92	95.16	92.68	94.52	93.23	88.24	93.7	93.37	95.44	95.18	93.92	100	93.93
phiSa2wa_st93	80.41	89.96	92.47	92.93	89.25	90.85	93.27	91.55	92.51	94.54	95.93	99.97	93.68	90.02	94.05	97.01	93.04	94.87	88.24	92.12	99.3	95.15	94.08	100	93.93	100
B6	P954	77	phiSa119	P1105	P282	StauST398-4	phiNM3	23MRA	phiN315	IME1361_01	phiBU01	phi5967PVL	phi7247PVL	SA1014ruMSSAST7	phiSa2wa_st22	phiSa2wa_st59	P630	SA345ruMSSAST8
P954	100	82.58	79.11	79.16	85.26	78.31	80.03	81.07	89.98	84.71	81.61	77.06	77.05	83.91	80.07	76.7	82.44	83.28
77	82.58	100	84.65	84.8	86.79	79.94	78.89	79.99	88.53	79.88	77.06	83.02	83.01	79.23	82.5	81.81	82.83	79.01
phiSa119	79.11	84.65	100	99.76	83.08	78.23	78.69	76.15	89.27	78.17	78.96	87.83	87.83	80.5	84.03	85.18	83.88	76.95
P1105	79.16	84.8	99.76	100	83.3	78.44	78.89	76.34	89.68	78.37	79.15	87.56	87.56	80.68	83.74	84.88	83.94	77.12
P282	85.26	86.79	83.08	83.3	100	83.3	86.26	87.35	95.93	88.42	86.27	80.41	80.41	87.89	80.92	79.44	83.63	89.77
StauST398-4	78.31	79.94	78.23	78.44	83.3	100	96.29	93.01	92.27	88.07	87.08	75.82	75.82	90.63	88.3	75.42	79.48	88.88
phiNM3	80.03	78.89	78.69	78.89	86.26	96.29	100	95.4	96.46	91.23	90.66	76.42	76.42	94.08	88.57	76.01	82.98	91.72
23MRA	81.07	79.99	76.15	76.34	87.35	93.01	95.4	100	94.96	90.91	89.49	74.78	74.78	91.39	87.09	74.4	80.55	92.19
phiN315	89.98	88.53	89.27	89.68	95.93	92.27	96.46	94.96	100	96.76	95.39	84.6	84.6	94.99	87.93	84.58	95.42	95.47
IME1361_01	84.71	79.88	78.17	78.37	88.42	88.07	91.23	90.91	96.76	100	92.96	76.94	76.94	94.94	87.1	76.52	82.51	93.67
phiBU01	81.61	77.06	78.96	79.15	86.27	87.08	90.66	89.49	95.39	92.96	100	78.22	78.22	95.48	86.18	77.87	81.39	92.69
phi5967PVL	77.06	83.02	87.83	87.56	80.41	75.82	76.42	74.78	84.6	76.94	78.22	100	100	78.35	84.59	97.4	82.61	76.5
phi7247PVL	77.05	83.01	87.83	87.56	80.41	75.82	76.42	74.78	84.6	76.94	78.22	100	100	78.35	84.59	97.39	82.61	76.5
SA1014ruMSSAST7	83.91	79.23	80.5	80.68	87.89	90.63	94.08	91.39	94.99	94.94	95.48	78.35	78.35	100	87.9	77.92	81.59	93.56
phiSa2wa_st22	80.07	82.5	84.03	83.74	80.92	88.3	88.57	87.09	87.93	87.1	86.18	84.59	84.59	87.9	100	84.27	85.65	89.04
phiSa2wa_st59	76.7	81.81	85.18	84.88	79.44	75.42	76.01	74.4	84.58	76.52	77.87	97.4	97.39	77.92	84.27	100	80.62	76.1
P630	82.44	82.83	83.88	83.94	83.63	79.48	82.98	80.55	95.42	82.51	81.39	82.61	82.61	81.59	85.65	80.62	100	84.27
SA345ruMSSAST8	83.28	79.01	76.95	77.12	89.77	88.88	91.72	92.19	95.47	93.67	92.69	76.5	76.5	93.56	89.04	76.1	84.27	100
B7	JS01	tp310-1	phiPVL108	phiPVL-CN125	tp310-3	phi13	phiPV83	SA780ruMSSAST101	SA537ruMSSAST97	IME1346_01	3 AJ-2017	PVL
JS01	100	86.69	78.65	79.25	85.8	86.35	78.58	96.3	99.85	85.82	92.02	86.69
tp310-1	86.29	97.08	87.25	86.21	83.41	84.13	79.64	86.14	85.87	83.51	87.13	97.08
phiPVL108	78.65	86.8	100	91.17	83.88	82.36	81.51	78.7	78.04	81.66	76.9	86.8
phiPVL-CN125	79.25	87.5	91.17	100	86.62	82.56	81.75	79.03	78.68	81.9	75.93	87.5
tp310-3	85.8	82.97	83.88	86.62	100	94.15	82.67	84.63	85.4	93.94	88.3	82.97
phi13	86.35	82.88	82.36	82.56	94.15	100	81.95	86.26	85.92	99.85	89.15	82.88
phiPV83	78.58	80.83	81.51	81.75	82.67	81.95	100	77.12	79.25	82.75	79.02	80.83
SA780ruMSSAST101	96.3	86.81	78.7	79.03	84.63	86.26	77.12	100	96.21	85.82	91.61	86.81
SA537ruMSSAST97	99.85	86.35	78.04	78.68	85.4	85.92	79.25	96.21	100	86.12	92.19	86.35
IME1346_01	85.82	82.23	81.66	81.9	93.94	99.85	82.75	85.82	86.12	100	89.52	82.23
3 AJ-2017	92.02	87.36	76.9	75.93	88.3	89.15	79.02	91.61	92.19	89.52	100	87.36
PVL	86.69	100	86.8	87.5	82.97	82.88	80.83	86.81	86.35	82.23	87.36	100
B8	phi575	phi879
phi575	100	81.82
phi879	81.82	100
B9	IME1367_01	IME-SA4
IME1367_01	100	44.85
IME-SA4	44.85	100
B10	StB12	IME1318_01	IME1323_01
StB12	100	62.76	55.22
IME1318_01	62.76	100	56.93
IME1323_01	55.22	56.93	100
B11	StB27
StB27	100
B12	SpT99F3
SpT99F3	100
B13	StB20	StB20-like
StB20	100	65.7
StB20-like	65.7	100
B14	phiRS7
phiRS7	100
B15	2638A
2638A	100
B16	IME1354_01
IME1354_01	100
B17	vB_SauS_IMEP5
vB_SauS_IMEP5	100

## Sheet: Cluster C
C1	Sb-1	A3R	IME-SA2	IME-SA118	IME-SA1	pSa-3	Team1	A5W	Staph1N	P4W	676Z	Fi200W	MSA6	vB_SauM-fRuSau02	ISP	G1	SA5	S25-3	phiSA012	GH15	qdsa002	P108	vB_SauM_LM12	vB_Sau_CG	JD007	812	K	phiIPLA-RODI	MCE-2014	vB_Sau_Clo6	vB_Sau_S24	S25-4	vB_SauM_0414_108	HYZ21	JA1	B1	phiSA039
Sb-1	100	99.26	99.88	99.87	99.87	99.9	99.87	99.63	99.63	99.64	99.44	99.54	99.88	99.85	99.86	99.88	99.87	96.21	95.67	93.91	93.83	92.31	95.49	95.16	96.64	98.91	98.81	93.88	93.21	87.23	87.48	94.81	97.26	82.43	99.88	99.87	95.79
A3R	99.26	100	99.31	99.29	99.31	99.33	99.28	99.28	99.29	99.19	99.54	99.28	99.07	99.08	99.3	99.3	99.28	95.31	95.12	93.88	93.51	92.11	95.27	95.03	96.49	98.92	98.9	93.48	92.97	86.76	86.85	94.19	96.77	79.8	99.02	99.02	95.23
IME-SA2	99.88	99.31	100	99.92	99.92	99.95	99.92	99.68	99.68	99.67	99.46	99.53	99.91	99.9	99.91	99.92	99.94	95.89	95.79	93.48	93.29	91.97	95.05	95.11	96.37	98.99	98.91	93.31	92.32	86.52	86.73	94.05	97.37	81.1	99.95	99.93	95.69
IME-SA118	99.87	99.29	99.92	100	100	99.92	99.91	99.67	99.67	99.67	99.46	99.53	99.89	99.93	99.95	99.94	99.95	95.93	95.86	93.47	93.28	91.95	95.04	95.17	96.36	99	98.9	93.3	92.33	86.55	86.69	94.04	97.34	81.24	99.92	99.91	95.77
IME-SA1	99.87	99.31	99.92	100	100	99.94	99.91	99.69	99.69	99.69	99.48	99.55	99.91	99.94	99.95	99.95	99.95	95.9	95.81	93.46	93.28	91.95	95.05	95.19	96.37	99	98.92	93.32	92.35	86.56	86.69	94.05	97.36	81.15	99.93	99.93	95.72
pSa-3	99.9	99.33	99.95	99.92	99.94	100	99.92	99.69	99.7	99.69	99.48	99.55	99.93	99.93	99.94	99.95	99.94	95.91	95.85	93.47	93.27	91.94	95.06	95.22	96.37	99.01	98.93	93.57	92.57	86.48	86.68	93.95	97.37	81.29	99.94	99.95	95.81
Team1	99.87	99.28	99.92	99.91	99.91	99.92	100	99.65	99.66	99.65	99.47	99.54	99.92	99.88	99.92	99.94	99.92	95.9	95.83	93.49	93.31	91.99	95.07	95.12	96.4	99.01	98.92	93.3	92.34	86.54	86.67	94.05	97.39	81.06	99.94	99.92	95.72
A5W	99.63	99.28	99.68	99.67	99.69	99.69	99.65	100	100	99.66	99.31	99.5	99.57	99.59	99.65	99.67	99.64	94.22	94.97	92.87	92.68	91.38	94.5	94.66	95.64	98.3	98.87	93.54	92.71	85.11	85.42	93.92	96.9	81.13	99.55	99.55	95.48
Staph1N	99.63	99.29	99.68	99.67	99.69	99.7	99.66	100	100	99.66	99.31	99.5	99.58	99.59	99.66	99.67	99.65	94.23	94.98	92.86	92.66	91.38	94.5	94.66	95.66	98.31	98.87	93.54	92.64	85.07	85.37	93.94	96.9	80.68	99.56	99.56	95.49
P4W	99.64	99.19	99.67	99.67	99.69	99.69	99.65	99.66	99.66	100	99.48	99.76	99.6	99.62	99.63	99.59	99.62	94.19	94.82	92.87	92.42	91.12	94.19	94.13	95.54	98.47	98.66	93.09	92.61	84.86	85.14	93.81	96.89	80.64	99.63	99.62	95.18
676Z	99.44	99.54	99.46	99.46	99.48	99.48	99.47	99.31	99.31	99.48	100	99.46	99.29	99.25	99.41	99.42	99.41	94.07	94.67	92.76	92.41	91.12	94.26	94.44	95.62	98.45	99.02	93.27	92.17	84.83	85.11	93.56	97.03	80.53	99.25	99.25	95.19
Fi200W	99.54	99.28	99.53	99.53	99.55	99.55	99.54	99.5	99.5	99.76	99.46	100	99.5	99.46	99.5	99.52	99.49	94.27	94.89	92.7	92.51	91.21	94.36	94.48	95.67	98.16	98.63	93.04	92.25	84.82	85.11	93.75	96.82	80.49	99.47	99.47	95.27
MSA6	99.88	99.07	99.91	99.89	99.91	99.93	99.92	99.57	99.58	99.6	99.29	99.5	100	99.91	99.8	99.82	99.81	94.33	94.89	92.69	92.51	91.14	94.37	94.51	95.63	98.13	98.67	93.22	92.07	85.07	85.39	93.88	96.89	80.87	99.9	99.9	95.14
vB_SauM-fRuSau02	99.85	99.08	99.9	99.93	99.94	99.93	99.88	99.59	99.59	99.62	99.25	99.46	99.91	100	99.84	99.87	99.85	94.29	94.87	92.71	92.53	91.13	94.37	94.36	95.67	98.19	98.66	93.14	92	85.02	85.26	93.93	96.9	81.17	99.94	99.93	95.12
ISP	99.86	99.3	99.91	99.95	99.95	99.94	99.92	99.65	99.66	99.63	99.41	99.5	99.8	99.84	100	99.94	99.98	95.89	95.68	93.51	93.33	91.97	95.06	95.42	96.46	98.95	98.85	93.44	92.32	86.51	86.63	94.06	97.25	81.12	99.95	99.95	95.79
G1	99.88	99.3	99.92	99.94	99.95	99.95	99.94	99.67	99.67	99.59	99.42	99.52	99.82	99.87	99.94	100	99.95	96.06	96.01	93.54	93.33	91.93	95.03	95.71	96.71	98.97	98.87	93.57	92.41	85.42	85.66	94.15	97.25	82.27	99.95	99.96	96.02
SA5	99.87	99.28	99.94	99.95	99.95	99.94	99.92	99.64	99.65	99.62	99.41	99.49	99.81	99.85	99.98	99.95	100	95.85	95.64	93.45	93.27	91.93	95.06	95.37	96.44	98.93	98.84	93.42	92.32	86.48	86.6	94.01	97.26	80.94	99.94	99.95	95.77
S25-3	96.21	95.31	95.89	95.93	95.9	95.91	95.9	94.22	94.23	94.19	94.07	94.27	94.33	94.29	95.89	96.06	95.85	100	96.9	93.01	92.82	91.14	93.27	95.42	97.37	95.64	94.72	92.82	91.91	86.89	87.05	96.67	95.03	79.38	95.25	95.24	96.48
phiSA012	95.67	95.12	95.79	95.86	95.81	95.85	95.83	94.97	94.98	94.82	94.67	94.89	94.89	94.87	95.68	96.01	95.64	96.9	100	93.06	93.02	92.06	93.71	95.29	96.67	95.68	95.65	91.89	92.24	87.56	87.6	94.61	95.91	79.26	95.26	95.28	100
GH15	93.91	93.88	93.48	93.47	93.46	93.47	93.49	92.87	92.86	92.87	92.76	92.7	92.69	92.71	93.51	93.54	93.45	93.01	93.06	100	99.75	96.87	92.97	92.17	93.55	93.05	92.72	93.58	92.81	88.26	88.32	93.83	93.24	76.8	93.57	93.45	93.18
qdsa002	93.83	93.51	93.29	93.28	93.28	93.27	93.31	92.68	92.66	92.42	92.41	92.51	92.51	92.53	93.33	93.33	93.27	92.82	93.02	99.75	100	97.01	92.41	91.91	93.34	93.08	92.38	93.08	92.55	87.87	87.9	93.42	92.85	76.76	93.36	93.25	93.17
P108	92.31	92.11	91.97	91.95	91.95	91.94	91.99	91.38	91.38	91.12	91.12	91.21	91.14	91.13	91.97	91.93	91.93	91.14	92.06	96.87	97.01	100	94.41	90.82	91.48	91.64	90.96	92.98	93.34	88.18	88.11	92.53	91.55	75.64	92.07	91.9	92.23
vB_SauM_LM12	95.49	95.27	95.05	95.04	95.05	95.06	95.07	94.5	94.5	94.19	94.26	94.36	94.37	94.37	95.06	95.03	95.06	93.27	93.71	92.97	92.41	94.41	100	92.96	93.35	94.66	94.06	93.4	93.96	87.25	87.34	91.71	94.27	77.84	95.2	95.12	93.65
vB_Sau_CG	95.16	95.03	95.11	95.17	95.19	95.22	95.12	94.66	94.66	94.13	94.44	94.48	94.51	94.36	95.42	95.71	95.37	95.42	95.29	92.17	91.91	90.82	92.96	100	95.82	95.48	95.28	91.62	91.41	86.33	86.53	93.44	95.57	78.7	95.54	95.48	95.24
JD007	96.64	96.49	96.37	96.36	96.37	96.37	96.4	95.64	95.66	95.54	95.62	95.67	95.63	95.69	96.46	96.71	96.44	97.37	96.67	93.55	93.34	91.48	93.35	95.82	100	96.8	96.45	92.72	92.16	86.41	86.57	94.19	96.93	79.71	96.54	96.54	96.65
812	98.91	98.92	98.99	99	99	99.01	99.01	98.3	98.31	98.47	98.45	98.16	98.13	98.19	98.95	98.97	98.93	95.64	95.68	93.05	93.08	91.64	94.66	95.48	96.8	100	99.83	93.2	92.57	86.69	86.93	94.26	97.95	82.07	98.88	98.88	95.78
K	98.81	98.9	98.91	98.9	98.92	98.93	98.92	98.87	98.87	98.66	99.02	98.63	98.67	98.66	98.85	98.87	98.84	94.72	95.65	92.72	92.38	90.96	94.06	95.28	96.45	99.83	100	93.73	92.34	86.48	86.8	93.73	97.69	82.15	98.73	98.73	95.79
phiIPLA-RODI	93.88	93.48	93.31	93.3	93.32	93.57	93.3	93.54	93.54	93.09	93.27	93.04	93.22	93.14	93.44	93.57	93.42	92.82	91.89	93.58	93.08	92.98	93.4	91.62	92.72	93.2	93.73	100	93.41	86.59	86.49	92.86	92.88	76.7	93.14	93.06	95.85
MCE-2014	93.21	92.97	92.32	92.33	92.35	92.57	92.34	92.71	92.64	92.61	92.17	92.25	92.07	92	92.32	92.41	92.32	91.91	92.24	92.81	92.55	93.34	93.96	91.41	92.16	92.57	92.34	93.41	100	87.09	87.04	92.65	92.37	75.92	92.37	92.29	92.56
vB_Sau_Clo6	87.23	86.76	86.52	86.55	86.56	86.48	86.54	85.11	85.07	84.86	84.83	84.82	85.07	85.02	86.51	85.42	86.48	86.89	87.56	88.26	87.87	88.18	87.25	86.33	86.41	86.69	86.48	86.59	87.09	100	96.76	86.77	84.89	71.83	85.19	85.04	87.55
vB_Sau_S24	87.48	86.85	86.73	86.69	86.69	86.68	86.67	85.42	85.37	85.14	85.11	85.11	85.39	85.26	86.63	85.66	86.6	87.05	87.6	88.32	87.9	88.11	87.34	86.53	86.57	86.93	86.8	86.49	87.04	96.76	100	87.23	85.02	71.82	85.44	85.29	87.65
S25-4	94.81	94.19	94.05	94.04	94.05	93.95	94.05	93.92	93.94	93.81	93.56	93.75	93.88	93.93	94.06	94.15	94.01	96.67	94.61	93.83	93.42	92.53	91.71	93.44	94.19	94.26	93.73	92.86	92.65	86.77	87.23	100	93.81	76.28	93.9	93.93	94.64
vB_SauM_0414_108	97.26	96.77	97.37	97.34	97.36	97.37	97.39	96.9	96.9	96.89	97.03	96.82	96.89	96.9	97.25	97.25	97.26	95.03	95.91	93.24	92.85	91.55	94.27	95.57	96.93	97.95	97.69	92.88	92.37	84.89	85.02	93.81	100	80.1	96.93	96.95	96.13
HYZ21	82.43	79.8	81.1	81.24	81.15	81.29	81.06	81.13	80.68	80.64	80.53	80.49	80.87	81.17	81.12	82.27	80.94	79.38	79.26	76.8	76.76	75.64	77.84	78.7	79.71	82.07	82.15	76.7	75.92	71.83	71.82	76.28	80.1	100	81.31	81.3	79.42
JA1	99.88	99.02	99.95	99.92	99.93	99.94	99.94	99.55	99.56	99.63	99.25	99.47	99.9	99.94	99.95	99.95	99.94	95.25	95.26	93.57	93.36	92.07	95.2	95.54	96.54	98.88	98.73	93.14	92.37	85.19	85.44	93.9	96.93	81.31	100	99.96	95.42
B1	99.87	99.02	99.93	99.91	99.93	99.95	99.92	99.55	99.56	99.62	99.25	99.47	99.9	99.93	99.95	99.96	99.95	95.24	95.28	93.45	93.25	91.9	95.12	95.48	96.54	98.88	98.73	93.06	92.29	85.04	85.29	93.93	96.95	81.3	99.96	100	95.15
phiSA039	95.79	95.23	95.69	95.77	95.72	95.81	95.72	95.48	95.49	95.18	95.19	95.27	95.14	95.12	95.79	96.02	95.77	96.48	100	93.18	93.17	92.23	93.65	95.24	96.65	95.78	95.79	95.85	92.56	87.55	87.65	94.64	96.13	79.42	95.42	95.15	100
C2	Romulus	Stau2	Remus	SA11	StAP1	qdsa001
Romulus	100	96.31	100	96.92	97.91	96.08
Stau2	96.31	100	96.38	98.24	97.25	95.06
Remus	100	96.38	100	96.98	97.94	95.99
SA11	96.92	98.24	96.98	100	98.6	95.39
StAP1	97.91	97.25	97.94	98.6	100	96.06
qdsa001	96.08	95.06	95.99	95.39	96.06	100
C3	phiIPLA-C1C	phiIBB-SEP1	Quidividi	Terranova	Twillingate
phiIPLA-C1C	100	96.11	94.44	95.35	96.64
phiIBB-SEP1	96.11	100	94.28	94.34	94.73
Quidividi	94.44	94.28	100	94.35	94.43
Terranova	95.35	94.34	94.35	100	96.08
Twillingate	96.64	94.73	94.43	96.08	100
C4	Twort
Twort	100
C5	vB_SscM-1	vB_SscM-2
vB_SscM-1	100	98.14
vB_SscM-2	98.14	100
C6	phiSA_BS1	phiSA_BS2
phiSA_BS1	100	90.14
phiSA_BS2	90.14	100

## Sheet: Cluster D
D1	6ec	vB_SepS_SEP9
6ec	100	77.6
SEP9	77.6	100
D2	vB_StaM_SA2
vB_StaM_SA2	100
