# Supplementary material for: Staphylococci phages display vast genomic diversity and evolutionary relationships
Source: BMC Genomics. 2019 May 9;20:357. doi: 10.1186/s12864-019-5647-8 (PMC6507118; doi:10.1186/s12864-019-5647-8)
Supplement: Supplementary file 4 — Shared gene content. Biopython functions were used to assignment gene content similarity using the Phamerator output (2139 phams, of which 745 are orphams). Heat map was created in excel. (XLSX 223 kb) [file 12864_2019_5647_MOESM4_ESM.xlsx]

## Sheet: Shared gene content (%)
	A1														A2		B1							B2																			B3
	BP39	GRCS	SCH111	PSA3	44AHJD	S13	SAP-2	S24-1	SLPW	SCH1	PHIP68	66	VB_SAUP_PHIAGO1.3	VB_SAUP_PHIAGO1.9	ST134	ANDHRA	SPT252	SN13	SN11	SN10	SN8	SPT5	SPT152	187	TEM126	PHISAUS-IPLA88	TEM123	SA12	SP6	SP5	PHINM1	PHINM2	80ALPHA	53	85	PHIMR25	SA97	PHIETA2	69	SAP26	LORAC	11	DW2	STAUST398-3	96	PHIJB	PHINM4	B166	PHIETA3
BP39	100	87.9	83	85	83	83	90	83	87.2	83	81.1	75.2	90	90	53.7	55	3.3	3.2	3.2	3.2	3.2	3.2	3.2	3.1	0	0	0	0	0	0	0	0	0	0	0	0	0	0	0	3.3	0	0	0	0	0	0	0	0	0
GRCS	87.9	100	90.5	87.9	90.5	90.5	97.6	90.5	90.2	90.5	88.4	81.8	97.6	97.6	52.4	53.7	3.1	3.1	3.1	3.1	3.1	3.1	3.1	3	0	0	0	0	0	0	0	0	0	0	0	0	0	0	0	3.2	0	0	0	0	0	0	0	0	0
SCH111	83	90.5	100	87.9	85.7	90.5	87.9	90.5	90.2	100	88.4	86.1	87.9	87.9	52.4	53.7	3.1	3.1	3.1	3.1	3.1	3.1	3.1	3	0	0	0	0	0	0	0	0	0	0	0	0	0	0	0	3.2	0	0	0	0	0	0	0	0	0
PSA3	85	87.9	87.9	100	87.9	92.7	90	92.7	97.5	87.9	90.7	84	90	90	53.7	55	3.3	3.2	3.2	3.2	3.2	3.2	3.2	3.1	0	0	0	0	0	0	0	0	0	0	0	0	0	0	0	3.3	0	0	0	0	0	0	0	0	0
44AHJD	83	90.5	85.7	87.9	100	85.7	87.9	85.7	90.2	85.7	97.7	77.5	87.9	87.9	52.4	53.7	3.1	3.1	3.1	3.1	3.1	3.1	3.1	3	0	0	0	0	0	0	0	0	0	0	0	0	0	0	0	3.2	0	0	0	0	0	0	0	0	0
S13	83	90.5	90.5	92.7	85.7	100	92.7	100	95.2	90.5	88.4	81.8	92.7	92.7	52.4	53.7	3.1	3.1	3.1	3.1	3.1	3.1	3.1	3	0	0	0	0	0	0	0	0	0	0	0	0	0	0	0	3.2	0	0	0	0	0	0	0	0	0
SAP-2	90	97.6	87.9	90	87.9	92.7	100	92.7	92.4	87.9	85.9	79.6	100	100	53.7	55	3.3	3.2	3.2	3.2	3.2	3.2	3.2	3.1	0	0	0	0	0	0	0	0	0	0	0	0	0	0	0	3.3	0	0	0	0	0	0	0	0	0
S24-1	83	90.5	90.5	92.7	85.7	100	92.7	100	95.2	90.5	88.4	81.8	92.7	92.7	52.4	53.7	3.1	3.1	3.1	3.1	3.1	3.1	3.1	3	0	0	0	0	0	0	0	0	0	0	0	0	0	0	0	3.2	0	0	0	0	0	0	0	0	0
SLPW	87.2	90.2	90.2	97.5	90.2	95.2	92.4	95.2	100	90.2	93.2	82	92.4	92.4	55.1	56.4	3.4	3.3	3.3	3.4	3.4	3.4	3.4	3.3	0	0	0	0	0	0	0	0	0	0	0	0	0	0	0	3.4	0	0	0	0	0	0	0	0	0
SCH1	83	90.5	100	87.9	85.7	90.5	87.9	90.5	90.2	100	88.4	86.1	87.9	87.9	52.4	53.7	3.1	3.1	3.1	3.1	3.1	3.1	3.1	3	0	0	0	0	0	0	0	0	0	0	0	0	0	0	0	3.2	0	0	0	0	0	0	0	0	0
PHIP68	81.1	88.4	88.4	90.7	97.7	88.4	85.9	88.4	93.2	88.4	100	79.7	85.9	85.9	51.2	52.5	3	3	3	3	3	3	3	2.9	0	0	0	0	0	0	0	0	0	0	0	0	0	0	0	3.1	0	0	0	0	0	0	0	0	0
66	75.2	81.8	86.1	84	77.5	81.8	79.6	81.8	82	86.1	79.7	100	79.6	79.6	47.3	48.7	2.7	2.6	2.6	2.7	2.6	2.7	2.7	2.6	0	0	0	0	0	0	0	0	0	0	0	0	0	0	0	2.7	0	0	0	0	0	0	0	0	0
VB_SAUP_PHIAGO1.3	90	97.6	87.9	90	87.9	92.7	100	92.7	92.4	87.9	85.9	79.6	100	100	53.7	55	3.3	3.2	3.2	3.2	3.2	3.2	3.2	3.1	0	0	0	0	0	0	0	0	0	0	0	0	0	0	0	3.3	0	0	0	0	0	0	0	0	0
VB_SAUP_PHIAGO1.9	90	97.6	87.9	90	87.9	92.7	100	92.7	92.4	87.9	85.9	79.6	100	100	53.7	55	3.3	3.2	3.2	3.2	3.2	3.2	3.2	3.1	0	0	0	0	0	0	0	0	0	0	0	0	0	0	0	3.3	0	0	0	0	0	0	0	0	0
ST134	53.7	52.4	52.4	53.7	52.4	52.4	53.7	52.4	55.1	52.4	51.2	47.3	53.7	53.7	100	97.6	3.1	3.1	3.1	3.1	3.1	3.1	3.1	3	0	0	0	0	0	0	0	0	0	0	0	0	0	0	0	0	0	0	0	0	0	0	0	0	0
ANDHRA	55	53.7	53.7	55	53.7	53.7	55	53.7	56.4	53.7	52.5	48.7	55	55	97.6	100	3.3	3.2	3.2	3.2	3.2	3.2	3.2	3.1	0	0	0	0	0	0	0	0	0	0	0	0	0	0	0	0	0	0	0	0	0	0	0	0	0
SPT252	3.3	3.1	3.1	3.3	3.1	3.1	3.3	3.1	3.4	3.1	3	2.7	3.3	3.3	3.1	3.3	100	86.2	92.7	88.1	88.9	90.2	71.7	42.2	20.6	20.9	25.3	26.2	25.5	26.6	26.4	24.4	27.8	27.6	20.9	22.2	23.8	26.9	23.9	28.2	24.2	29.2	9.5	17.8	11.5	5.9	7.5	9.2	11.9
SN13	3.2	3.1	3.1	3.2	3.1	3.1	3.2	3.1	3.3	3.1	3	2.6	3.2	3.2	3.1	3.2	86.2	100	92.2	96.4	97.2	94.3	74.9	43.3	20	23.3	22.7	25.3	24.6	25.7	27	25	28.2	28	25.9	24.3	26.4	27.4	24.5	28.7	24.9	31.6	13.7	18.6	15.3	10	11.5	10.4	13
SN11	3.2	3.1	3.1	3.2	3.1	3.1	3.2	3.1	3.3	3.1	3	2.6	3.2	3.2	3.1	3.2	92.7	92.2	100	91.3	92.1	89.1	73.9	43.6	20.1	21.9	24.8	27.1	26.3	27.4	27.1	25.2	28.4	28.2	21.7	24.5	24.9	27.5	24.6	28.9	25	30.2	13.8	20.1	14	8.6	10.1	9	13
SN10	3.2	3.1	3.1	3.2	3.1	3.1	3.2	3.1	3.4	3.1	3	2.7	3.2	3.2	3.1	3.2	88.1	96.4	91.3	100	99.3	96.3	75	44.3	20.4	23.7	23.1	25.8	25.1	26.2	27.5	25.6	28.8	28.6	23.5	24.8	26.9	27.9	25	29.3	25.4	32.2	14	19	15.6	10.2	11.8	10.6	13.2
SN8	3.2	3.1	3.1	3.2	3.1	3.1	3.2	3.1	3.4	3.1	3	2.6	3.2	3.2	3.1	3.2	88.9	97.2	92.1	99.3	100	97.1	74.5	44	20.2	23.6	23	25.6	24.9	26	27.3	25.4	28.6	28.4	23.4	24.6	26.7	27.7	24.8	29.1	25.2	32	13.9	18.8	15.5	10.1	11.7	10.5	13.1
SPT5	3.2	3.1	3.1	3.2	3.1	3.1	3.2	3.1	3.4	3.1	3	2.7	3.2	3.2	3.1	3.2	90.2	94.3	89.1	96.3	97.1	100	75.6	44.7	20.5	23.9	23.2	26	25.3	26.4	27.7	25.8	29	28.8	22.2	23.5	27	28.1	25.2	29.5	25.6	32.4	12.5	17.7	14.3	8.8	10.4	10.7	13.3
SPT152	3.2	3.1	3.1	3.2	3.1	3.1	3.2	3.1	3.4	3.1	3	2.7	3.2	3.2	3.1	3.2	71.7	74.9	73.9	75	74.5	75.6	100	38.8	22.1	26.9	27	32.2	31.4	33.9	30.6	30.1	28.8	28.6	19.1	27.7	25.2	27.9	29.4	30.8	29.9	30.5	12.4	19	15.6	10.2	11.8	13.6	16.2
187	3.1	3	3	3.1	3	3	3.1	3	3.3	3	2.9	2.6	3.1	3.1	3	3.1	42.2	43.3	43.6	44.3	44	44.7	38.8	100	29	31.4	25.8	35.1	34.1	33.5	43.3	44	42	41.7	36	44	39.8	52.6	44.3	45.1	43.6	48.3	29.4	23.4	26.7	30.2	29.1	17.2	34.6
TEM126	0	0	0	0	0	0	0	0	0	0	0	0	0	0	0	0	20.6	20	20.1	20.4	20.2	20.5	22.1	29	100	48.8	73.2	57	55.6	54.8	57.9	57.1	51.6	48	40.7	43.8	45.7	50.9	47.5	56.6	56.7	50	30.3	27	32.9	27	33.9	41.8	32.2
PHISAUS-IPLA88	0	0	0	0	0	0	0	0	0	0	0	0	0	0	0	0	20.9	23.3	21.9	23.7	23.6	23.9	26.9	31.4	48.8	100	44.8	53.5	52.1	51.3	55.8	53.4	51.2	50.9	57	61.3	50.1	52.2	53.8	57.9	53	52.5	40	47.2	39.8	36.2	33.2	27.7	36.4
TEM123	0	0	0	0	0	0	0	0	0	0	0	0	0	0	0	0	25.3	22.7	24.8	23.1	23	23.2	27	25.8	73.2	44.8	100	62	60.7	57.9	53.6	51	47.4	47.1	40.4	42.1	42.7	44.3	42.4	53.9	50.6	43	24.1	24.9	24.4	23	27	39.4	27
SA12	0	0	0	0	0	0	0	0	0	0	0	0	0	0	0	0	26.2	25.3	27.1	25.8	25.6	26	32.2	35.1	57	53.5	62	100	97.5	85.9	56.8	65.9	58.5	59.7	51.6	60.9	54.6	58	59.7	57.2	65.4	58.8	35.6	36.8	26.6	28.8	30.6	44.8	35.5
SP6	0	0	0	0	0	0	0	0	0	0	0	0	0	0	0	0	25.5	24.6	26.3	25.1	24.9	25.3	31.4	34.1	55.6	52.1	60.7	97.5	100	85.3	55.3	65.7	58.4	59.6	51.8	59.2	55.1	56.5	58	55.8	65.2	57.4	34.7	35.8	25.8	28	29.8	43.6	34.5
SP5	0	0	0	0	0	0	0	0	0	0	0	0	0	0	0	0	26.6	25.7	27.4	26.2	26	26.4	33.9	33.5	54.8	51.3	57.9	85.9	85.3	100	56	63	61.9	61.5	52.4	59.7	47.2	54	61.7	51.6	64.1	51.3	35.8	36.7	28.3	35.2	37	42.9	30.8
PHINM1	0	0	0	0	0	0	0	0	0	0	0	0	0	0	0	0	26.4	27	27.1	27.5	27.3	27.7	30.6	43.3	57.9	55.8	53.6	56.8	55.3	56	100	82.8	65.9	69.9	58.1	63.8	53.8	70.3	64.2	70.4	82.2	59.7	37.1	31.9	42.9	50.1	59.6	42.5	44.3
PHINM2	0	0	0	0	0	0	0	0	0	0	0	0	0	0	0	0	24.4	25	25.2	25.6	25.4	25.8	30.1	44	57.1	53.4	51	65.9	65.7	63	82.8	100	69.3	76.1	64.7	64.2	49.7	66.2	70.7	63	99.2	64	44.5	35.9	40.7	46.3	54.2	35.7	42.1
80ALPHA	0	0	0	0	0	0	0	0	0	0	0	0	0	0	0	0	27.8	28.2	28.4	28.8	28.6	29	28.8	42	51.6	51.2	47.4	58.5	58.4	61.9	65.9	69.3	100	88.1	64.8	62.9	54.4	63.3	69.1	54.4	70.2	60	35	35.7	33.3	45.7	44.6	29.7	43.2
53	0	0	0	0	0	0	0	0	0	0	0	0	0	0	0	0	27.6	28	28.2	28.6	28.4	28.8	28.6	41.7	48	50.9	47.1	59.7	59.6	61.5	69.9	76.1	88.1	100	68.6	63.9	52.4	61.5	67.2	54	77	56.3	36.3	36.9	34.5	49.7	48.6	29.5	40
85	0	0	0	0	0	0	0	0	0	0	0	0	0	0	0	0	20.9	25.9	21.7	23.5	23.4	22.2	19.1	36	40.7	57	40.4	51.6	51.8	52.4	58.1	64.7	64.8	68.6	100	68.6	48.7	50	50	47.8	65.7	49.2	40.4	36.5	31.2	39.4	38.2	24.3	32.4
PHIMR25	0	0	0	0	0	0	0	0	0	0	0	0	0	0	0	0	22.2	24.3	24.5	24.8	24.6	23.5	27.7	44	43.8	61.3	42.1	60.9	59.2	59.7	63.8	64.2	62.9	63.9	68.6	100	60	67.2	65.7	62.8	65.2	60.7	49.4	40.6	39.5	47.8	45.3	34.6	48.2
SA97	0	0	0	0	0	0	0	0	0	0	0	0	0	0	0	0	23.8	26.4	24.9	26.9	26.7	27	25.2	39.8	45.7	50.1	42.7	54.6	55.1	47.2	53.8	49.7	54.4	52.4	48.7	60	100	70.5	55.4	56	49.3	62.9	26.4	26.7	32.6	30	30.2	36.2	60.4
PHIETA2	0	0	0	0	0	0	0	0	0	0	0	0	0	0	0	0	26.9	27.4	27.5	27.9	27.7	28.1	27.9	52.6	50.9	52.2	44.3	58	56.5	54	70.3	66.2	63.3	61.5	50	67.2	70.5	100	69.1	69.4	65.7	69.6	40.4	29.2	38.3	39.4	42.6	39.4	61.8
69	0	0	0	0	0	0	0	0	0	0	0	0	0	0	0	0	23.9	24.5	24.6	25	24.8	25.2	29.4	44.3	47.5	53.8	42.4	59.7	58	61.7	64.2	70.7	69.1	67.2	50	65.7	55.4	69.1	100	63.2	70.2	71.3	37.3	33.6	38.3	46.7	45.6	30.3	48.5
SAP26	3.3	3.2	3.2	3.3	3.2	3.2	3.3	3.2	3.4	3.2	3.1	2.7	3.3	3.3	0	0	28.2	28.7	28.9	29.3	29.1	29.5	30.8	45.1	56.6	57.9	53.9	57.2	55.8	51.6	70.4	63	54.4	54	47.8	62.8	56	69.4	63.2	100	62.6	63.6	37.4	33.7	40.3	38.3	38.5	36.5	44.7
LORAC	0	0	0	0	0	0	0	0	0	0	0	0	0	0	0	0	24.2	24.9	25	25.4	25.2	25.6	29.9	43.6	56.7	53	50.6	65.4	65.2	64.1	82.2	99.2	70.2	77	65.7	65.2	49.3	65.7	70.2	62.6	100	63.6	44.2	35.6	40.4	45.9	53.7	35.4	41.8
11	0	0	0	0	0	0	0	0	0	0	0	0	0	0	0	0	29.2	31.6	30.2	32.2	32	32.4	30.5	48.3	50	52.5	43	58.8	57.4	51.3	59.7	64	60	56.3	49.2	60.7	62.9	69.6	71.3	63.6	63.6	100	35.6	30.4	37.9	33.7	33.9	31.4	44.1
DW2	0	0	0	0	0	0	0	0	0	0	0	0	0	0	0	0	9.5	13.7	13.8	14	13.9	12.5	12.4	29.4	30.3	40	24.1	35.6	34.7	35.8	37.1	44.5	35	36.3	40.4	49.4	26.4	40.4	37.3	37.4	44.2	35.6	100	67.9	55.7	57.1	57.5	49.6	52.9
STAUST398-3	0	0	0	0	0	0	0	0	0	0	0	0	0	0	0	0	17.8	18.6	20.1	19	18.8	17.7	19	23.4	27	47.2	24.9	36.8	35.8	36.7	31.9	35.9	35.7	36.9	36.5	40.6	26.7	29.2	33.6	33.7	35.6	30.4	67.9	100	63.4	52.2	49.6	45.2	48.2
96	0	0	0	0	0	0	0	0	0	0	0	0	0	0	0	0	11.5	15.3	14	15.6	15.5	14.3	15.6	26.7	32.9	39.8	24.4	26.6	25.8	28.3	42.9	40.7	33.3	34.5	31.2	39.5	32.6	38.3	38.3	40.3	40.4	37.9	55.7	63.4	100	60.6	65.3	48.4	54
PHIJB	0	0	0	0	0	0	0	0	0	0	0	0	0	0	0	0	5.9	10	8.6	10.2	10.1	8.8	10.2	30.2	27	36.2	23	28.8	28	35.2	50.1	46.3	45.7	49.7	39.4	47.8	30	39.4	46.7	38.3	45.9	33.7	57.1	52.2	60.6	100	89.1	52.7	61.3
PHINM4	0	0	0	0	0	0	0	0	0	0	0	0	0	0	0	0	7.5	11.5	10.1	11.8	11.7	10.4	11.8	29.1	33.9	33.2	27	30.6	29.8	37	59.6	54.2	44.6	48.6	38.2	45.3	30.2	42.6	45.6	38.5	53.7	33.9	57.5	49.6	65.3	89.1	100	57.6	57.4
B166	0	0	0	0	0	0	0	0	0	0	0	0	0	0	0	0	9.2	10.4	9	10.6	10.5	10.7	13.6	17.2	41.8	27.7	39.4	44.8	43.6	42.9	42.5	35.7	29.7	29.5	24.3	34.6	36.2	39.4	30.3	36.5	35.4	31.4	49.6	45.2	48.4	52.7	57.6	100	57.6
PHIETA3	0	0	0	0	0	0	0	0	0	0	0	0	0	0	0	0	11.9	13	13	13.2	13.1	13.3	16.2	34.6	32.2	36.4	27	35.5	34.5	30.8	44.3	42.1	43.2	40	32.4	48.2	60.4	61.8	48.5	44.7	41.8	44.1	52.9	48.2	54	61.3	57.4	57.6	100
3MRA	0	0	0	0	0	0	0	0	0	0	0	0	0	0	0	0	9.1	14.6	13.2	14.9	14.8	13.5	13.4	32.4	29.2	36.9	23.4	32.7	31.8	29.7	40.3	41.2	32.2	33.4	32.8	45.9	39.1	49.3	44.8	46.9	40.9	46.4	52	48.9	57.7	59.3	61.2	56.9	61.2
PHIMR11	0	0	0	0	0	0	0	0	0	0	0	0	0	0	0	0	12.2	16.2	14.8	16.5	16.4	15.2	13.5	25.5	26	40.4	23.5	34.6	35.3	36.2	32.8	38.5	39.8	39.5	37.6	37.3	27.4	31.6	34.6	31.5	38.2	38.1	54	59.8	52.3	56.8	52.7	45	40.6
80	0	0	0	0	0	0	0	0	0	0	0	0	0	0	0	0	9.5	12.3	10.8	12.5	12.5	11.1	9.4	25.2	26.9	35.3	20.2	29.1	28.3	29.5	37.4	41.7	35.4	35.1	40.8	42.1	32	42.4	42.4	41	41.4	39.5	61.2	53	59.2	57.6	56.5	43.6	50.2
52A	0	0	0	0	0	0	0	0	0	0	0	0	0	0	0	0	9.6	15.5	14.1	15.8	15.7	14.3	11.1	28.4	27.1	35.6	20.4	31	30.3	29.8	36.1	42	32.6	32.4	38	42.4	30.4	41.2	41.2	43	41.7	41.6	65	53.5	59.8	55	53.8	44	47.5
STAUST398-1	0	0	0	0	0	0	0	0	0	0	0	0	0	0	0	0	9	11.5	10.1	11.8	11.7	11.9	13.2	27.7	30.5	33.2	21.2	29	29.8	30.8	41.3	43.6	37.4	37.2	27.9	35	30.2	41.2	42.6	40.1	43.3	33.9	48.2	46.7	54	56.9	55.9	45.5	48.5
STAUST398-5	0	0	0	0	0	0	0	0	0	0	0	0	0	0	0	0	9.2	13.4	12	13.6	13.6	12.2	12.1	27.2	31.4	34.2	23.7	29.9	30.7	28.6	40.9	43.4	35.7	35.4	30.3	37.6	32.8	42.5	40.9	42.9	43.1	33.1	52.8	52.7	58.6	60.2	59.1	46.9	50
55	0	0	0	0	0	0	0	0	0	0	0	0	0	0	0	0	9.9	16.3	13.7	13.9	13.8	12.6	12.5	28.8	30.8	36.1	22.2	35.3	35.8	33.7	39.2	40	28.6	27	33.4	38.7	28.8	40.4	39	39.5	39.6	38.9	53.2	45.6	44.3	49.8	50.2	44.6	44.6
55-3	0	0	0	0	0	0	0	0	0	0	0	0	0	0	0	0	10.8	16.3	13.5	13.6	13.6	12.2	13.6	27.2	29.6	37.5	23.7	36.5	38.7	34.9	42.5	43.4	29.7	29.5	33.4	42.2	32.8	45.5	42.5	44.5	43.1	40.1	54.4	49.7	46.9	54.2	54.6	46.9	51.6
55-2	0	0	0	0	0	0	0	0	0	0	0	0	0	0	0	0	10.9	18.1	15.2	15.4	15.3	14	13.9	29.1	30.1	38	24	37	39.4	35.5	41.6	42.5	28.7	28.5	33.9	41.3	33.2	41.6	41.6	43.5	42.2	42.4	56.9	50.5	47.7	53.6	54	47.6	47.8
88	0	0	0	0	0	0	0	0	0	0	0	0	0	0	0	0	12.3	13.4	13.5	13.6	13.6	12.2	12.1	25.8	27.9	40.7	23.7	34.8	35.5	34.9	37.8	40.3	43.1	44.3	48.5	52.7	31	39.4	44	39.7	40	36.6	48	51.2	45.5	57.2	51.6	43.8	48.5
UPMK_2	0	0	0	0	0	0	0	0	0	0	0	0	0	0	0	0	10.9	16.6	12.2	13.9	13.8	14	13.9	20.4	26.5	38	22	37	36.1	33.9	36.8	44.1	37.8	39	40.1	42.9	26.2	38.5	43.2	46.8	43.8	37.1	52	49	52.2	52.1	50.9	44.5	47.8
92	0	0	0	0	0	0	0	0	0	0	0	0	0	0	0	0	10.9	13.6	10.6	10.8	10.7	10.9	12.3	24.7	30.1	39.7	26	40.4	39.4	40.3	33.6	47.3	42.3	45	47.8	44.4	26.2	33.9	43.2	33.9	46.9	35.4	50.4	53.6	46.2	55.1	49.3	39.7	44.7
SA13	0	0	0	0	0	0	0	0	0	0	0	0	0	0	0	0	7.9	7.6	7.7	7.8	7.7	7.8	10.9	32.3	32.1	36.7	30.2	44.1	43	42.3	35.5	44.5	42.7	42.4	43.5	49.4	37	43.5	42	39	45.7	35.6	55.7	54.1	42.1	54.1	48.2	44.8	59.1
71	0	0	0	0	0	0	0	0	0	0	0	0	0	0	0	0	15.2	17.5	17.7	17.9	17.8	16.5	13.4	26.7	27.5	36.9	19.5	27.8	28.6	26.6	41.9	33.6	30.7	30.5	31.4	35.6	35.7	41.8	37.3	36	33.3	43	42.6	38.5	49	54.8	55.2	44.6	44.8
PHIETA	0	0	0	0	0	0	0	0	0	0	0	0	0	0	0	0	9.2	10.3	10.4	10.5	10.5	10.6	13.5	27	29.4	34	21.6	31.3	30.4	33.1	45.3	38.5	36.8	33.7	25.6	38.8	30.8	49.6	42.1	42.5	38.2	39.8	44.5	38.8	48	58.3	58.7	51.2	51.2
B236	0	0	0	0	0	0	0	0	0	0	0	0	0	0	0	0	12.1	14.6	13.2	14.9	14.8	15	17.9	25.3	30.9	38.5	23.4	34.3	33.4	34.4	38.8	35.1	35.1	36.3	31.4	43	37.4	43.3	43.3	39.1	34.8	46.4	42.6	41.5	49	54.8	52.3	52.3	55.2
X2	0	0	0	0	0	0	0	0	0	0	0	0	0	0	0	0	12.8	16.5	13.8	16.8	16.7	17	15.4	25	24.4	39.4	16.7	30.9	31.5	33.9	30.7	34.5	31.5	29.9	30.8	36.2	25.8	29.4	35	29.5	34.2	30.9	44.6	41.7	43.3	41.7	43.5	34.8	37.9
29	0	0	0	0	0	0	0	0	0	0	0	0	0	0	0	0	15	16	16.1	16.3	16.2	16.4	14.8	27.9	25.6	39.8	19.4	30.8	30	35.7	47.7	40.9	34.8	37.5	37	39.7	30.4	41.5	41.5	40.4	42.1	46.1	48.5	45.6	48.7	50	50.4	41.2	44.4
ROSA	0	0	0	0	0	0	0	0	0	0	0	0	0	0	0	0	10.1	11.1	11.2	11.4	11.3	10	9.9	33.4	24.7	32.2	22.5	28.1	27.3	29.8	51.8	45.1	45.8	49.7	44	40.9	29.3	41.2	39.8	34.3	44.7	32.9	43.6	43.7	45.2	66.2	63.9	36.7	48.3
IME1365_01	0	0	0	0	0	0	0	0	0	0	0	0	0	0	0	0	6.2	9	7.5	9.2	9.1	7.7	7.6	7.2	8.8	13.1	7.9	10	9.8	8	7.9	7.8	7.5	7.4	7.6	9.1	8.7	7.6	9.2	8	7.8	8.8	16.1	16.7	19.2	19.7	19.9	15.7	13.8
EW	0	0	0	0	0	0	0	0	0	0	0	0	0	0	0	0	18.3	14.9	15	16.6	16.5	16.7	13.8	9.1	8.1	19.5	7.4	13.7	14.8	13.1	13	14.2	14.9	16.1	23.5	17.9	9.6	12.5	13.8	11.6	15.5	14.5	26.4	30.2	25.4	19.2	22.2	15.7	19.4
37	0	0	0	0	0	0	0	0	0	0	0	0	0	0	0	0	10.4	11.4	10.1	11.7	11.6	11.8	11.7	8.2	6.7	15.7	7.7	11.2	10.9	9.2	10.6	13.4	12.9	12.8	14.6	14.5	10	10.2	13.1	10.7	13.3	11.8	17	20.3	15.5	17.4	19	16.6	19
VB_SEPIS-PHIIPLA5	0	0	0	0	0	0	0	0	0	0	0	0	0	0	0	0	13.6	13.2	11.8	13.4	13.3	13.5	11.9	7	5.2	11.2	5.8	6.5	6.4	7.8	9.3	7.6	10.2	10.2	9	7.4	10.2	7.5	6	6.3	9.1	10.3	17.3	23.7	23.1	16.3	17.9	16.9	19.4
CNPH82	0	0	0	0	0	0	0	0	0	0	0	0	0	0	0	0	7.6	10.3	8.9	10.5	10.5	9.1	9	8.5	5.2	14.6	5.9	6.6	6.4	6.3	9.4	9.2	11.8	11.7	13.5	13.4	8.6	10.5	9	9.5	9.2	10.4	20.7	19.4	21.8	22.4	21.1	18.6	21.1
CNPX	0	0	0	0	0	0	0	0	0	0	0	0	0	0	0	0	8.9	12.9	11.5	13.1	13	11.8	10.2	6.9	5.1	14.1	7.7	8	9.3	9.2	10.6	10.5	12.9	12.8	13.1	10.1	8.3	8.8	7.3	7.7	10.4	10.1	20.1	23.2	22.6	20.3	21.9	18.1	19
PH15	0	0	0	0	0	0	0	0	0	0	0	0	0	0	0	0	9	11.5	11.6	11.8	11.7	10.4	8.8	6.9	5.1	14.2	7.7	8.1	9.4	9.3	10.7	10.5	13	12.9	13.2	10.2	8.4	8.8	7.4	7.7	10.5	10.2	20.2	23.4	22.7	20.4	22.1	18.2	19.1
VB_SEPIS-PHIIPLA7	0	0	0	0	0	0	0	0	0	0	0	0	0	0	0	0	11.2	15.5	14.1	15.8	15.7	14.3	12.7	10.5	5.4	13.6	8.2	8.6	8.4	9.9	11.5	11.3	10.9	10.8	11.1	9.4	12.5	7.9	7.9	6.6	11.2	12.7	20	23.6	24.5	22	23.7	19.5	23.7
IME1348_01	0	0	0	0	0	0	0	0	0	0	0	0	0	0	0	0	12.4	15	13.6	15.3	15.2	13.9	12.2	8.7	5.3	8.2	7.9	8.4	8.1	8	9.5	12.5	13.5	13.4	13.8	10.6	8.7	10.7	9.2	8	12.4	7	22.6	21.3	19.2	21.3	22.9	18.9	22.9
42E	3.1	3	3	3.1	3	3	3.1	3	3.3	3	2.9	2.6	3.1	3.1	0	0	12.5	17.4	13.5	15.1	14.9	15.2	15.1	26.9	14.4	26.6	3.6	19.6	19.1	14.4	20	23.8	22.7	23.9	19.2	23.1	22.1	24.6	24.6	25.9	23.6	33.5	23.2	27.2	29	19	19.2	18.4	23.3
PHISLT	0	0	0	0	0	0	0	0	0	0	0	0	0	0	0	0	6.4	9.2	7.7	9.4	9.3	7.9	6.3	19.3	16.2	21.9	8.1	12	11.7	13.1	22.8	19.2	23.1	22.9	18.8	21.8	21.3	28.2	22	21.3	19.1	21.5	24.8	17.1	24.3	29.6	29.8	16.1	28.2
PHI12	0	0	0	0	0	0	0	0	0	0	0	0	0	0	0	0	3.6	5.2	3.5	5.3	5.3	5.4	5.3	13.5	8	13.2	6.7	11.5	11.3	11.1	16.5	14.5	22.7	24.3	16	17.7	13.9	16	12.4	9.2	14.4	14	14.9	14.1	15.5	21.2	19.5	10.9	12.4
YMC/09/04/R1988	0	0	0	0	0	0	0	0	0	0	0	0	0	0	0	0	3.2	4.6	4.6	4.7	4.6	4.7	7.8	11.8	14.2	16.7	10.1	18.7	18.2	17.9	17.7	15.9	21.3	21.2	14	20.1	14.1	14	15.5	13	15.8	14.2	14.8	20.1	16.6	23.2	20.2	12.8	15.5
STAUST398-2	0	0	0	0	0	0	0	0	0	0	0	0	0	0	0	0	1.6	3	1.5	3.1	3.1	3.1	4.6	11.6	7.1	16.5	2	15.2	16.4	16.1	14.4	18.9	16.6	18	17	19.9	10.5	12.3	17	9.7	18.8	15.9	19.5	18.4	13.4	19.9	18.5	14.3	10.8
TP310-2	0	0	0	0	0	0	0	0	0	0	0	0	0	0	0	0	3	5.8	4.4	5.9	5.9	6	7.4	16.7	12	17.5	5.8	14.6	14.2	18.6	20	18.2	27.6	28.8	16.3	20.6	15.2	19.3	20.7	12.4	18	15.4	18.8	19.1	21.5	26.5	25.2	15.3	16.3
3A	0	0	0	0	0	0	0	0	0	0	0	0	0	0	0	0	3	7.3	4.4	7.4	7.4	7.5	8.9	12.6	13.7	14.3	5.8	14.6	14.2	15.5	20	18.2	18.9	20.2	11.9	14.7	15.2	19.3	16.3	12.4	18	15.4	18.8	11.8	17.2	16.2	20.7	15.3	13.3
47	0	0	0	0	0	0	0	0	0	0	0	0	0	0	0	0	3.1	5.9	4.5	6.1	6	6.1	4.5	15.7	12.2	14.7	7.9	13.3	12.9	11.1	18.9	17.1	23.8	25.1	15.2	21.1	15.5	19.7	13.6	11.1	16.9	12.2	17.6	15.1	17.6	22.6	19.7	14.1	15.2
LH1	0	0	0	0	0	0	0	0	0	0	0	0	0	0	0	0	1.6	3.2	1.6	3.2	3.2	3.2	4.8	12.2	14.7	13.8	10.3	12.3	12	13.5	18.4	16.5	17.4	17.3	11.3	16	16.4	16.1	21	15.2	16.3	16.5	11.9	12.8	18.7	22.4	22.6	14.9	17.7
PHI2958PVL	0	0	0	0	0	0	0	0	0	0	0	0	0	0	0	0	1.6	3.1	1.5	3.1	3.1	3.2	4.7	10.4	14.4	15.1	8.1	12	11.7	13.1	19.5	16	16.9	18.3	11	15.6	12.4	15.7	17.3	13.1	15.9	12.6	14.9	14	19.7	20.3	23.5	14.5	14.1
PHISA2WA_ST1	0	0	0	0	0	0	0	0	0	0	0	0	0	0	0	0	1.5	5.9	4.5	6	6	4.5	6	11.3	12.1	17.8	7.8	14.8	14.4	15.8	18.8	15.4	16.2	17.6	13.5	19.4	13.7	18.1	15	12.6	15.3	10.4	15.9	16.4	20.4	25.4	25.6	12.4	16.5
P240	0	0	0	0	0	0	0	0	0	0	0	0	0	0	0	0	1.5	5.9	4.5	6	6	4.5	6	14.2	15.6	19.4	7.8	14.8	14.4	17.3	21.9	20	20.6	22	15	22.4	17.1	21.1	19.6	15.8	19.8	13.8	20.7	22.4	29.1	25.4	28.6	18.6	18.1
PHISAUS-IPLA35	0	0	0	0	0	0	0	0	0	0	0	0	0	0	0	0	1.6	6	4.6	6.2	6.1	4.7	6.2	11.6	15.9	14.9	8	13.5	13.1	12.9	24	20.5	15.1	16.5	13.9	21.4	12.2	17	13.9	12.9	20.3	10.6	22.8	16.8	22.4	23	27.8	19.1	13.9
VB_SAUS_PHI2	0	0	0	0	0	0	0	0	0	0	0	0	0	0	0	0	1.6	6.1	4.6	6.2	6.2	4.7	6.2	13.2	14.2	26.7	4	20.4	19.8	21.1	19.4	22.2	13.7	15.1	17.1	23.2	15.9	18.7	23.3	17.9	22.1	19.6	24.6	26.3	22.6	18.5	21.8	17.6	18.7
PHI7401PVL	0	0	0	0	0	0	0	0	0	0	0	0	0	0	0	0	3.8	5.6	5.6	5.7	5.7	3.8	1.9	3.6	8.5	4	7.1	4.1	4	3.9	7.8	3.9	9.3	9.3	7.6	5.7	8.4	7.6	3.8	3.9	3.8	6.4	7.9	5.7	9.2	13.2	13.3	5.8	5.7
SMSAP5	0	0	0	0	0	0	0	0	0	0	0	0	0	0	0	0	1.9	3.8	3.8	3.9	3.8	1.9	3.9	5.5	10.8	6.1	9.5	6.2	6.1	8	11.9	9.8	13.3	13.2	11.6	13.4	8.5	5.8	7.7	6	9.7	4.3	10.1	13.4	18.8	19.2	17.3	9.9	9.6
SA137RUMSSAST121PVL	0	0	0	0	0	0	0	0	0	0	0	0	0	0	0	0	3.1	5.9	4.5	6.1	6	6.1	7.6	17.2	13.9	13	5.9	13.3	12.9	14.3	20.5	18.6	20.8	20.7	12.1	15.1	19	16.7	18.2	12.7	18.5	17.4	16	10.5	22	19.6	22.7	14.1	16.7
SH-ST15644	0	0	0	0	0	0	0	0	0	0	0	0	0	0	0	0	3.1	5.9	6	6.1	6	4.6	6.1	14.3	13.9	16.3	9.9	14.9	16.1	15.9	18.9	15.5	17.8	19.2	13.6	21.1	13.8	15.2	15.2	14.3	15.4	12.2	17.6	22.6	20.5	27.1	25.8	15.6	15.2
PHISA2WA_ST5	0	0	0	0	0	0	0	0	0	0	0	0	0	0	0	0	7	9.5	9.5	9.7	9.6	8.4	6.9	19.5	17.7	21	11	16.8	17.8	21.8	24.5	22.7	24.4	25.5	20.8	26.1	20.7	26.3	23.5	18.9	22.5	19.3	30.8	23.4	25.4	35.7	37.4	18.6	26.3
PHISA2WA_ST30	0	0	0	0	0	0	0	0	0	0	0	0	0	0	0	0	3.1	5.9	4.5	6	6	4.5	3	12.8	12.1	12.9	5.9	9.9	11.2	9.5	18.8	15.4	16.2	17.6	15	16.4	15.4	16.5	13.5	11	15.3	15.6	17.5	12	18.9	22.4	25.6	12.4	13.5
PHISA2WA_ST72	0	0	0	0	0	0	0	0	0	0	0	0	0	0	0	0	1.4	5.5	4.1	5.6	5.6	4.2	5.6	15.8	19.5	18.2	9.3	15.4	15	17.7	24.8	23	19.2	20.4	14	20.9	16.1	21	18.2	14.7	22.8	13	20.8	20.9	29.7	23.7	30.8	21.7	18.2
PHISA2WA_ST78	0	0	0	0	0	0	0	0	0	0	0	0	0	0	0	0	3	7.3	5.9	7.5	7.4	6	4.5	12.7	12	16.1	5.8	11.4	12.7	15.6	18.6	15.3	16.1	17.4	13.4	20.8	15.3	20.9	17.9	12.5	15.2	13.8	20.5	13.3	20.2	23.7	25.4	12.3	14.9
PHISA2WA_ST80	0	0	0	0	0	0	0	0	0	0	0	0	0	0	0	0	3	7.3	5.9	7.5	7.4	6	4.5	11.3	10.3	14.4	5.8	11.4	11.1	12.5	18.6	15.3	16.1	17.4	13.4	16.3	15.3	20.9	13.4	10.9	15.2	12	17.3	13.3	20.2	20.8	22.4	10.8	13.4
PHISA2WA_ST93MSSA	0	0	0	0	0	0	0	0	0	0	0	0	0	0	0	0	1.5	5.6	4.3	5.8	5.7	4.4	5.8	13.5	15	18.6	7.6	14.2	13.8	16.6	21	19.2	19.7	21	14.4	21.4	16.5	20.2	18.7	15.1	19	13.3	19.8	21.4	27.8	24.3	27.4	17.8	17.3
PHISA2WA_ST121MSSA	0	0	0	0	0	0	0	0	0	0	0	0	0	0	0	0	3.1	5.9	4.5	6	6	6.1	6	11.3	10.4	14.6	5.9	13.2	12.8	14.2	18.8	16.9	17.7	19	12	14.9	15.4	21.1	15	11	16.8	13.8	15.9	12	18.9	17.9	19.6	10.9	13.5
PHISA2WA_ST93	0	0	0	0	0	0	0	0	0	0	0	0	0	0	0	0	1.5	5.8	4.4	5.9	5.9	4.5	5.9	14	15.4	19.1	7.7	14.6	14.2	17.1	21.6	19.7	20.3	21.6	14.8	22.1	16.9	20.7	19.3	15.5	19.5	13.7	20.4	22.1	28.6	25	28.1	18.3	17.8
P954	3.2	3.1	3.1	3.2	3.1	3.1	3.2	3.1	3.4	3.1	3	2.7	3.2	3.2	0	0	11.9	10.1	11.6	10.3	10.2	10.4	14.7	22.2	10.2	26.9	5.8	17.7	20.4	23.1	18.3	19.6	30.2	28.6	23.5	21.9	11.8	17.6	20.6	18.5	19.4	18.7	20.2	24.8	22.7	21.9	17.6	10.6	17.6
77	0	0	0	0	0	0	0	0	0	0	0	0	0	0	0	0	3	5.8	4.3	5.9	5.8	5.9	5.9	27.7	13.6	23.7	7.7	17.7	18.8	21.6	29	28.6	34.5	37.2	26.5	30.7	15.1	29.4	30.9	23.1	28.4	22.1	28	21.9	24.1	45.3	39.7	16.7	22.1
PHISA119	0	0	0	0	0	0	0	0	0	0	0	0	0	0	0	0	4.5	7.2	5.8	7.4	7.3	7.4	7.4	26.3	17	15.8	7.7	14.5	14.1	13.9	29	28.6	30.2	27.2	16.2	23.4	15.1	32.4	29.4	26.2	28.4	25.5	21.8	11.7	24.1	32.1	35.3	16.7	26.5
P1105	0	0	0	0	0	0	0	0	0	0	0	0	0	0	0	0	4.4	7.1	5.8	7.3	7.2	7.4	7.3	26.1	16.9	15.7	7.7	14.4	14	13.8	28.8	28.4	30	27	16.1	23.2	15	32.1	29.2	26	28.2	25.3	21.6	11.6	24	31.9	35	16.6	26.3
P282	3.2	3.1	3.1	3.2	3.1	3.1	3.2	3.1	3.4	3.1	3	2.7	3.2	3.2	0	0	6	10.2	8.8	10.4	10.3	10.4	8.9	26.5	12	20.7	0	11.4	11.1	10.9	26.2	28.8	26.1	24.5	19.3	25	15.2	29.6	31.1	24.8	28.6	27.3	25.1	14.7	27.2	23.5	25.2	10.7	20.7
STAUST398-4	0	0	0	0	0	0	0	0	0	0	0	0	0	0	0	0	3.1	5.9	4.5	6	6	6.1	7.5	12.8	19	16.2	15.7	26.3	27.2	28.4	17.2	13.8	19.2	19	9	12	13.7	16.5	16.5	11	13.7	12.1	15.9	13.4	16	14.9	18.1	27.9	12
PHINM3	3.3	3.2	3.2	3.3	3.2	3.2	3.3	3.2	3.4	3.2	3	2.7	3.3	3.3	0	0	7.6	10.3	8.9	10.5	10.5	10.6	12	15.6	12.1	14.6	11.8	24.7	24	26.8	12.5	12.3	14.7	14.6	7.5	10.5	10.3	13.5	15	14.2	12.2	10.4	14.3	12	13.1	10.5	13.5	24.8	9
23MRA	3.3	3.1	3.1	3.3	3.1	3.1	3.3	3.1	3.4	3.1	3	2.7	3.3	3.3	0	0	6.1	8.8	7.4	9	8.9	9	10.5	14.1	12	16.1	11.7	26.2	25.5	28.2	12.4	12.2	16.1	16	9	10.4	13.6	13.4	14.9	12.5	12.1	10.3	14.2	13.3	13	11.9	13.4	26.2	11.9
PHIN315	3.3	3.2	3.2	3.3	3.2	3.2	3.3	3.2	3.4	3.2	3.1	2.7	3.3	3.3	0	0	6.2	7.4	7.5	7.6	7.5	7.6	12.1	11.4	12.2	16.3	13.8	24.9	24.2	25.4	14.2	14	10.4	11.8	6.1	12	6.9	12.1	13.6	12.7	13.8	7	12.8	12	11.7	9	13.6	25	9.1
IME1361_01	3.2	3.1	3.1	3.2	3.1	3.1	3.2	3.1	3.4	3.1	3	2.7	3.2	3.2	0	0	6	8.7	7.3	8.9	8.8	9	13.3	15.4	15.4	14.3	13.6	26	26.9	32.6	13.9	13.6	18.9	15.8	7.4	16.2	8.4	10.4	19.3	14	13.5	10.2	14.1	16.2	15.7	17.7	19.3	24.4	10.4
PHIBU01	3.6	3.5	3.5	3.6	3.5	3.5	3.6	3.5	3.8	3.5	3.4	3.1	3.6	3.6	0	0	7.6	7.4	7.4	7.5	7.4	7.5	13.1	8.9	8.4	9.9	16.3	16.1	15.8	19.4	7.7	7.6	7.4	5.5	1.9	5.6	2.1	5.6	9.4	9.7	7.6	4.2	5.9	9.3	7.3	5.6	9.4	19.2	3.7
PHI5967PVL	0	0	0	0	0	0	0	0	0	0	0	0	0	0	0	0	5.8	5.7	5.7	5.8	5.7	5.8	9.6	14.7	10.8	10.2	7.1	6.2	6.1	8	19.8	17.6	15.2	15.1	7.7	15.3	12.8	13.5	17.3	14	17.5	12.9	10.1	5.7	18.8	23	23.1	7.9	21.2
PHI7247PVL	0	0	0	0	0	0	0	0	0	0	0	0	0	0	0	0	5.8	5.7	5.7	5.8	5.7	5.8	9.6	14.7	10.8	10.2	7.1	6.2	6.1	8	19.8	17.6	15.2	15.1	7.7	15.3	12.8	13.5	17.3	14	17.5	12.9	10.1	5.7	18.8	23	23.1	7.9	21.2
SA1014RUMSSAST7	3.3	3.2	3.2	3.3	3.2	3.2	3.3	3.2	3.4	3.2	3.1	2.7	3.3	3.3	0	0	7.8	10.5	9	10.7	10.6	10.8	12.2	15.9	14	14.8	11.9	25.1	26	27.2	12.7	12.5	18	14.9	7.6	10.6	10.4	13.8	15.3	14.4	12.4	12.3	14.5	12.1	13.3	10.6	13.8	25.2	9.2
PHISA2WA_ST22	0	0	0	0	0	0	0	0	0	0	0	0	0	0	0	0	3.4	4.9	3.3	5	5	5.1	8.4	8	17.1	10.7	19.2	27.3	28.4	28	15.6	12	16.5	14.7	8.4	8.3	5.7	10.1	10.1	5.2	11.9	5.7	10.6	8.3	8.1	13.3	16.8	25.9	10.1
PHISA2WA_ST59	0	0	0	0	0	0	0	0	0	0	0	0	0	0	0	0	5.8	8.4	7	8.6	8.5	8.6	11.4	20.2	13.2	18.5	5.7	11	12.2	12	23.8	23.4	22.4	20.8	12.9	19.9	16.4	20	27.2	21	23.2	18.2	18.2	14.2	29	27	27.2	11.8	24.3
P630	3.3	3.2	3.2	3.3	3.2	3.2	3.3	3.2	3.4	3.2	3.1	2.7	3.3	3.3	0	0	10.9	13.5	12.1	13.8	13.7	13.9	18.3	20.2	8.8	14.8	7.9	13.4	14.6	16	23.8	26.6	22.5	22.3	13.8	21.3	13.9	16.8	22.9	24	26.4	15.8	21	18.2	14.8	21.3	24.5	14.2	22.9
SA345RUMSSAST8	3.3	3.2	3.2	3.3	3.2	3.2	3.3	3.2	3.4	3.2	3.1	2.7	3.3	3.3	0	0	4.7	7.5	6	7.6	7.6	7.7	12.2	11.5	17.6	18.1	15.9	28.4	27.7	28.8	15.9	15.6	16.5	13.4	7.6	12.1	12.2	12.2	15.3	14.4	15.5	10.5	12.9	13.7	13.3	12.1	15.3	28.3	15.3
JS01	3.3	3.1	3.1	3.3	3.1	3.1	3.3	3.1	3.4	3.1	3	2.7	3.3	3.3	0	0	9.1	10.2	10.3	10.5	10.4	10.5	14.9	12.7	24.1	11.2	19.5	29.4	28.6	28.2	15.5	19.8	14.6	13.1	4.5	11.9	8.5	11.9	20.9	15.6	19.7	10.3	12.6	13.3	13	8.9	16.4	29.2	10.5
TP310-1	0	0	0	0	0	0	0	0	0	0	0	0	0	0	0	0	4.9	6.3	4.7	6.4	6.3	6.4	8	10.6	14.6	10.3	16.4	24.3	23.7	26.7	14.9	11.4	15.7	15.6	8	9.5	10.8	12.8	12.8	8.3	11.3	10.9	13.5	9.5	15.5	15.9	19.2	26.3	9.6
PHIPVL108	0	0	0	0	0	0	0	0	0	0	0	0	0	0	0	0	3.2	4.7	3.2	4.8	4.8	4.8	4.8	21.2	10.9	13.7	6.2	7	6.8	10	21.5	21.2	21.9	20.2	12.8	14.3	10.8	24	20.8	18.4	21.1	18.2	18.5	11.1	20.1	30.1	30.3	11.5	17.6
PHIPVL-CN125	0	0	0	0	0	0	0	0	0	0	0	0	0	0	0	0	3.1	4.5	3	4.5	4.5	4.6	3	17.2	12.2	14.7	5.9	5	4.8	6.4	22	17.1	13.4	14.8	12.1	15.1	6.9	25.8	18.2	17.5	16.9	13.9	16	7.5	20.5	22.6	24.3	12.5	12.1
TP310-3	3.4	3.3	3.3	3.4	3.3	3.3	3.4	3.3	3.5	3.3	3.2	2.8	3.4	3.4	0	0	6.6	8	6.4	8.1	8.1	8.2	6.5	23.1	13	19.1	2.1	10.6	10.4	11.9	20.2	19.9	17.6	17.5	14.7	17.8	11	26.1	26.1	25.5	19.8	20.4	20.6	14.6	25.2	25.9	26.1	13.4	17.9
PHI13	3.5	3.4	3.4	3.5	3.4	3.4	3.5	3.4	3.7	3.4	3.3	2.9	3.5	3.5	0	0	5.3	6.9	5.2	7	7	7.1	10.5	23.4	15.9	22.4	4.4	13.3	13	14.6	25.4	23.3	19	18.9	15.8	22.7	7.9	24.6	26.3	29.2	23.1	19.8	18.4	15.7	23.9	27.9	26.3	14.4	19.3
PHIPV83	3.3	3.2	3.2	3.3	3.2	3.2	3.3	3.2	3.4	3.2	3	2.7	3.3	3.3	0	0	9.2	11.8	10.4	12	12	12.1	12	25.5	17.3	19.4	5.9	18.1	19.2	20.5	23.4	24.6	25	23.4	18.1	23.9	13.7	24.1	25.6	28.4	26	27.7	25.4	20.9	21.8	20.9	22.6	21.7	21.1
SA780RUMSSAST101	3.3	3.2	3.2	3.3	3.2	3.2	3.3	3.2	3.4	3.2	3	2.7	3.3	3.3	0	0	7.6	10.3	8.9	10.5	10.5	10.6	15	14.2	17.3	17.8	15.7	28	27.2	28.4	15.6	18.5	14.7	13.2	6	13.4	10.3	15	19.6	15.8	18.3	10.4	12.7	12	14.5	13.4	15	29.5	13.5
SA537RUMSSAST97	3.3	3.2	3.2	3.3	3.2	3.2	3.3	3.2	3.4	3.2	3	2.7	3.3	3.3	0	0	9.2	10.3	10.4	10.5	10.5	10.6	15	14.2	24.2	12.9	19.6	31.3	30.4	29.9	17.2	21.5	16.2	14.6	6	13.4	8.6	13.5	22.6	15.8	21.4	10.4	14.3	13.4	14.5	10.5	18.1	31	12
IME1346_01	3.2	3.1	3.1	3.2	3.1	3.1	3.2	3.1	3.3	3.1	3	2.6	3.2	3.2	0	0	4.4	7	5.6	7.1	7.1	7.2	10	24.2	13.2	24.7	3.8	14.1	15.3	16.5	25.3	24.9	22.4	22.2	15.7	24.1	11.5	30	32.9	28.5	24.7	19.9	21.2	17	23.4	29.8	27.2	13.3	25.7
3AJ-2017	3.3	3.1	3.1	3.3	3.1	3.1	3.3	3.1	3.4	3.1	3	2.7	3.3	3.3	0	0	6.1	8.8	7.4	9	8.9	9	13.4	12.7	17.2	17.7	13.6	27.8	27	29.7	15.5	16.8	14.6	14.5	7.5	13.3	10.2	13.4	22.4	15.6	16.7	10.3	14.2	13.3	14.4	13.3	16.4	29.2	11.9
PVL	0	0	0	0	0	0	0	0	0	0	0	0	0	0	0	0	3.2	6.2	4.6	6.3	6.2	6.3	7.8	13.3	14.4	11.8	16.2	25.7	25	26.2	17.9	14.4	15.4	15.3	7.8	10.9	10.7	15.7	11	9.8	14.3	10.8	14.9	9.3	15.2	17.1	20.4	27.4	9.4
PHI575	0	0	0	0	0	0	0	0	0	0	0	0	0	0	3.2	3.4	3.2	3.1	3.2	3.2	3.2	3.2	4.8	1.5	1.8	1.7	12.3	13.9	13.6	11.7	1.7	4.9	3.1	3.1	3.2	4.8	1.8	1.6	3.2	1.7	4.9	3.6	3.4	3.2	0	0	1.6	11.5	1.6
PHI879	0	0	0	0	0	0	0	0	0	0	0	0	0	0	3.3	3.4	3.3	3.2	3.2	3.3	3.3	3.3	4.9	1.6	3.7	5.3	12.6	16.1	15.7	13.7	1.7	6.7	4.8	6.4	4.9	6.5	1.9	1.6	4.9	1.7	8.3	5.6	3.5	4.9	1.6	0	1.6	11.8	1.6
IME1367_01	0	0	0	0	0	0	0	0	0	0	0	0	0	0	0	0	1.5	5.8	2.9	5.9	5.8	5.9	5.9	11.1	5.1	9.5	1.9	4.8	4.7	4.6	13.8	13.5	8.6	10	7.4	11.7	3.4	14.7	14.7	13.9	13.4	8.5	12.4	8.8	12.8	14.6	14.7	6.1	10.3
IME-SA4	0	0	0	0	0	0	0	0	0	0	0	0	0	0	0	0	6.3	7.6	6.1	7.7	7.7	7.8	10.8	4.4	1.8	14.9	0	1.7	1.6	3.2	6.4	6.3	4.5	6	4.6	6.1	3.5	4.6	6.2	3.2	6.3	7.1	6.5	9.2	10.4	6.1	6.2	1.6	6.2
STB12	3.2	3.1	3.1	3.2	3.1	3.1	3.2	3.1	3.3	3.1	2.9	2.6	3.2	3.2	3.1	3.2	20.1	23.5	20.8	24	23.8	24.2	25.4	15.9	22.9	25.9	28	18.6	18.1	17.8	23.5	18.8	19.3	19.2	21.2	21	21	16.9	16.9	20.7	18.6	21.3	12	12.6	16.3	15.4	15.5	14.6	12.7
IME1318_01	0	0	0	0	0	0	0	0	0	0	0	0	0	0	0	0	17.4	18.2	16.9	18.6	18.4	18.7	20	18.8	18.2	24.7	20.7	17.3	16.8	18	23.8	20.5	19.6	19.4	20	19.9	21.3	18.6	18.6	21	20.3	18.2	10.6	14.2	12.4	12.8	14.3	11.8	14.3
IME1323_01	0	0	0	0	0	0	0	0	0	0	0	0	0	0	0	0	16.5	17.4	17.5	17.8	17.7	16.4	17.8	19.5	18.8	25.5	19.4	16.2	15.8	15.5	21.6	19.7	21.8	21.6	22.2	25	25.3	25.2	22.2	21.7	19.5	20.5	14.1	13.2	15.7	17.7	16.3	10.7	19.3
STB27	3.5	3.3	3.3	3.5	3.3	3.3	3.5	3.3	3.6	3.3	3.2	2.9	3.5	3.5	3.3	3.5	27.5	26.7	28.5	27.1	27	25.6	28.8	22.6	21.2	23.5	34.4	33.1	32.3	31.8	19.3	20.8	21.7	21.5	27.1	30.4	24.8	20.4	18.7	19.4	20.6	21.2	12.5	10.1	8.2	6.7	6.8	13.9	5.1
SPT99F3	0	0	0	0	0	0	0	0	0	0	0	0	0	0	0	0	17.9	23	17.4	22.1	21.9	22.2	27.9	8.3	6.8	11.1	3.9	8.1	9.4	9.3	10.7	10.5	8.6	8.6	11.8	11.7	6.7	8.8	10.3	9.3	10.5	5.1	10.9	8.8	8.5	11.7	11.8	6.1	11.8
STB20	0	0	0	0	0	0	0	0	0	0	0	0	0	0	0	0	7.7	10.4	9	10.6	10.5	10.7	9.1	5.7	1.7	14.7	2	6.6	8.1	7.9	4.7	9.3	7.4	7.4	10.6	9	5.2	6.1	9.1	6.4	9.2	12.2	12.8	12	10.3	6	4.5	1.6	7.6
STB20-LIKE	0	0	0	0	0	0	0	0	0	0	0	0	0	0	0	0	4.8	4.7	6.2	4.7	4.7	4.8	6.3	4.5	1.8	8.5	8.2	15.5	15.1	16.5	8.2	9.7	6.2	6.2	7.9	7.9	1.8	3.2	6.3	3.3	9.6	7.2	8.3	9.4	4.6	6.3	7.9	11.4	3.2
PHIRS7	0	0	0	0	0	0	0	0	0	0	0	0	0	0	0	0	6.3	7.6	7.6	7.7	7.7	7.8	6.2	5.8	3.5	19.8	2	3.4	3.3	3.2	8	6.3	7.6	7.5	9.3	9.2	1.7	6.2	7.7	9.7	6.3	8.8	8.1	13.8	13.4	7.7	6.2	4.8	6.2
2638A	0	0	0	0	0	0	0	0	0	0	0	0	0	0	0	0	9.8	12.7	11.1	12.9	12.8	13	11.3	4.6	3.7	5.2	0	3.5	3.4	3.4	3.3	3.3	4.7	4.7	3.2	3.2	5.5	4.8	4.8	3.4	3.3	3.7	5.1	4.8	7.8	4.8	4.8	3.3	3.2
IME1354_01	0	0	0	0	0	0	0	0	0	0	0	0	0	0	0	0	7.7	7.4	7.5	7.6	7.5	7.6	4.5	7.2	1.7	17.9	0	1.7	1.6	1.6	4.7	4.7	10.4	10.3	12.1	10.5	1.7	7.6	7.6	6.4	4.6	10.5	8	15.1	13.2	10.5	7.6	1.6	4.5
VB_SAUS_IMEP5	0	0	0	0	0	0	0	0	0	0	0	0	0	0	0	0	6.1	4.4	5.9	4.5	4.5	4.5	4.5	1.4	3.5	6.5	3.9	3.3	3.2	3.2	3.1	3.1	4.4	4.4	7.5	3	3.4	3	1.5	1.6	3.1	3.5	1.6	9	7.3	4.5	6	4.7	4.5
SB-1	0	0	0	0	0	0	0	0	0	0	0	0	0	0	0	0	1.1	1	1	1	1	1	1	0.9	0	1.1	0	1.2	1.1	1.1	0	1.1	0	0	1	1	0	0	1	0	1.1	1.3	1.1	1	0	0	0	0	0
A3R	0	0	0	0	0	0	0	0	0	0	0	0	0	0	0	0	1	1	1	1	1	1	1	0.9	0	1.1	0	1.1	1.1	1.1	0	1	0	0	1	1	0	0	1	0	1	1.2	1.1	1	0	0	0	0	0
IME-SA2	0	0	0	0	0	0	0	0	0	0	0	0	0	0	0	0	1	0.9	1	1	1	1	1	0.9	0	1.1	0	1.1	1.1	1	0	1	0	0	1	1	0	0	1	0	1	1.2	1.1	1	0	0	0	0	0
IME-SA118	0	0	0	0	0	0	0	0	0	0	0	0	0	0	0	0	1	1	1	1	1	1	1	0.9	0	1.1	0	1.1	1.1	1.1	0	1	0	0	1	1	0	0	1	0	1	1.2	1.1	1	0	0	0	0	0
IME-SA1	0	0	0	0	0	0	0	0	0	0	0	0	0	0	0	0	1	0.9	1	1	1	1	1	0.9	0	1.1	0	1.1	1.1	1.1	0	1	0	0	1	1	0	0	1	0	1	1.2	1.1	1	0	0	0	0	0
PSA-3	0	0	0	0	0	0	0	0	0	0	0	0	0	0	0	0	1	0.9	1	1	1	1	1	0.9	0	1.1	0	1.1	1.1	1	0	1	0	0	1	1	0	0	1	0	1	1.2	1.1	1	0	0	0	0	0
TEAM1	0	0	0	0	0	0	0	0	0	0	0	0	0	0	0	0	1	0.9	0.9	1	1	1	1	0.9	0	1.1	0	1.1	1.1	1	0	1	0	0	1	1	0	0	1	0	1	1.2	1.1	1	0	0	0	0	0
A5W	0	0	0	0	0	0	0	0	0	0	0	0	0	0	0	0	1	0.9	1	1	1	1	1	0.9	0	1.1	0	1.1	1.1	1	0	1	0	0	1	1	0	0	1	0	1	1.2	1.1	1	0	0	0	0	0
STAPH1N	0	0	0	0	0	0	0	0	0	0	0	0	0	0	0	0	1	0.9	1	1	1	1	1	0.9	0	1.1	0	1.1	1.1	1	0	1	0	0	1	1	0	0	1	0	1	1.2	1.1	1	0	0	0	0	0
P4W	0	0	0	0	0	0	0	0	0	0	0	0	0	0	0	0	1	0.9	1	1	1	1	1	0.9	0	1.1	0	1.1	1.1	1	0	1	0	0	1	1	0	0	1	0	1	1.2	1.1	1	0	0	0	0	0
676Z	0	0	0	0	0	0	0	0	0	0	0	0	0	0	0	0	1	0.9	1	1	1	1	1	0.9	0	1.1	0	1.1	1.1	1	0	1	0	0	1	1	0	0	1	0	1	1.2	1.1	1	0	0	0	0	0
FI200W	0	0	0	0	0	0	0	0	0	0	0	0	0	0	0	0	1	0.9	1	1	1	1	1	0.9	0	1.1	0	1.1	1.1	1	0	1	0	0	1	1	0	0	1	0	1	1.2	1.1	1	0	0	0	0	0
MSA6	0	0	0	0	0	0	0	0	0	0	0	0	0	0	0	0	1	0.9	1	1	1	1	1	0.9	0	1.1	0	1.1	1.1	1	0	1	0	0	1	1	0	0	1	0	1	1.2	1.1	1	0	0	0	0	0
VB_SAUM-FRUSAU02	0	0	0	0	0	0	0	0	0	0	0	0	0	0	0	0	1	0.9	0.9	1	1	1	1	0.9	0	1.1	0	1.1	1.1	1	0	1	0	0	1	1	0	0	1	0	1	1.2	1.1	1	0	0	0	0	0
ISP	0	0	0	0	0	0	0	0	0	0	0	0	0	0	0	0	1	0.9	0.9	1	1	1	1	0.9	0	1.1	0	1.1	1.1	1	0	1	0	0	1	1	0	0	1	0	1	1.2	1.1	1	0	0	0	0	0
G1	0	0	0	0	0	0	0	0	0	0	0	0	0	0	0	0	1	0.9	1	1	1	1	1	0.9	0	1.1	0	1.1	1.1	1	0	1	0	0	1	1	0	0	1	0	1	1.2	1.1	1	0	0	0	0	0
SA5	0	0	0	0	0	0	0	0	0	0	0	0	0	0	0	0	1	1	1	1	1	1	1	0.9	0	1.1	0	1.1	1.1	1.1	0	1	0	0	1	1	0	0	1	0	1	1.2	1.1	1	0	0	0	0	0
S25-3	0	0	0	0	0	0	0	0	0	0	0	0	0	0	0	0	1	0.9	1	1	1	1	1	0.9	0	1.1	0	1.1	1.1	1.1	0	1	0	0	1	1	0	0	1	0	1	1.2	1.1	1	0	0	0	0	0
PHISA012	0	0	0	0	0	0	0	0	0	0	0	0	0	0	0	0	1	0.9	1	1	1	1	1	0.9	0	1.1	0	1.1	1.1	1	0	1	0	0	1	1	0	0	1	0	1	1.2	1.1	1	0	0	0	0	0
GH15	0	0	0	0	0	0	0	0	0	0	0	0	0	0	0	0	1	0.9	0.9	1	1	1	1	0.9	0	1.1	0	1.1	1.1	1	0	1	0	0	1	1	0	0	1	0	1	1.2	1.1	1	0	0	0	0	0
QDSA002	0	0	0	0	0	0	0	0	0	0	0	0	0	0	0	0	1	0.9	0.9	1	0.9	1	1	0.9	0	1.1	0	1.1	1.1	1	0	1	0	0	1	0.9	0	0	1	0	1	1.2	1	0.9	0	0	0	0	0
P108	0	0	0	0	0	0	0	0	0	0	0	0	0	0	0	0	1	0.9	0.9	1	1	1	1	0.9	0	1.1	0	1.1	1.1	1	0	1	0	0	1	1	0	0	1	0	1	1.2	1	1	0	0	0	0	0
VB_SAUM_LM12	0	0	0	0	0	0	0	0	0	0	0	0	0	0	0	0	1	0.9	0.9	1	0.9	1	1	0.9	0	1.1	0	1.1	1.1	1	0	1	0	0	1	0.9	0	0	1	0	1	1.2	1	0.9	0	0	0	0	0
VB_SAU_CG	0	0	0	0	0	0	0	0	0	0	0	0	0	0	0	0	1	0.9	0.9	1	0.9	1	1	0.9	0	1.1	0	1.1	1.1	1	0	1	0	0	1	0.9	0	0	1	0	1	1.2	1	0.9	0	0	0	0	0
JD007	0	0	0	0	0	0	0	0	0	0	0	0	0	0	0	0	1	0.9	0.9	1	1	1	1	0.9	0	1.1	0	1.1	1.1	1	0	1	0	0	1	1	0	0	1	0	1	1.2	1.1	1	0	0	0	0	0
812	0	0	0	0	0	0	0	0	0	0	0	0	0	0	0	0	1	0.9	0.9	1	1	1	1	0.9	0	1.1	0	1.1	1.1	1	0	1	0	0	1	1	0	0	1	0	1	1.2	1	1	0	0	0	0	0
K	0	0	0	0	0	0	0	0	0	0	0	0	0	0	0	0	1	0.9	1	1	1	1	1	0.9	0	1.1	0	1.1	1.1	1	0	1	0	0	1	1	0	0	1	0	1	1.2	1.1	1	0	0	0	0	0
PHIIPLA-RODI	0	0	0	0	0	0	0	0	0	0	0	0	0	0	0	0	1	0.9	1	1	1	1	1	0.9	0	1.1	0	1.1	1.1	1	0	1	0	0	1	1	0	0	1	0	1	1.2	1.1	1	0	0	0	0	0
MCE-2014	0	0	0	0	0	0	0	0	0	0	0	0	0	0	0	0	1	0.9	1	1	1	1	1	0.9	0	1.1	0	1.1	1.1	1.1	0	1	0	0	1	1	0	0	1	0	1	1.2	1.1	1	0	0	0	0	0
VB_SAU_CLO6	0	0	0	0	0	0	0	0	0	0	0	0	0	0	0	0	1	0.9	1	1	1	1	1	0.9	0	1.1	0	1.1	1.1	1	0	1	0	0	1	1	0	0	1	0	1	1.2	1.1	1	0	0	0	0	0
VB_SAU_S24	0	0	0	0	0	0	0	0	0	0	0	0	0	0	0	0	1	0.9	1	1	1	1	1	0.9	0	1.1	0	1.1	1.1	1	0	1	0	0	1	1	0	0	1	0	1	1.2	1.1	1	0	0	0	0	0
S25-4	0	0	0	0	0	0	0	0	0	0	0	0	0	0	0	0	1	1	1	1	1	1	1	0.9	0	1.1	0	1.1	1.1	1.1	0	1	0	0	1	1	0	0	1	0	1	1.2	1.1	1	0	0	0	0	0
VB_SAUM_0414_108	0	0	0	0	0	0	0	0	0	0	0	0	0	0	0	0	1	0.9	0.9	1	0.9	1	1	0.9	0	1.1	0	1.1	1.1	1	0	1	0	0	1	0.9	0	0	1	0	1	1.2	1	0.9	0	0	0	0	0
HYZ21	0	0	0	0	0	0	0	0	0	0	0	0	0	0	0	0	1	0.9	1	1	1	1	1	0.9	0	1.1	0	1.1	1.1	1	0	1	0	0	1	1	0	0	1	0	1	1.2	1.1	1	0	0	0	0	0
JA1	0	0	0	0	0	0	0	0	0	0	0	0	0	0	0	0	1	0.9	1	1	1	1	1	0.9	0	1.1	0	1.1	1.1	1	0	1	0	0	1	1	0	0	1	0	1	1.2	1.1	1	0	0	0	0	0
B1	0	0	0	0	0	0	0	0	0	0	0	0	0	0	0	0	1	0.9	0.9	1	1	1	1	0.9	0	1.1	0	1.1	1.1	1	0	1	0	0	1	1	0	0	1	0	1	1.2	1.1	1	0	0	0	0	0
PHISA039	0	0	0	0	0	0	0	0	0	0	0	0	0	0	0	0	1	0.9	0.9	1	1	1	1	0.9	0	1.1	0	1.1	1.1	1	0	1	0	0	1	1	0	0	1	0	1	1.2	1.1	1	0	0	0	0	0
VB_SAUM_ROMULUS	0	0	0	0	0	0	0	0	0	0	0	0	0	0	0	0	2.1	1	2	1	1	1.1	1	2.9	2.5	0	1.5	1.2	1.1	1.1	1.1	1.1	1	1	1	1	0	0	0	0	1.1	0	0	2.1	1	1	1	1.1	0
STAU2	0	0	0	0	0	0	0	0	0	0	0	0	0	0	0	0	2.1	1	2	1	1	1	1	2.8	2.5	0	1.5	1.2	1.1	1.1	1.1	1.1	1	1	1	1	0	0	0	0	1	0	0	2	1	1	1	1.1	0
VB_SAUM_REMUS	0	0	0	0	0	0	0	0	0	0	0	0	0	0	0	0	2.1	1	2	1	1	1	1	2.8	2.5	0	1.5	1.2	1.1	1.1	1.1	1.1	1	1	1	1	0	0	0	0	1	0	0	2	1	1	1	1.1	0
SA11	0	0	0	0	0	0	0	0	0	0	0	0	0	0	0	0	2.1	1	2	1	1	1	1	1.8	1.2	0	1.5	1.2	1.1	1.1	0	0	1	1	1	1	0	0	0	0	0	0	0	2	0	1	0	0	0
STAP1	0	0	0	0	0	0	0	0	0	0	0	0	0	0	0	0	2	1	2	1	1	1	1	2.7	2.4	0	1.5	1.1	1.1	1.1	1.1	1	1	1	1	1	0	0	0	0	1	0	0	2	0.9	1	1	1	0
QDSA001	0	0	0	0	0	0	0	0	0	0	0	0	0	0	0	0	2	1	1.9	1	1	1	1	2.7	1.2	0	1.4	1.1	1.1	2.1	0	0	1.9	1.9	1	1	0	0	1	0	0	0	0	2.9	0.9	2	1	1	0
PHIIPLA-C1C	0	0	0	0	0	0	0	0	0	0	0	0	0	0	0	0	0	0	0	0	0	0	0	0	0	1.1	0	1.1	1.1	1.1	1	2	1	0.9	2	2	1.2	0	1	0	2	2.4	2.1	1	0.9	1	1	1	1
PHIIBB-SEP1	0	0	0	0	0	0	0	0	0	0	0	0	0	0	0	0	0	1	0	1	1	1	1	0	0	1.1	0	1.1	1.1	1.1	1.1	2.1	1	1	2	2	0	0	1	0	2	2.4	2.2	1	0	1	1	1	1
TERRANOVA	0	0	0	0	0	0	0	0	0	0	0	0	0	0	0	0	0	1	0	1	1	1	1	0	0	1.1	0	1.1	1.1	1.1	1	2	1	0.9	2	1.9	0	0	1	0	2	2.4	2.1	1	0	1	1	1	0
QUIDIVIDI	0	0	0	0	0	0	0	0	0	0	0	0	0	0	0	0	0	0	0	0	0	0	0	0	0	1.1	0	1.1	1.1	1.1	1	2	1	0.9	2	1.9	0	0	1	0	2	2.4	2.1	1	0	1	1	1	0
TWILLINGATE	0	0	0	0	0	0	0	0	0	0	0	0	0	0	0	0	0	1	0	1	1	1	1	0	0	1.1	0	1.1	1.1	1.1	1	2	1	0.9	2	1.9	0	0	1	0	2	2.4	2.1	1	0	1	1	1	1
TWORT	0	0	0	0	0	0	0	0	0	0	0	0	0	0	0	0	0	0	0	0	0	0	0	0	0	1.1	0	1.1	1.1	1.1	0	1	0	0	1	1	1.2	0	2	0	1	1.2	1.1	1	0	0	0	0	1
VB_SSCM-1	0	0	0	0	0	0	0	0	0	0	0	0	0	0	0	0	1	1	1	1	1	1	1	1.8	1.2	0	1.4	0	0	0	1	1	0	0	0	0	0	0	0	0	1	0	0	0	0.9	0	1	1	1
VB_SSCM-2	0	0	0	0	0	0	0	0	0	0	0	0	0	0	0	0	1	1	1	1	1	1	1	1.8	1.2	0	1.4	0	0	0	1	1	0	0	0	0	0	0	0	0	1	0	0	0	0.9	0	1	1	1
PHISA_BS2	0	0	0	0	0	0	0	0	0	0	0	0	0	0	0	0	1	0.9	1	1	1	1	1	2.7	0	0	0	0	0	1.1	0	0	1.9	1.9	1	1	0	0	1	0	0	0	0	1.9	0.9	1.9	1	1	0
PHISA_BS1	0	0	0	0	0	0	0	0	0	0	0	0	0	0	0	0	1	1	1	1	1	1	1	2.7	0	0	0	0	0	1.1	0	0	1.9	1.9	1	1	0	0	1	0	0	0	0	2	0.9	2	1	1	0
6EC	0	0	0	0	0	0	0	0	0	0	0	0	0	0	0	0	0	0	0	0	0	0	0	0	1.3	1.2	1.5	1.2	1.2	1.2	2.3	3.4	1.1	1.1	3.3	2.2	1.3	0	2.2	0	3.3	1.3	2.4	1.1	0	1.1	2.2	2.3	2.2
VB_SEPS_SEP9	0	0	0	0	0	0	0	0	0	0	0	0	0	0	0	0	0	0	0	0	0	0	0	0	0	1.2	0	1.3	1.2	1.2	1.2	2.3	1.1	1.1	3.4	2.2	1.3	0	2.3	0	2.3	1.4	2.4	1.1	0	1.1	1.1	1.2	1.1
VB_STAM_SA2	0	0	0	0	0	0	0	0	0	0	0	0	0	0	0	0	1.2	0	1.1	0	0	0	0	0	1.4	0	1.6	1.3	1.2	1.2	0	0	0	0	0	0	0	0	0	0	0	0	0	1.1	0	0	0	0	0
SPBETA-LIKE	0	0	0	0	0	0	0	0	0	0	0	0	0	0	0	0	2.2	1	2.1	1.1	1.1	1.1	1.1	0	0	0	0	0	0	0	0	0	0	0	0	0	1.3	1.1	0	0	0	0	0	0	0	0	0	1.1	1.1
[truncated: 156 more columns]
