# Supplementary material for: Staphylococci phages display vast genomic diversity and evolutionary relationships
Source: BMC Genomics. 2019 May 9;20:357. doi: 10.1186/s12864-019-5647-8 (PMC6507118; doi:10.1186/s12864-019-5647-8)
Supplement: Supplementary file 35 — Endolysin genes. The dataset includes 205 staphylococcal phages, for which four distinct organization strategies were found (single gene, two genes spliced, two genes adjacent and single gene with inter-lytic-domain secondary translational start site). The corresponding nucleotide and amino acid sequences and functional encoding domains (catalytic and binding) detected through the structural database HHpred are given. All genes spliced with group I introns were manually curated. (XLSX 99 kb) [file 12864_2019_5647_MOESM35_ESM.xlsx]

## Sheet: Endolysins
				1st CDS found							2nd CDS found
Cluster (subcluster)	Phage Name	Host	Endolysin synthesis type	CDS		Gene (cured)	Size (aa)	Domains				Gene	Size (aa)	Domains
				ORF1	ORF2			N-terminal	Middle	C-terminal				N-terminal	Middle	C-terminal
A (A1)	BP39	aureus	Single gene	ATGAAATCACAACAACAAGCTAAAGAATGGATATATAAACATGAGGGTGTTGGCGTTGACTTTGATGGAGCATATGGTTTTCAATGTATGGACTTAGCAGTTGCTTATGTTTATTACATTACTGACGGTAAAGTTCGTATGTGGGGTAACGCTAAAGACGCCATTAACAACGACTTTAAAGGATTAGCAACGGTGTATGAAAATACACCGAGCTTTAAACCTCAATTAGGTGACGTTGCTGTATATACAAATGGACAATATGGGCAATATGGACATATTCAATGTGTGTTAAGTGGTAATTTAGATTATTATACATGTTTAGAGCAAAACTGGTTAGGTGGCGGTTTTGACGGTTGGGAAAAAGCAACAATCAGAACACATTATTACGACGGTGTAACA…	-	MKSQQQAKEWIYKHEGVGVDFDGAYGFQCMDLAVAYVYYITDGKVRMWGNAKDAINNDFKGLATVYENTPSFKPQLGDVAVYTNGQYGQYGHIQCVLSGNLDYYTCLEQNWLGGGFDGWEKATIRTHYYDGVTHFIRPKFSASNSNELETSKVNTFGKWKQNQYGTYYRNENATFTCGFLPIFARVGSPKLSEPNGYWFQPNGYTPYDEVCLSDGYVWIGYNWQGTRYYLPVRQWNGKTGNSYSVGIPWGVFS	253	CHAP	-	SH3_5	-	-	-	-	-	-
A (A1)	GRCS	aureus	Single gene	ATGAAATCACAACAACAAGCAAAAGAATGGATATATAAACATGAGGGTACTGGTGTTGACTTTGATGGTGCATATGGTTTTCAATGTATGGACTTAGCTGTTGCTTATGTATATTACATTACAGACGGTAAAGTTCGTATGTGGGGTAACGCCAAAGACGCTATTAATAATGACTTTAAAGGTTTAGCAACGGTGTATGAAAATACACCGAGCTTTAAACCTCAATTAGGTGACGTTGCTGTTTATACTAATTCTCAATATGGTCACATTCAATGTGTAATAAGTGGTAATTTAGATTATTATACATGTTTAGAGCAAAACTGGTTAGGTGGTGGGTTTGACGGTTGGGAAAAAGCAACAATAAGAACACATTATTATGACGGTGTAACACACTTTATT…	-	MKSQQQAKEWIYKHEGTGVDFDGAYGFQCMDLAVAYVYYITDGKVRMWGNAKDAINNDFKGLATVYENTPSFKPQLGDVAVYTNSQYGHIQCVISGNLDYYTCLEQNWLGGGFDGWEKATIRTHYYDGVTHFIRPKFSASNSNVLETSKVNTFGNWKQNQYGTYYRNENATFTCGFLPIFARVGSPKLSEPNGYWFQPNGYTPYDEVCLSDGLVWIGYNWQGTRYYLPVRQWNGKTGNSYSIGLPWGVFS	1	CHAP	-	SH3_5	-	-	-	-	-	-
A (A1)	SCH111	aureus	Single gene	ATGAAATCACAACAACAAGCAAAAGAATGGTTATATAATCATGAGGGTGTTGGGGTTGAAATCGACCCTGGATTAGGTTATCAATGTATGGCAATTGCAGTTACTTATGTTTATTACATTACTGACGGTAAAGTTCGCATGTGGGGCAACGCCAAAGACGCTATTAATAATAACTTTCAAGGTTTAGCAACGTTGTATAAAAATACACCAAGCTTTATACCTCAATTAGGTGATATAGCAGTATATACAAATTCATTTTATGGACATATACAAATGGTGTTAGACGGTAATTTAGATTATTATACATGTCTAGAACAAAACTGGTTAAATGGTGGATATGATAAGTGGGAAAAAGCAACAATCAGAAAACATTATTATGACGGTGTAACACACTTTATT…	-	MKSQQQAKEWLYNHEGVGVEIDPGLGYQCMAIAVTYVYYITDGKVRMWGNAKDAINNNFQGLATLYKNTPSFIPQLGDIAVYTNSFYGHIQMVLDGNLDYYTCLEQNWLNGGYDKWEKATIRKHYYDGVTHFIRPKFSASNSNALETSKVNTFVNWKQNQYGTYYRNENATFTCGFLPILSRVGSPKLSAPNGYWFQPNGYTPYDEVCLSDGYVWIGYNWLGSRYYLPVRQWNGKTGNSYSVGVPWGVFS	250	CHAP	-	SH3_5	-	-	-	-	-	-
A (A1)	PSa3	aureus	Single gene	ATGAAATCACAACAACAAGCAAAAGAATGGATATATAAGCATGAGGGTGTAGGTGTTGACTTTGATGGAGCATATGGATTTCAATGTATGGACTTAGCTGTTGCTTATGTATATTACATTACAGACGGTAAAGTTCGTATGTGGGGAAACGCCAAAGACGCCATTAACAACGACTTTAAAGGTTTAGCAACGGTGTATGAAAATACACCAAGCTTTAAACCTCAATTAGGTGATGTTCCAGTATACACTAATTCTCAATATGGACATATCCAATGTGTAATAAGTGGGAATTTAGATTATTATACATGTTTAGAACAAAACTGGTTAGGTGGCGGTTTTGACAAGTGGGAAAAAGCAACCATTAGAACACATTATTATGACGGAGTAACACACTTTATT…	-	MKSQQQAKEWIYKHEGVGVDFDGAYGFQCMDLAVAYVYYITDGKVRMWGNAKDAINNDFKGLATVYENTPSFKPQLGDVPVYTNSQYGHIQCVISGNLDYYTCLEQNWLGGGFDKWEKATIRTHYYDGVTHFIRPKFSNSDSKVLEQNIQKTNNWKQNQYGTYYRNENGTFTCGFLPIFARVGSPKLSEPNGYWFQPNGYTPYDEVCLSDGYVWIGYNWQGTRYYLPVRQWNGKTGNAYSVDIPWGVFS	249	CHAP	-	SH3_5	-	-	-	-	-	-
A (A1)	44AHJD	aureus	Single gene	ATGAAATCACAACAACAAGCAAAAGAATGGATATATAAGCATGAGGGGGCAGGTGTTGACTTTGATGGTGCATATGGATTTCAATGTATGGACTTATCAGTTGCTTATGTGTATTACATTACTGACGGTAAAGTTCGCATGTGGGGTAATGCTAAAGACGCGATAAATAATGACTTTAAAGGTTTAGCGACGGTGTATAAAAATACACCGAGCTTTAAACCTCAATTAGGGGACGTTGCTGTATATACAAATGGACAATATGGACATATTCAATGTGTGTTAAGTGGAAATCTTGATTATTATACATGCTTAGAACAAAACTGGTTAGGCGGCGGTTTTGACGGTTGGGAAAAAGCAACCATTAGAACACATTATTATGACGGTGTAACTCACTTTATT…	-	MKSQQQAKEWIYKHEGAGVDFDGAYGFQCMDLSVAYVYYITDGKVRMWGNAKDAINNDFKGLATVYKNTPSFKPQLGDVAVYTNGQYGHIQCVLSGNLDYYTCLEQNWLGGGFDGWEKATIRTHYYDGVTHFIRPKFSGSNSKALETSKVNTFGKWKRNQYGTYYRNENGTFTCGFLPIFARVGSPKLSEPNGYWFQPNGYTPYNEVCLSDGYVWIGYNWQGTRYYLPVRQWNGKTGNSYSVGIPWGVFS	250	CHAP	-	SH3_5	-	-	-	-	-	-
A (A1)	S13	aureus	Single gene	ATGAAATCACAACAACAAGCAAAAGAATGGATATATAAGCATGAGGGTGTCGGTGTTGACTTTGATTTAGCATTTGGTTATCAATGCGCTGACTTAGCTGTTGCTTATATATATTACATTACAGACGGTAAAGTTCGTATGTGGGGTAACGCTAAAGATGCAATCAATAATGACTTTAAAGGTTTAGCAACGGTGTATGAAAATACACCTAACTTTAAACCACAATTAGGGGATGTTGCTGTATATACAAATGGACAATATGGGCAATATGGACATATTCAATGTGTGTTAAGTGGTAATTTAGATTATTATACATGTTTAGAGCAAAACTGGTTAGGTGGTGGGTTTGACGGTTGGGAAAAAGCAACAATAAGAACACATTATTATGACGGTGTAACA…	-	MKSQQQAKEWIYKHEGVGVDFDLAFGYQCADLAVAYIYYITDGKVRMWGNAKDAINNDFKGLATVYENTPNFKPQLGDVAVYTNGQYGQYGHIQCVLSGNLDYYTCLEQNWLGGGFDGWEKATIRTHYYDGVTHFIRPKFSASNSNVLETSKVNTFLNWKQNQYGTYYRNENATFTCGFLPIFARVGSPKLSEPNGYWFQPNGYTPYDEVCLSDGYVWIGYNWQGSRYYLPVRKWNGKTGNSYSVGIPWGVFS	253	CHAP	-	SH3_5	-	-	-	-	-	-
A (A1)	SAP-2	aureus	Single gene	ATGAAATCACAACAACAAGCTAAAGATTGGATATATAAACATGAAGGTGTTGGTGTTGACTTTGATGGTGCATATGGTTTTCAATGTATGGACTTAGCTGTTGCTTATATCTATTATATTACTGACGGTAAAGTGCGTATGTGGGGTAATGCTAAAGACGCAATTAATAATGACTTTAAAGGTTTAGCAACGGTGTATGAAAATACATCGAGCTTTAAACCTCAATTAGGTGATGTTGCAGTATACACAAATTCTCAATATGGACATATCCAATGTGTAACAAGTGGAAATCTTGATTATTATACATGTTTAGAACAAAACTGGTTGAATGGTGGATATGATGGTTGGGAAAAAGCAACAATTAGAACACATTATTATGACGGTGTGACACATTTTATT…	-	MKSQQQAKDWIYKHEGVGVDFDGAYGFQCMDLAVAYIYYITDGKVRMWGNAKDAINNDFKGLATVYENTSSFKPQLGDVAVYTNSQYGHIQCVTSGNLDYYTCLEQNWLNGGYDGWEKATIRTHYYDGVTHFIRPKFSNSESKVLEQNIQLTNNWKQNQYGTYYRNEKATFTCGFLPIFARVCSPKLSEPNGYWFQPNGYTPYDEVCLSDGLVWIGYNWQGTRYYLPVRQWNGKTGNAYSIGVPWGVFS	249	CHAP	-	SH3_5	-	-	-	-	-	-
A (A1)	S24-1	aureus	Single gene	ATGAAATCACAACAACAAGCAAAAGAATGGTTATATAATCATGAGGGTGTTGGCATTGACTTTGATTTAGCATTTGGTTATCAATGTGCTGACTTAGCAGTTGCTTATATATATTACATTACAGACGGTAAAGTTCGTATGTGGGGCAATGCCAAAGACGCGATTAATAATGACTTTAAAGGTTTAGCGACGGTGTACGAAAATACGCCAAACTTTAAACCAAAATTAGGTGACGTCGCAGTATATACAAATGGACAATATGGACATATTCAATGTGTGTTAAGTGGTAATTTAGATTATTATACATGTCTAGAACAAAACTGGTTAGGTGGTGGCTTTGACGGTTGGGAAAAAGCGACAATTAGAACACATTATTATGACGGTGTAACACACTTTATT…	-	MKSQQQAKEWLYNHEGVGIDFDLAFGYQCADLAVAYIYYITDGKVRMWGNAKDAINNDFKGLATVYENTPNFKPKLGDVAVYTNGQYGHIQCVLSGNLDYYTCLEQNWLGGGFDGWEKATIRTHYYDGVTHFIRPKFSGSDSNELETSKVNTFGKWKQNQYGTYYRNENATFTCGFLPIFARVGSPKLSEPNGYWFQPNGYTTYDEVCLSDGYVWIGYNWQGTRYYLPVRQWNGKTGNSYSVGIPWGVFS	250	CHAP	-	SH3_5	-	-	-	-	-	-
A (A1)	SLPW	aureus	Single gene	ATGAAATCACAACAACAAGCAAAAGATTGGATATATAAGCATGAGGGTGTAGGTGTTGACTTTGATGGTGCATATGGATTTCAATGTATGGACTTAGCTGTTGCTTATGTATATTACATTACAGACGGTAAAGTTCGTATGTGGGGAAACGCCAAAGATGCGATTAATAATGACTTTAAAGGTTTAGCGACGGTGTATGAAAATACACCGAGCTTTAAACCTCAATTAGGTGATGTTGGTGTTTATATTAATTCTCAATATGGTCATATTCAATGTGTGATAAGTGGAAATTTAGATTATTATACATGTTTAGAGCAAAACTGGTTAAATGGTGGTTTTGACAAGTGGGAAAAAGCAACAATAAGAACACATTATTATGACGGTGTAACACACTTTATT…	-	MKSQQQAKDWIYKHEGVGVDFDGAYGFQCMDLAVAYVYYITDGKVRMWGNAKDAINNDFKGLATVYENTPSFKPQLGDVGVYINSQYGHIQCVISGNLDYYTCLEQNWLNGGFDKWEKATIRTHYYDGVTHFIRPKFSASNSNALETSKVNTFGNWKQNKYGTYYRNENATFTCGFLPIFARVGSPKLSEPNGYWFQPNGYTPYDEICLSDGYVWIGYNWLGSRYYLPVRQWNGKTGNSYSVGIPWGVFS	250	CHAP	-	SH3_5	-	-	-	-	-	-
A (A1)	SCH1	aureus	Single gene	ATGAAATCACAACAACAAGCAAAAGAATGGTTATATAATCATGAGGGTGTTGGGGTTGAAATCGACCCTGGATTAGGTTATCAATGTATGGCAATTGCAGTTACTTATGTTTATTACATTACTGACGGTAAAGTTCGCATGTGGGGCAACGCCAAAGACGCTATTAATAATAACTTTCAAGGTTTAGCAACGTTGTATAAAAATACACCAAGCTTTATACCTCAATTAGGTGATATAGCAGTATATACAAATTCATTTTATGGACATATACAAATGGTGTTAGACGGTAATTTAGATTATTATACATGTCTAGAACAAAACTGGTTAAATGGTGGATATGATAAGTGGGAAAAAGCAACAATCAGAAAACATTATTATGACGGTGTAACACACTTTATT…	-	MKSQQQAKEWLYNHEGVGVEIDPGLGYQCMAIAVTYVYYITDGKVRMWGNAKDAINNNFQGLATLYKNTPSFIPQLGDIAVYTNSFYGHIQMVLDGNLDYYTCLEQNWLNGGYDKWEKATIRKHYYDGVTHFIRPKFSASNSNALETSKVNTFVNWKQNQYGTYYRNENATFTCGFLPILSRVGSPKLSAPNGYWFQPNGYTPYDEVCLSDGYVWIGYNWLGSRYYLPVRQWNGKTGNSYSVGVPWGVFS	250	CHAP	-	SH3_5	-	-	-	-	-	-
A (A1)	phiP68	aureus	Single gene	ATGAAATCACAACAACAAGCAAAAGAATGGATATATAAGCATGAGGGGGCAGGTGTTGACTTTGATGGTGCATATGGATTTCAATGTATGGACTTATCAGTTGCTTATGTGTATTACATTACTGACGGTAAAGTTCGCATGTGGGGTAATGCTAAAGACGCGATAAATAATGACTTTAAAGGTTTAGCGACGGTGTATAAAAATACACCGAGCTTTAAACCTCAATTAGGGGACGTTGCTGTATATACAAATGGACAATATGGACATATTCAATGTGTGTTAAGTGGAAATCTTGATTATTATACATGCTTAGAACAAAACTGGTTAGGCGGCGGTTTTGACGGTTGGGAAAAAGCAACCATTAGAACACATTATTATGACGGTGTAACTCACTTTATT…	-	MKSQQQAKEWIYKHEGAGVDFDGAYGFQCMDLSVAYVYYITDGKVRMWGNAKDAINNDFKGLATVYKNTPSFKPQLGDVAVYTNGQYGHIQCVLSGNLDYYTCLEQNWLGGGFDGWEKATIRTHYYDGVTHFIRPKFSGSNSKALETSKVNTFGKWKRNQYGTYYRNENGTFTCGFLPIFARVGSPKLSEPNGYWFQPNGYTPYNEVCLSDGYVWIGYNWQGTRYYLPVRQWNGKTGNSYSVGIPWGVFS	250	CHAP	-	SH3_5	-	-	-	-	-	-
A (A1)	66	aureus	Single gene	ATGAAATCACAACAACAAGCAAAAGAATGGATATATAATCATGAGGGTGCAGGTGTTGATTTTGATGGTGCATATGGATTTCAATGTATGGACTTAGCTGTTGCTTATGTATATTACATTACAGACGGTAAAGTTCGTATGTGGGGCAACGCAAAAGACGCCATTAACAACGACTTTAAAGGTTTAGCAACGGTGTATAAAAATACACCGAGCTTTAAACCTCAATTAGGTGATGTTGCTGTTTATACTAATTCTCAATATGGTCATATTCAATGTGTGATAAGTGGAAATTTAGATTATTATACATGTTTAGAGCAAAACTGGTTAAATGGTGGTTTTGACAAGTGGGAAAAAGCAACTATTAGAACACATTATTATGACGGTGTAACACACTTTATT…	-	MKSQQQAKEWIYNHEGAGVDFDGAYGFQCMDLAVAYVYYITDGKVRMWGNAKDAINNDFKGLATVYKNTPSFKPQLGDVAVYTNSQYGHIQCVISGNLDYYTCLEQNWLNGGFDKWEKATIRTHYYDGVTHFIRPKFSGSKSHELETSKVNTFGNWKQNQYGTYYRNENATFTCGFLPIFARVSSPKLSEPNGYWFQPNGYTPYDEICLSDGYVWIGYNWQGTRYYLPVRQWNGKTGNSYSVGIPWGVFS	250	CHAP	-	SH3_5	-	-	-	-	-	-
A (A1)	vB_SauP_phiAGO1.3	aureus	Single gene	ATGAAATCACTACAACAAGCAAAAGAATGGATATATAATCATGAGGGTGTAGGTGTTAACTTTGATGGTGCATATGGATTTCAATGTATGGACTTAGCTGTTGCTTATGTATATTACATTACAGACGGTAAAGTTCGTATGTGGGGCAACGCCAAAGACGCCATTAATAATGACTTTAAAGGTTTAGCAACGGTGTATGAAAATACACCGAGCTTTAAACCTCAATTAGGTGACATTGCTGTTTATACTAATTCTCAATATGGTCATATCCAATGTGTAACAAGCGGGAATTTAGATTATTATACATGTCTAGAACAAAACTGGTTAGGTGGAGGTTTTGACGGTTGGGAAAAAGCAACAATAAGAACACATTATTATGACGGTGTAACACACTTTATT…	-	MKSLQQAKEWIYNHEGVGVNFDGAYGFQCMDLAVAYVYYITDGKVRMWGNAKDAINNDFKGLATVYENTPSFKPQLGDIAVYTNSQYGHIQCVTSGNLDYYTCLEQNWLGGGFDGWEKATIRTHYYDGVTHFIRPKFSNSDSKVLEQNIQKTNNWKQNQYGTYYRNENATFTCGFLPIFAHVGSPKLSEPNGYWFQPGGYTPYDEVCLSDGYVWIGYNWQGTRYYLPVRQWNGKTGNSYSVGIPWGVFS	249	CHAP	-	SH3_5	-	-	-	-	-	-
A (A1)	vB_SauP_phiAGO1.9	aureus	Single gene	ATGAAATCACTACAACAAGCAAAAGAATGGATATATAATCATGAGGGTGTAGGTGTTAACTTTGATGGTGCATATGGATTTCAATGTATGGACTTAGCTGTTGCTTATGTATATTACATTACAGACGGTAAAGTTCGTATGTGGGGCAACGCCAAAGACGCCATTAATAATGACTTTAAAGGTTTAGCAACGGTGTATGAAAATACACCGAGCTTTAAACCTCAATTAGGTGACATTGCTGTTTATACTAATTCTCAATATGGTCATATCCAATGTGTAACAAGCGGGAATTTAGATTATTATACATGTCTAGAACAAAACTGGTTAGGTGGAGGTTTTGACGGTTGGGAAAAAGCAACAATAAGAACACATTATTATGACGGTGTAACACACTTTATT…	-	MKSLQQAKEWIYNHEGVGVNFDGAYGFQCMDLAVAYVYYITDGKVRMWGNAKDAINNDFKGLATVYENTPSFKPQLGDIAVYTNSQYGHIQCVTSGNLDYYTCLEQNWLGGGFDGWEKATIRTHYYDGVTHFIRPKFSNSDSKVLEQNIQKTNNWKQNQYGTYYRNENATFTCGFLPIFAHVGSPKLSEPNGYWFQPGGYTPYDEVCLSDGYVWIGYNWQGTRYYLPVRQWNGKTGNSYSVGIPWGVFS	249	CHAP	-	SH3_5	-	-	-	-	-	-
A (A2)	St134	epidermidis	Single gene	ATGAAAAATATTTATTCAAACCACATTAAAGGTCAAAAGTTAACAAGTCAAAAACCTAGTATTGACGGGGTTGTCATTCATAATGATTATGGAAGTATGACACCTAGTCAATATTTAAATTGGTTATATCGTCGTGAACAAACAGGTGAATATGTAAATGGTTGGGCTTCTGTTTATATTAATCGTAATGAGGTATTATGGTATCACCCTACAAATTTTGTTGAGTGGCATTGTGGCAATAATTACGCAAATAGTCATTTAATGGGTTTTGAGATAACTCAAAGTTTTCCAGGATTTATATCAGATGAAACATTTATGAAAAATGAAGAAGCAGCATTTAAAGTTGTAGCCGATGTGATGAAATCTTATAATTTACCTATCAATCGTGAAACAGTTAAT…	-	MKNIYSNHIKGQKLTSQKPSIDGVVIHNDYGSMTPSQYLNWLYRREQTGEYVNGWASVYINRNEVLWYHPTNFVEWHCGNNYANSHLMGFEITQSFPGFISDETFMKNEEAAFKVVADVMKSYNLPINRETVNLHRKYFSTSCPHRSWDIHVGVNEPNTRANQLKLIDYFISRIKHYANGGKTPDKPQVSDKKYIKYNWHGTFTAHKTNTLPIVPRYNYGMSAKEVEKDSYIQPNEYVPFYQIIKDKQAKLWWIKFKYVKKGSSDKYFYMPIGHIEDKQEKIKNEKNLWGKLEVD	295	Amidase_2	-	SH3_5	-	-	-	-	-	-
A (A2)	Andhra	epidermidis	Single gene	ATGAAAAACATTTATTCAAATCACATTAAAGGTCAAAAATTAACAGGTTTAAAACCTAGTATTGATGGTGTCGTGATTCATAATGATTACGGTTCAATGACACCGAGCCAATATTTGAATTGGTTATATTCACGTGAACAAAATGGATCATATACAGCAGGTTGGGCTTCAGTATATGTGAATAGAAATGAAACATTATGGTATCACCCAACAAACTATATTGAATGGCATTGTGGGAATAATTACGCTAACAGTCATTTAATTGGTTTTGAGGTCTGTGAAAGTTTTCCTAATCACATTTCAGATGAAACATTTATGAAAAATGAAGAAGCTACTTTTAAAGTTGTTGCTGATGTGATGAAATCATACAAATTACCTATTAATCGTAATACAGTTCAC…	-	MKNIYSNHIKGQKLTGLKPSIDGVVIHNDYGSMTPSQYLNWLYSREQNGSYTAGWASVYVNRNETLWYHPTNYIEWHCGNNYANSHLIGFEVCESFPNHISDETFMKNEEATFKVVADVMKSYKLPINRNTVHLHREYFSTSCPHRSWAIHVGVGAPNTRANQLKLIDYFISRIKHYANGGKTPDKPQVSENKYVKYNWRGTFTAHKTNTLPIVPRYDYGMSAKEVDKDSYIQPNEYVPFYQIIKDKQAKLWWIKFKYAKKGSSKQFFYMPIGKIEDKHEKILNEKHLWGKLEVEKHGK	299	Amidase_2	-	SH3_5	-	-	-	-	-	-
B (B1)	SpT252	pseudintermedius	Single gene	ATGAAAACATATAGCGAAGCAAGAAGTCGTTTACGATGGTACGTGGGAAGATATATTGATTTTGATGGTTACTGGGCATACCAGTGCATGGACTTAGCTGTTGACTACATTTACTGGTTGCTCGACATCAGAATGTGGGGTAATGCTAAAGATGCGATTAACAACGACTTTAAAAATATGGCTACAATCTATGAAAATACACCTTCATTCGTCCCACAAGTAGGCGATGTGGCGGTGTTTAGAAACGGTATTTATAAGCAATACGGTCACATTGGCATCGTATACAACAGTGGTAACACAAACCAGTTCTTAATTTTAGAGCAAAATTTCGATGGCAATGCAAACACGCCCGCATCATTGAGATGGGACAATTACTATGGATGTACGCATTTTATCCGT…	-	MKTYSEARSRLRWYVGRYIDFDGYWAYQCMDLAVDYIYWLLDIRMWGNAKDAINNDFKNMATIYENTPSFVPQVGDVAVFRNGIYKQYGHIGIVYNSGNTNQFLILEQNFDGNANTPASLRWDNYYGCTHFIRPHYKSENTTSKIANKISPPSHKAAGNAASKIVSGSRAPYNLKWSKGAYFNAKVDGLGATSATRYGDSRANYRFDVGQAEYVPGTLIYVFEIIDGWCRIYWNNHNEWIWHERLIVKEVF	251	CHAP	-	SH3_3	-	-	-	-	-	-
B (B1)	SN13	pseudintermedius	Single gene	ATGAAAACATATAGCGAAGCAAGAAGTCGTTTACGATGGTACGTGGGAAGATATATTGATTTTGATGGTTACTGGGCATACCAGTGCATGGACTTAGCTGTTGACTACATTTACTGGTTGCTCGACATCAGAATGTGGGGTAATGCTAAAGATGCGATTAACAACGACTTTAAAAATATGGCTACAATCTATGAAAATACACCTTCATTCGTCCCACAAGTAGGCGATGTGGCGGTGTTTAGAAACGGTATTTATAAGCAATACGGTCACATTGGCATCGTATACAACAGTGGTAACACAAACCAGTTCTTAATTTTAGAGCAAAATTTCGATGGCAATGCAAACACGCCCGCATCATTGAGATGGGACAATTACTATGGATGTACGCATTTTATCCGT…	-	MKTYSEARSRLRWYVGRYIDFDGYWAYQCMDLAVDYIYWLLDIRMWGNAKDAINNDFKNMATIYENTPSFVPQVGDVAVFRNGIYKQYGHIGIVYNSGNTNQFLILEQNFDGNANTPASLRWDNYYGCTHFIRPHYKSENTTSKIANKISPPSHKAAGNAASKIVSGSRAPYNLKWSKGAYFNAKVDGLGATSATRYGDSRANYRFDVGQAEYVPGTLIYVFEIIDGWCRIYWNNHNEWIWHERLIVKEVF	251	CHAP	-	SH3_3	-	-	-	-	-	-
B (B1)	SN11	pseudintermedius	Single gene	ATGTTGATAACAAAAAACCAAGCAGAAAAATGGTTTGATAATTCATTAGGGAAGCAGTTCAATCCTGATTTGTTTTATGGATTTCAGTGTTACGATTACGCAAATATGTTTTTTATGATAGCAACAGGCGAAAGGTTACAAGGTTTATACGCTTATAATATTCCATTTGATAATAAAGCAAGGATTGAAAAATACGGGCAAATAATTAAAAACTATGATAGCTTTTTACCGCAAAAGTTGGACATTGTCGTTTTCCCGTCAAAGTATGGTGGCGGAGCTGGACATGTTGAAATTGTTGAGAGCGCTAATCTAAACACTTTCACATCGTTTGGCCAAAATTGGAATGGTAAAGGTTGGACAAATGGCGTTGCGCAACCTGGTTGGGGTCCCGAAACCGTT…	-	MLITKNQAEKWFDNSLGKQFNPDLFYGFQCYDYANMFFMIATGERLQGLYAYNIPFDNKARIEKYGQIIKNYDSFLPQKLDIVVFPSKYGGGAGHVEIVESANLNTFTSFGQNWNGKGWTNGVAQPGWGPETVTRHVHYYDDPMYFIRLNFPDKVSVGDKAKSVIKQATAKKQAVIKPKKIMLVAGHGYNDPGAVGNGTNERDFIRKYITPNIAKYLRHAGHEVALYGGSSQSQDMYQDTAYGVNVGNNKDYGLYWVKSQGYDIVLEIHLDAAGESASGGHVIISSQFNADTIDKSIQDVIKNNLGQIRGVTPRNDLLNVNVSAEININYRLSELGFITNKKDMDWIKKNYDLYSKLIAGAIHGKPIGGLVAGNVKTSAKNQKNPPVPAGYTLDKNNVP…	484	CHAP	Amidase_3	SH3_5	-	-	-	-	-	-
B (B1)	SN10	pseudintermedius	Single gene	ATGAAAACATATAGCGAAGCAAGAAGTCGTTTACGATGGTACGTGGGAAGATATATTGATTTTGATGGTTACTGGGCATACCAGTGCATGGACTTAGCTGTTGACTACATTTACTGGTTGCTCGACATCAGAATGTGGGGTAATGCTAAAGATGCGATTAACAACGACTTTAAAAATATGGCTACAATCTATGAAAATACACCTTCATTCGTCCCACAAGTAGGCGATGTGGCGGTGTTTAGAAACGGTATTTATAAGCAATACGGTCACATTGGCATCGTATACAACAGTGGTAACACAAACCAGTTCTTAATTTTAGAGCAAAATTTCGATGGCAATGCAAACACGCCCGCATCATTGAGATGGGACAATTACTATGGATGTACGCATTTTATCCGT…	-	MKTYSEARSRLRWYVGRYIDFDGYWAYQCMDLAVDYIYWLLDIRMWGNAKDAINNDFKNMATIYENTPSFVPQVGDVAVFRNGIYKQYGHIGIVYNSGNTNQFLILEQNFDGNANTPASLRWDNYYGCTHFIRPHYKSENTTSKIANKISPPSHKAAGNAASKIVSGSRAPYNLKWSKGAYFNAKVDGLGATSATRYGDSRANYRFDVGQAEYVPGTLIYVFEIIDGWCRIYWNNHNEWIWHERLIVKEVF	251	CHAP	-	SH3_3	-	-	-	-	-	-
B (B1)	SN8	pseudintermedius	Single gene	ATGAAAACATATAGCGAAGCAAGAAGTCGTTTACGATGGTACGTGGGAAGATATATTGATTTTGATGGTTACTGGGCATACCAGTGCATGGACTTAGCTGTTGACTACATTTACTGGTTGCTCGACATCAGAATGTGGGGTAATGCTAAAGATGCGATTAACAACGACTTTAAAAATATGGCTACAATCTATGAAAATACACCTTCATTCGTCCCACAAGTAGGCGATGTGGCGGTGTTTAGAAACGGTATTTATAAGCAATACGGTCACATTGGCATCGTATACAACAGTGGTAACACAAACCAGTTCTTAATTTTAGAGCAAAATTTCGATGGCAATGCAAACACGCCCGCATCATTGAGATGGGACAATTACTATGGATGTACGCATTTTATCCGT…	-	MKTYSEARSRLRWYVGRYIDFDGYWAYQCMDLAVDYIYWLLDIRMWGNAKDAINNDFKNMATIYENTPSFVPQVGDVAVFRNGIYKQYGHIGIVYNSGNTNQFLILEQNFDGNANTPASLRWDNYYGCTHFIRPHYKSENTTSKIANKISPPSHKAAGNAASKIVSGSRAPYNLKWSKGAYFNAKVDGLGATSATRYGDSRANYRFDVGQAEYVPGTLIYVFEIIDGWCRIYWNNHNEWIWHERLIVKEVF	251	CHAP	-	SH3_3	-	-	-	-	-	-
B (B1)	SpT5	pseudintermedius	Single gene	ATGAAAACATATAGCGAAGCAAGAAGTCGTTTACGATGGTACGTGGGAAGATATATTGATTTTGATGGTTACTGGGCATACCAGTGCATGGACTTAGCTGTTGACTACATTTACTGGTTGCTCGACATCAGAATGTGGGGTAATGCTAAAGATGCGATTAACAACGACTTTAAAAATATGGCTACAATCTATGAAAATACACCTTCATTCGTCCCACAAGTAGGCGATGTGGCGGTGTTTAGAAACGGTATTTATAAGCAATACGGTCACATTGGCATCGTATACAACAGTGGTAACACAAACCAGTTCTTAATTTTAGAGCAAAATTTCGATGGCAATGCAAACACGCCCGCATCATTGAGATGGGACAATTACTATGGATGTACGCATTTTATCCGT…	-	MKTYSEARSRLRWYVGRYIDFDGYWAYQCMDLAVDYIYWLLDIRMWGNAKDAINNDFKNMATIYENTPSFVPQVGDVAVFRNGIYKQYGHIGIVYNSGNTNQFLILEQNFDGNANTPASLRWDNYYGCTHFIRPHYKSENTTSKIANKISPPSHKAAGNAASKIVSGSRAPYNLKWSKGAYFNAKVDGLGATSATRYGDSRANYRFDVGQAEYVPGTLIYVFEIIDGWCRIYWNNHNEWIWHERLIVKEVF	251	CHAP	-	SH3_3	-	-	-	-	-	-
B (B1)	SpT152	pseudintermedius	Single gene	ATGAGCGATAAGAATTATATAAATATAAATGACGTCAAAAAAAACTGGTATTTAGATTATAATAATCAAATGTCTACAATAGCTAACTTAATAAAAATTGAATATCGAAAATATTTGGCCAATCCAAAAACTTATGATGGGAAAGGTTTTGATTTTAAAAAATTTTTAGAGAGTTGTAGCGGGATGCAACCCCAATTAATTCCATATTCATCTCTAACAGAAATAATTTTTAAAAATGATATGAAAAAAGAATTATTGGAGAATGATGAGATAAATGAATCAACATTCGCCGAAATATTTGAAAGTCGATTTGAATTATTTATAGTAAAGTATTTCAATATTAGTGATGAGATTAGAGAATCTTGGAATAAAGATAGCTATTTGGATGAGGATAAATTA…	-	MKTYSEARSRLRWYVGRYIDFDGYWAYQCMDLAVDYIYWLLDIRMWGNAKDAINNDFKNMATIYENTPSFVPQVGDVAVFRNGIYKQYGHIGIVYNSGNTNQFLILEQNFDGNANTPASLRWDNYYGCTHFIRPHYKSENTTSKIANKISPPSHKAAGNAASKIVSGSRAPYNLKWSKGAYFNAKVDGLGATSATRYGDSRANYRFDVGQAEYVPGTLIYVFEIIDGWCRIYWNNHNEWIWHERLIVKEVF	251	CHAP	-	SH3_3	-	-	-	-	-	-
B (B2)	187	aureus	Single gene	ATGAAAACATACAGTGAAGCAAGAGCAAGGTTACGTTGGTATCAAGGTAGATATATTGATTTTGACGGTTGGTATGGTTACCAATGTGCAGATTTAGCAGTTGATTACATTTATTGGTTGTTAGAAATTAGAATGTGGGGAAATGCAAAAGATGCAATCAATAACGATTTTAAAAACATGGCAACAGTATATGAAAACACACCATCGTTTGTTCCACAAATAGGTGATGTGGCTGTATTTACCAAAGGAATATATAAACAATACGGTCATATTGGTTTAGTGTTTAATGGTGGTAATACAAATCAATTTTTAATTTTGGAACAAAACTATGACGGTAACGCAAATACGCCTGCAAAGTTACGTTGGGATAATTATTACGGCTGTACTCACTTTATTAGA…	-	MKTYSEARARLRWYQGRYIDFDGWYGYQCADLAVDYIYWLLEIRMWGNAKDAINNDFKNMATVYENTPSFVPQIGDVAVFTKGIYKQYGHIGLVFNGGNTNQFLILEQNYDGNANTPAKLRWDNYYGCTHFIRPKYKSEGLMNKITNKVKPPAQKAVGKSASKITVGSKAPYNLKWSKGAYFNAKIDGLGATSATRYGDNRTNYRFDVGQAVYAPGTLIYVFEIIDGWCRIYWNNHNEWIWHERLIVKEVF	251	CHAP	-	SH3_3	-	-	-	-	-	-
B (B2)	TEM126	aureus	Single gene	ATGTTGATAACAAAAAACCAAGCAGAAAAATGGTTTGATAATTCATTAGGGAAGCAGTTCAATCCTGATTTGTTTTATGGATTTCAGTGTTACGATTACGCAAATATGTTTTTTATGATAGCAACAGGCGAAAGGTTACAAGGTTTATACGCTTATAATATTCCATTTGATAATAAAGCAAGGATTGAAAAATACGGGCAAATAATTAAAAACTATGATAGCTTTTTACCGCAAAAGTTGGATATTGTCGTTTTCCCGTCAAAGTATGGTGGCGGAGCTGGACATGTTGAAATTGTTGAGAGCGCAAATTTAAACACTTTCACATCATATGGGCAAAATTGGAATGGTAAAGGTTGGACAAATGGCGTTGCGCAACCTGGTTGGGGTCCTGAAACTGTT…	-	MLITKNQAEKWFDNSLGKQFNPDLFYGFQCYDYANMFFMIATGERLQGLYAYNIPFDNKARIEKYGQIIKNYDSFLPQKLDIVVFPSKYGGGAGHVEIVESANLNTFTSYGQNWNGKGWTNGVAQPGWGPETVTRHVHYYDDPMYFIRLNFPDKVSVGDKAKSVIKQATAKKQAVIKPKKIMLVAGHGYNDPGAVGNGTNERDFIRKYITPNIAKYLRHAGHEVALYGGSSQSQDMYQDTAYGVNVGNNKDYGLYWVKSQGYDIVLEIHLDAAGENASGGHVIISSQFNADTIDKSIQDVIKNNLGQIRGVTPRNDLLNVNVSAEININYRLSELGFITNKKDMDWIKKNYDLYSKLIAGAIHGKPIGGLVAGNVKTSAKNQKNPPVPAGYTLDKNNVP…	484	CHAP	Amidase_3	SH3_5	-	-	-	-	-	-
B (B2)	phiSauS-IPLA88	aureus	Single gene	ATGGAGGTGGCGACAATGCAAGCAAAACTAACTAAAAAAGAGTTTATAGAGTGGTTGAAAACATCTGAGGGAAAACAATATAATGCGGACGGATGGTATGGATTTCAATGCTTTGATTATGCTAATGCTGGTTGGAAAGCTTTGTTCGGATTACTTTTAAAAGGTGTAGGTGCAAAAGATATTCCATTCGCCAACAATTTTGACGGACTAGCTACTGTATACCAAAATACACCAGACTTCTTAGCGCAACCTGGCGACATGGTTGTATTCGGTAGTAATTATGGTGCAGGATACGGTCATGTTGCATGGGTAATTGAAGCAACTTTAGATTATATCATTGTATATGAGCAGAATTGGCTCGGCGGTGGCTGGACAGACGGTGTACAACAACCTGGCTCT…	-	MEVATMQAKLTKKEFIEWLKTSEGKQYNADGWYGFQCFDYANAGWKALFGLLLKGVGAKDIPFANNFDGLATVYQNTPDFLAQPGDMVVFGSNYGAGYGHVAWVIEATLDYIIVYEQNWLGGGWTDGVQQPGSGWEKVTRRQHAYDFPMWFIRPNFKSETAPRSVQSPTQASKKETAKPQPKAVELKIIKDVVKGYDLPKRGSNPNFIVIHNDAGSKGATAEAYRNGLVNAPLSRLEAGIAHSYVSGNTVWQALDESQVGWHTANQIGNKYGYGIEVCQSMGADNATFLKNEQATFQECARLLKKWGLPANRNTIRLHNEFTSTSCPHRSSVLHTGFDPVTRGLLPEDKRLQLKDYFIKQIRAYMDGKIPVATVSNDSSASSNTVKPVASAWKRNKYGT…	486	CHAP	Amidase_2	SH3_5	-	-	-	-	-	-
B (B2)	TEM123	aureus	Single gene	ATGTTGATAACAAAAAACCAAGCAGAAAAATGGTTTGATAATTCATTAGGGAAGCAGTTCAATCCTGATTTGTTTTATGGATTTCAGTGTTACGATTACGCAAATATGTTTTTTATGATAGCAACAGGCGAAAGGTTACAAGGTTTATACGCTTATAATATTCCATTTGATAATAAAGCAAGGATTGAAAAATACGGGCAAATAATTAAAAACTATGATAGCTTTTTACCGCAAAAGTTGGATATTGTCGTTTTCCCGTCAAAGTATGGTGGCGGAGCTGGACATGTTGAAATTGTTGAGAGCGCAAATTTAAACACTTTCACATCATATGGGCAAAATTGGAATGGTAAAGGTTGGACAAATGGCGTTGCGCAACCTGGTTGGGGTCCTGAAACTGTT…	-	MLITKNQAEKWFDNSLGKQFNPDLFYGFQCYDYANMFFMIATGERLQGLYAYNIPFDNKARIEKYGQIIKNYDSFLPQKLDIVVFPSKYGGGAGHVEIVESANLNTFTSYGQNWNGKGWTNGVAQPGWGPETVTRHVHYYDDPMYFIRLNFPDKVSVGDKAKSVIKQATAKKQAVIKPKKIMLVAGHGYNDPGAVGNGTNERDFIRKYITPNIAKYLRHAGHEVALYGGSSQSQDMYQDTAYGVNVGNNKDYGLYWVKSQGYDIVLEIHLDAAGENASGGHVIISSQFNADTIDKSIQDVIKNNLGQIRGVTPRNDLLNVNVSAEININYRLSELGFITNKKDMDWIKKNYDLYSKLIAGAIHGKPIGGLVAGNVKTSAKNQKNPPVPAGYTLDKNNVP…	484	CHAP	Amidase_2	SH3_5	-	-	-	-	-	-
B (B2)	SA12	aureus	Single gene	ATGCAAGCAAAACTAACTAAAAAAGAGTTTATAGAGTGGTTGAAAACATCTGAGGGAAAACAATATAATGCGGACGGATGGTATGGATTTCAATGCTTTGACTATGCCAATGCAGGTTGGCAAGTCTTATTTGGCTACAACTTAAAAGGTGTAGGTGCCAAAGACATCCCAAGTGCTAATGATTTTAACGGACTAGCTACTGTATACCAAAATACACCAGACTTCTTAGCGCAACCTGGCGACATGGTTGTATTCGGTAGTAATTATGGTGCAGGATACGGTCATGTTGCATGGGTAATTGAAGCAACTTTAGATTATATCATTGTATATGAGCAGAATTGGCTCGGCGGTGGCTGGACAGACGGTGTACAACAACCTGGCTCTGGTTGGGAAAAAGTT…	-	MQAKLTKKEFIEWLKTSEGKQYNADGWYGFQCFDYANAGWQVLFGYNLKGVGAKDIPSANDFNGLATVYQNTPDFLAQPGDMVVFGSNYGAGYGHVAWVIEATLDYIIVYEQNWLGGGWTDGVQQPGSGWEKVTRRQHAYDFPMWFIRPNFKSETAPRSVQSPTQASKKETAKPQPKAVELKIIKDVVKGYDLPKRGSNPKFIVIHNDAGSKGATAEAYRNGLVNAPLSRLEAGIAHSYVSGNTVWQALDESQVGWHTANQIGNKYGYGIEVCQSMGADNATFLKNEQATFQECARLLKKWGLPANRNTIRLHNEFTSTSCPHRSSVLHTGFDPVTRGLLPEDKRLQLKDYFIKQIRAYMDGKIPVATVSNESSASSNTVKPVASAWKRNKYGTYYMEE…	481	CHAP	Amidase_2	SH3_5	-	-	-	-	-	-
B (B2)	SP6	aureus	Single gene	ATGCAAGCAAAACTAACTAAAAAAGAGTTTATAGAGTGGTTGAAAACATCTGAGGGAAAACAATATAATGCGGACGGATGGTATGGATTTCAATGCTTTGACTATGCCAATGCAGGTTGGCAAGTCTTATTTGGCTACAACTTAAAAGGTGTAGGTGCCAAAGACATCCCAAGTGCTAATGATTTTAACGGACTAGCTACTGTATACCAAAATACACCAGACTTCTTAGCGCAACCTGGCGACATGGTTGTATTCGGTAGTAATTATGGTGCAGGATACGGTCATGTTGCATGGGTAATTGAAGCAACTTTAGATTATATCATTGTATATGAGCAGAATTGGCTCGGCGGTGGCTGGACAGACGGTGTACAACAACCTGGCTCTGGTTGGGAAAAAGTT…	-	MQAKLTKKEFIEWLKTSEGKQYNADGWYGFQCFDYANAGWQVLFGYNLKGVGAKDIPSANDFNGLATVYQNTPDFLAQPGDMVVFGSNYGAGYGHVAWVIEATLDYIIVYEQNWLGGGWTDGVQQPGSGWEKVTRRQHAYDFPMWFIRPNFKSETAPRSVQSPTQASKKETAKPQPKAVELKIIKDVVKGYDLPKRGSNPKFIVIHNDAGSKGATAEAYRNGLVNAPLSRLEAGIAHSYVSGNTVWQALDESQVGWHTANQIGNKYGYGIEVCQSMGADNATFLKNEQATFQECARLLKKWGLPANRNTIRLHNEFTSTSCPHRSSVLHTGFDPVTRGLLPEDKRLQLKDYFIKQIRAYMDGKIPVATVSNESSASSNTVKPVASAWKRNKYGTYYMEE…	481	CHAP	Amidase_2	SH3_5	-	-	-	-	-	-
B (B2)	SP5	aureus	Single gene	ATGCAAGCAAAATTAACTAAAAAAGAGTTTATAGAATGGTTGAAAACTTCTGAGGGAAAACAATTTAATGCAGATTTATGGTATGGATTTCAGTGTTTCGACTATGCCAATGCTGGCTGGAAAGTTTTGTTCGGATTACTCCTAAAAGGTTTAGGCGCAAAAGATATTCCATTCGCTAACAACTTCGACGGATTAGCTACTGTATACCAAAATACACCGGACTTCTTAGCACAACCTGGCGACATGGTTGTATTCGGTAGCAACTACGGTGCTGGATATGGTCACGTTGCATGGGTAATTGAAGCAACTTTAGATTACATCATTGTATATGAGCAGAATTGGCTAGGCGGTGGCTGGACTGACGGAATCGAACAACCCGGCTGGGGTTGGGAAAAAGTT…	-	MQAKLTKKEFIEWLKTSEGKQFNADLWYGFQCFDYANAGWKVLFGLLLKGLGAKDIPFANNFDGLATVYQNTPDFLAQPGDMVVFGSNYGAGYGHVAWVIEATLDYIIVYEQNWLGGGWTDGIEQPGWGWEKVTRRQHAYDFPMWFIRPNFKSETAPRSVQSPTQAPKKETAKPQPKAVELKIIKDVVKGYDLPKRGSNPKGIVIHNDAGSKGATAEAYRNGLVNAPLSRLEAGIAHSYVSGNTVWQALDESQVGWHTANQIGNKYYYGIEVCQSMGADNATFLKNEQATFQECARLLKKWGLPANRNTIRLHNEFTSTSCPHRSSVLHTGFDPVTRGLLPENKRLQLKDYFIKQIRAYMDGKIPVATVSNESSASSNTVKPVASAWKRNKYGTYYMEE…	481	CHAP	Amidase_2	SH3_5	-	-	-	-	-	-
B (B2)	phiNM1	aureus	Single gene	ATGTTAATGACAAAAAATCAAGCAGAAAAATGGTTTGACAATTCATTAGGGAAACAATTCAACCCAGATGGTTGGTATGGATTTCAGTGTTATGATTACGCCAATATGTTCTTTATGTTAGCGACAGGCGAAAGGCTGCAAGGTTTATATGCTTATAATATCCCGTTTGATAATAAAGCAAAGATTGAAAAATATGGTCAAATAATTAAAAACTATGACAGCTTTTTACCGCAAAAGTTGGATATTGTCGTTTTCCCGTCAAAGTATGGTGGCGGAGCTGGACACGTTGAAATTGTTGAGAGCGCAAATTTAAATACTTTCACATCATTTGGTCAAAACTGGAACGGTAAAGGTTGGACTAATGGCGTTGCGCAACCTGGTTGGGGTCCTGAAACTGTG…	-	MLMTKNQAEKWFDNSLGKQFNPDGWYGFQCYDYANMFFMLATGERLQGLYAYNIPFDNKAKIEKYGQIIKNYDSFLPQKLDIVVFPSKYGGGAGHVEIVESANLNTFTSFGQNWNGKGWTNGVAQPGWGPETVTRHVHYYDNPMYFIRLNFPNNLSVGNKAKGIIKQATTKKEAVIKPKKIMLVAGHGYNDPGAVGNGTNERDFIRKYITPNIAKYLRHAGHEVALYGGSSQSQDMYQDTAYGVNVGNKKDYGLYWVKSQGYDIVLEIHLDAAGESASGGHVIISSQFNADTIDKSIQDVIKNNLGQIRGVTPRNDLLNVNVSAEININYRLSELGFITNKNDMDWIKKNYDLYSKLIAGAIHGKPIGGLVAGNVKTSAKNKKNPPVPAGYTLDKNNVP…	484	CHAP	Amidase_3	SH3_5	-	-	-	-	-	-
B (B2)	phiNM2	aureus	Single gene	ATGCAAGCAAAATTGACTAAAAAAGAGTTTATAGAGTGGTTGAAAACTTCTGAGGGAAAACAATTTAATATCGACCTTTGGTATGCATTTCAATGCTTTGATTATGCTAATGCTGGTTGGAAAGCTTTGTTTGGATTACTCCTAAAAGGTGTAGGCGCAAAAGATATTCCGTTCGCTAACAACTTCGACGGATTAGCTACTGTATACCAAAATACACCGGACTTCTTAGCACAACCTGGCGACATGGTGGTATTCGGTAGCAACTACGGTGCTGGATATGGTCACGTTGCATGGGTAATTGAAGCAACTTTAGATTACATCATTGTATATGAGCAGAATTGGCTAGGCGGTGGCTGGACTGACGGAATCGAACAACCCGGCTGGGGTTGGGAAAAAGTT…	-	MQAKLTKKEFIEWLKTSEGKQFNIDLWYAFQCFDYANAGWKALFGLLLKGVGAKDIPFANNFDGLATVYQNTPDFLAQPGDMVVFGSNYGAGYGHVAWVIEATLDYIIVYEQNWLGGGWTDGIEQPGWGWEKVTRRQHAYDFPMWFIRPNFKSETAPRSVQSPTQAPKKETAKPQPKAVELKIIKDVVKGYDLPKRGSNPKGIVIHNDAGSKGATAEAYRNGLVNAPLSRLEAGIAHSYVSGNTVWQALDESQVGWHTANQIGNKYYYGIEVCQSMGADNATFLKNEQATFQECARLLKKWGLPANRNTIRLHNEFTSTSCPHRSSVLHTGFDPVTRGLLPEDKRLQLKDYFIKQIRAYMDGKIPVATVSNESSASSNTVKPVASAWKRNKYGTYYMEE…	481	CHAP	Amidase_2	SH3_5	-	-	-	-	-	-
B (B2)	80alpha	aureus	Single gene	ATGTTAATGACAAAAAATCAAGCAGAAAAATGGTTTGACAATTCATTAGGGAAACAATTCAACCCAGATGGTTGGTATGGATTTCAGTGTTATGATTACGCCAATATGTTCTTTATGTTAGCGACAGGCGAAAGGCTGCAAGGTTTATATGCTTATAATATCCCGTTTGATAATAAAGCAAAGATTGAAAAATATGGTCAAATAATTAAAAACTATGACAGCTTTTTACCGCAAAAGTTGGATATTGTCGTTTTCCCGTCAAAGTATGGTGGCGGAGCTGGACACGTTGAAATTGTTGAGAGCGCAAATTTAAATACTTTCACATCATTTGGTCAAAACTGGAACGGTAAAGGTTGGACTAATGGCGTTGCGCAACCTGGTTGGGGTCCTGAAACTGTG…	-	MLMTKNQAEKWFDNSLGKQFNPDGWYGFQCYDYANMFFMLATGERLQGLYAYNIPFDNKAKIEKYGQIIKNYDSFLPQKLDIVVFPSKYGGGAGHVEIVESANLNTFTSFGQNWNGKGWTNGVAQPGWGPETVTRHVHYYDNPMYFIRLNFPNNLSVGNKAKGIIKQATTKKEAVIKPKKIMLVAGHGYNDPGAVGNGTNERDFIRKYITPNIAKYLRHAGHEVALYGGSSQSQDMYQDTAYGVNVGNKKDYGLYWVKSQGYDIVLEIHLDAAGESASGGHVIISSQFNADTIDKSIQDVIKNNLGQIRGVTPRNDLLNVNVSAEININYRLSELGFITNKNDMDWIKKNYDLYSKLIAGAIHGKPIGGLVAGNVKTSAKNKKNPPVPAGYTLDKNNVP…	484	CHAP	Amidase_3	SH3_5	-	-	-	-	-	-
B (B2)	53	aureus	Single gene	ATGTTAATGACAAAAAATCAAGCAGAAAAATGGTTTGACAATTCATTAGGGAAACAATTCAACCCAGATGGTTGGTATGGATTTCAGTGTTATGATTACGCCAATATGTTCTTTATGTTAGCGACAGGCGAAAGGCTGCAAGGTTTATATGCTTATAATATCCCGTTTGATAATAAAGCAAAGATTGAAAAATATGGTCAAATAATTAAAAACTATGACAGCTTTTTACCGCAAAAGTTGGATATTGTCGTTTTCCCGTCAAAGTATGGTGGCGGAGCTGGACACGTTGAAATTGTTGAGAGCGCAAATTTAAATACTTTCACATCATTTGGTCAAAACTGGAACGGTAAAGGTTGGACTAATGGCGTTGCGCAACCTGGTTGGGGTCCTGAAACTGTG…	-	MLMTKNQAEKWFDNSLGKQFNPDGWYGFQCYDYANMFFMLATGERLQGLYAYNIPFDNKAKIEKYGQIIKNYDSFLPQKLDIVVFPSKYGGGAGHVEIVESANLNTFTSFGQNWNGKGWTNGVAQPGWGPETVTRHVHYYDNPMYFIRLNFPNNLSVGNKAKGIIKQATTKKEAVIKPKKIMLVAGHGYNDPGAVGNGTNERDFIRKYITPNIAKYLRHAGHEVALYGGSSQSQDMYQDTAYGVNVGNKKDYGLYWVKSQGYDIVLEIHLDAAGESASGGHVIISSQFNADTIDKSIQDVIKNNLGQIRGVTPRNDLLNVNVSAEININYRLSELGFITNKNDMDWIKKNYDLYSKLIAGAIHGKPIGGLVAGNVKTSAKNKKNPPVPAGYTLDKNNVP…	484	CHAP	Amidase_3	SH3_5	-	-	-	-	-	-
B (B2)	85	aureus	Two genes spliced	ATGCAAGCAAAACTAACTAAAAAAGAGTTTATAGAGTGGTTGAAAACATCTGAGGGAAAACAATATAATGCGGACGGATGGTATGGATTTCAATGCTTTGACTATGCCAATGCAGGTTGGCAAGTCTTATTTGGCTACAACTTAAAAGGTGTAGGTGCCAAAGACATCCCAAGTGCTAATGATTTTAACGGACTAGCTACTGTATACCAAAATACACCAGACTTTTTGGCACAACCCGGCGACATGGTTGTATTCGGTAGCAATTACGGTGCAGGATACGGACACGTAGCATGGGTAATTGAAGCAACTTTAGATTATATCATTGTATATGAGCAGAATTGGCTAGGCGGTGGCTGGACTGACAGAATCGAACAACCCGGCTGGGGTTGGGAAAAAGTT…	GTGTGGCAAGCCTTAGATGAATCACAAGTAGGTTGGCATACTGCTAACCAATTAGGCAATAAATATTATTACGGTATTGAAGTGTGTCAATCAATGGGAGCGGATAATGCGACGTTTTTAAAAAATGAACAGGCGACTTTCCAAGAATGCGCTAGATTGTTGAAAAAATGGGGATTACCAGCAAACAGAAATACAATCAGATTACACAACGAATTCACTTCAACATCATGCCCACACAGAAGCTCAGTATTGCACACTGGTTTTGACCCAGTAACTCGTGGCCTATTGCCGGAAGATAAACAATTACAACTTAAAGACTACTTTATCAAGCAAATTAGAGTGTATATGGACGGTAAGATACCAGTTGCCACTGTCTCTAATGAGTCAAGCGCTTCAAGT…	MQAKLTKKEFIEWLKTSEGKQYNADGWYGFQCFDYANAGWQVLFGYNLKGVGAKDIPSANDFNGLATVYQNTPDFLAQPGDMVVFGSNYGAGYGHVAWVIEATLDYIIVYEQNWLGGGWTDRIEQPGWGWEKVTRRQHAYDFPMWFIRPNFKSETAPRSIQSPTQASKKETAKPQPKAVELKIIKDVVKGYDLPKRGGNPKGVNNSEFFINMIMWQALDESQVGWHTANQLGNKYYYGIEVCQSMGADNATFLKNEQATFQECARLLKKWGLPANRNTIRLHNEFTSTSCPHRSSVLHTGFDPVTRGLLPEDKQLQLKDYFIKQIRVYMDGKIPVATVSNESSASSNTVKPVASAWKRNKYGTYYMEESARFTNGNQPITVRKIGPFLSCPVAYQFQPG…	450	CHAP	Amidase_3	SH3_5	-	-	-	-	-	-
B (B2)	phiMR25	aureus	Single gene	ATGCAAGCAAAATTAACTAAAAAAGAGTTTATAGAGTGGTTGAAAACTTCTGAAGGAAAACAATTCAATGTGGACTTATGGTATGGATTTCAATGCTTTGATTATGCCAATGCTGCTTGGAAAGTTTTGTTTGGATTACTTCTGAAAGGTTTAGGTGCAAAAGATATACCATTTGCAAACAATTTTGATGGACTAGCCACTGTATACCAAAATACGCCGGACTTTTTGGCAAAACCCGGCGATATGGTTGTGTTCGGTAGTAATTACGGTGCAGGATACGGACACGTAGCATGGGTAATTGAAGCAACTTTAGATTATATCATTGTATATGAGCAGAATTGGCTAGGCGGTGGCTGGACTGACGGAATCGAACAACCCGGCTGGGGTTGGGAAAAAGTT…	-	MQAKLTKKEFIEWLKTSEGKQFNVDLWYGFQCFDYANAAWKVLFGLLLKGLGAKDIPFANNFDGLATVYQNTPDFLAKPGDMVVFGSNYGAGYGHVAWVIEATLDYIIVYEQNWLGGGWTDGIEQPGWGWEKVTRRQHAYDFPMWFIRPNFKSETAPRSVQSPTQAPKKETAKPQPKAVELKIIKDVVKGYDLPKRGSNPKGIVIHNDAGSKGATAEAYRNGLVNAPLSRLEAGIAHSYVSGNTVWQALDESQVGWHTANQIGNKYYYGIEVCQSMGADNATFLKNEQATFQECARLLKKWGLPANRNTIRLHNEFTSTSCPHRSSVLHTGFDPVTRGLLPEDKQLQLKDYFIKQIRVYMDGKIPVATVSNESSASSNTVKPVASAWKRNKYGTYYMEE…	481	CHAP	Amidase_2	SH3_5	-	-	-	-	-	-
B (B2)	SA97	aureus	Single gene	ATGCCGTCGGTTAGGACATACAGTCAAGCTATTAGTTATCTTAAAAGTTTAGAGGGTAAGGCGTGGAATCCAGACAATGCATTTGGATGTCAATGCTTCGATACTGCTAACCAATATTGGCTTTACTTATTTAATCACAGGTTGAAAGGTGTGGGCGCTGCAGACATTCCAACATGGAATGATTTCACTAACGAGGCAACCGTTTACGAAAATACTGTGTCGTTTCAAGCATTGCCTGGCGATGTCGTTATTTTTAACCGTAATTATGGTGGTGGTTATGGTCATGTAGGTATTGTAATAAGCGCTACGTTAGATTCTATAACTATTTTAGAGCAGAACTGGCTAGGCGGTGCTTACTGGAGTCCACCAGAAGTTACTACAAGACGCACACACGGCTAC…	-	MPSVRTYSQAISYLKSLEGKAWNPDNAFGCQCFDTANQYWLYLFNHRLKGVGAADIPTWNDFTNEATVYENTVSFQALPGDVVIFNRNYGGGYGHVGIVISATLDSITILEQNWLGGAYWSPPEVTTRRTHGYDFPMWFIRPFYAKETTANKLRSAVKPVKQDKLSKGKKIMLVAGHGIGAYSNDPGAVANGENERDFNRKNIIPRVKKYLESVGNTVLLYGGNSMNQDLYQDTLYGQRVGNYKDYGMYWIKSEVKPDAIIEFHLDSASPQASGGHVIISDRFPADDIDKALSSALDKTVGKIRGVTPRGDLLNANVSADLNLNYRLIELGFITSTKDLNYIKNNLDSFTKRIAEAINGRQIDAPSSKPSADKITWNWKGVFYPNPEKAIRVRKTAGLT…	470	CHAP	Amidase_2	SH3_5	-	-	-	-	-	-
B (B2)	phiETA2	aureus	Single gene	ATGCCGTCGGTTAGAACATACAGTCAAGCTATTAGTTATCTTAAAAGTTTAGAAGGTAAGGCGTGGAATCCAGACAATGCGTTTGGATGTCAATGCTTCGATACTGCTAACCAATATTGGCTATATTTATTTAATCACAGGTTGAAAGGTGTGGGCGCTGCTGACATTCCTACATGGAATGATTTCACTAACGAGGCAACCGTTTATGAAAATACTGTGTCGTTTCAAGCATTGCCTGGCGACGTCGTTATTTTTAACCGTAACTATGGCGGTGGTTATGGTCACGTAGGTATCGTAATAAGCGCTACGTTAGATTCTATAACTATTTTAGAGCAGAACTGGCTAGGCGGTGCTTACTGGAGTCCACCAGAAGTTACTACAAGACGCACACACGGCTAC…	-	MPSVRTYSQAISYLKSLEGKAWNPDNAFGCQCFDTANQYWLYLFNHRLKGVGAADIPTWNDFTNEATVYENTVSFQALPGDVVIFNRNYGGGYGHVGIVISATLDSITILEQNWLGGAYWSPPEVTTRRTHGYDFPMWFIRPFYAKETTANKIRSAVTPVKQDKLSKGKKIMLVAGHGIGAYSNDPGAVANGENERDFNRKNIIPRVKKHLESVGNTVLLYGGNSMNQDLYQDTLYGQRVGNYKDYGMYWIKNEVKPDAIIEFHLDSASPQASGGHVIISDRFPADDIDKALSSALDKTVGKIRGVTPRGDLLNANVSAELNLNYRLIELGFITSMKDLNYIKNNLDSFTKRIAEAINGRQIDAPSSKPSADKITWNWKGVFYPNPEKAIRVRKTPGLT…	470	CHAP	Amidase_3	SH3_5	-	-	-	-	-	-
B (B2)	69	aureus	Single gene	ATGCAAGCAAAATTAACTAAAAAAGAGTTTATAGAGTGGTTGAAAACTTCTGAGGGAAAACAATTCAATGCGGACTTATGGTATGGATTTCAATGCTTTGATTATGCCAATGCTGCTTGGAAAGTTTTGTTTGGATTACTTCTAAAAGGTTTAGGTGCAAAAGATATACCATTTGCAAACAATTTCGATGGACTAGCTACTGTATACCAAAATACACCGGACTTTTTGGCACAACCCGGCGACATGGTTGTGTTCGGTAGTAATTACGGTGCAGGATACGGACACGTAGCATGGGTAATTGAAGCAACTTTAGATTATATCATTGTATATGAGCAGAATTGGCTAGGCGGTGGCTGGACTGACGGAATCGAACAACCCGGCTGGGGTTGGGAAAAAGTT…	-	MQAKLTKKEFIEWLKTSEGKQFNADLWYGFQCFDYANAAWKVLFGLLLKGLGAKDIPFANNFDGLATVYQNTPDFLAQPGDMVVFGSNYGAGYGHVAWVIEATLDYIIVYEQNWLGGGWTDGIEQPGWGWEKVTRRKHAYDFPMWFIRPNFKSEIAPRSVQSPTQAPKKETAKPQPKAVELKIIKDVVKGYDLPKRGSNPKGIVIHNDAGSKGATAEAYRNGLVNAPLSRLEAGIAHSYVSGNTVWQALDESQVGWHTANQIGNKYYYGIEVCQSMGADNATFLKNEQATFQECARLLKKWGLPANRNTIRLHNEFTSTSCPHRSSVLHTGFDPVTRGLLPEDKRLQLKDYFIKQIRAYMDGKIPVATVSNESSASSNTVKPVASAWKRNKYGTYYMEE…	481	CHAP	Amidase_2	SH3_5	-	-	-	-	-	-
B (B2)	Sap26	aureus	Single gene	ATGAAAACATACAGTGAAGCAAGAGCAAGGTTACGTTGGTATCAAGGTAGATATATTGATTTTGACGGTTGGTATGGTTACCAATGTGCAGATTTAGCAGTTGATTACATTTATTGGTTGTTAGAAATTAGAATGTGGGGAAATGCAAAAGATGCAATCAATAACGATTTTAAAAACATGGCAACAGTATATGAAAACACACCATCGTTTGTTCCACAAATAGGTGATGTGGCTGTATTTACCAAAGGAATATATAAACAATACGGTCATATTGGTTTAGTGTTTAATGGTGGTAATACAAACCAATTTTTAATTTTGGAACAGAACTATGACGGTAACGCAAATACGCCTGCAAAGTTACGTTGGGATAATTATTACGGCTGTACTCACTTTATTAGA…	-	MKTYSEARARLRWYQGRYIDFDGWYGYQCADLAVDYIYWLLEIRMWGNAKDAINNDFKNMATVYENTPSFVPQIGDVAVFTKGIYKQYGHIGLVFNGGNTNQFLILEQNYDGNANTPAKLRWDNYYGCTHFIRPKYKSEGLMNKITNKVKPPAQKAVGKSASKITVGSKAPYNLKWSKGAYFNAKIDGLGATSATRYGDNRTNYRFDVGQAVYAPGTLIYVFEIIDGWCRIYWNNHNEWIWHERLIVKEVF	251	CHAP	-	SH3_3	-	-	-	-	-	-
B (B2)	Lorac	aureus	Single gene	TTGAAAACTTCTGAGGGAAAACAATTTAATATCGACCTTTGGTATGCATTTCAATGCTTTGATTATGCTAATGCTGGTTGGAAAGCTTTGTTTGGATTACTCCTAAAAGGTGTAGGCGCAAAAGATATTCCGTTCGCTAACAACTTCGACGGATTAGCTACTGTATACCAAAATACACCGGACTTCTTAGCACAACCTGGCGACATGGTGGTATTCGGTAGCAACTACGGTGCTGGATATGGTCACGTTGCATGGGTAATTGAAGCAACTTTAGATTACATCATTGTATATGAGCAGAATTGGCTAGGCGGTGGCTGGACTGACGGAATCGAACAACCCGGCTGGGGTTGGGAAAAAGTTACAAGACGACAACATGCTTATGATTTCCCTATGTGGTTT…	-	MKTSEGKQFNIDLWYAFQCFDYANAGWKALFGLLLKGVGAKDIPFANNFDGLATVYQNTPDFLAQPGDMVVFGSNYGAGYGHVAWVIEATLDYIIVYEQNWLGGGWTDGIEQPGWGWEKVTRRQHAYDFPMWFIRPNFKSETAPRSVQSPTQAPKKETAKPQPKAVELKIIKDVVKGYDLPKRGSNPKGIVIHNDAGSKGATAEAYRNGLVNAPLSRLEAGIAHSYVSGNTVWQALDESQVGWHTANQIGNKYYYGIEVCQSMGADNATFLKNEQATFQECARLLKKWGLPANRNTIRLHNEFTSTSCPHRSSVLHTGFDPVTRGLLPEDKRLQLKDYFIKQIRAYMDGKIPVATVSNESSASSNTVKPVASAWKRNKYGTYYMEESARFTN GNQPIT…	489	CHAP	Amidase_2	SH3_5	-	-	-	-	-
B (B2)	11	aureus	Single gene	ATGCAAGCAAAATTAACTAAAAATGAGTTTATAGAGTGGTTGAAAACTTCTGAGGGAAAACAATTCAATGTGGACTTATGGTATGGATTTCAATGCTTTGATTATGCCAATGCTGGTTGGAAAGTTTTGTTTGGATTACTTCTAAAAGGTTTAGGTGCAAAAGATATTCCGTTCGCTAACAACTTCGACGGATTAGCTACTGTATACCAAAATACACCGGACTTCTTAGCACAACCTGGCGACATGGTGGTATTCGGTAGCAACTACGGTGCTGGATATGGTCACGTTGCATGGGTAATTGAAGCAACTTTAGATTACATCATTGTATATGAGCAGAATTGGCTAGGCGGTGGCTGGACTGACGGAATCGAACAACCCGGCTGGGGTTGGGAAAAAGTT…	-	MQAKLTKNEFIEWLKTSEGKQFNVDLWYGFQCFDYANAGWKVLFGLLLKGLGAKDIPFANNFDGLATVYQNTPDFLAQPGDMVVFGSNYGAGYGHVAWVIEATLDYIIVYEQNWLGGGWTDGIEQPGWGWEKVTRRQHAYDFPMWFIRPNFKSETAPRSVQSPTQAPKKETAKPQPKAVELKIIKDVVKGYDLPKRGSNPKGIVIHNDAGSKGATAEAYRNGLVNAPLSRLEAGIAHSYVSGNTVWQALDESQVGWHTANQIGNKYYYGIEVCQSMGADNATFLKNEQATFQECARLLKKWGLPANRNTIRLHNEFTSTSCPHRSSVLHTGFDPVTRGLLPEDKRLQLKDYFIKQIRAYMDGKIPVATVSNESSASSNTVKPVASAWKRNKYGTYYMEE…	481	CHAP	Amidase_2	SH3_5	-	-	-	-	-	-
B (B3)	DW2	aureus	Single gene	ATGCAAGCAAAACTAACTAAAAAAGAGTTTATAGAGTGGTTGAAAACATCTGAGGGAAAACAATATAATGCGGACGGATGGTATGGGTTTCAATGCTTCGATTATGCCAATGCAGGTTGGCAAGTCTTATTTGGCTACAACTTAAAAGGTGTAGGTGCCAAAGACATACCAAGTGCGAATAATTTTGACGGACTAGCTACTGTATACCAAAATACACCAGACTTCTTAGCGCAACCTGGCGACATGGTTGTGTTCGGTAGCAACTACGGTGCTGGATATGGTCACGTAGCATGGGTAATTGAAGCAACTTTAGATTATATCATTGTATATGAGCAGAATTGGCTCGGCGGTGGCTGGACAGACGGCGTACAACAACCTGGCTCTGGTTGGGAAAAAGTT…	-	MQAKLTKKEFIEWLKTSEGKQYNADGWYGFQCFDYANAGWQVLFGYNLKGVGAKDIPSANNFDGLATVYQNTPDFLAQPGDMVVFGSNYGAGYGHVAWVIEATLDYIIVYEQNWLGGGWTDGVQQPGSGWEKVTRRQHAYDFPMWFIRPNFKSETAPRSVQSPTQTPKKETAKPQPKAVELKIIKDVVKGYDLPKRGSNPKFIVIHNDAGSKGATAEAYRNGLVNAPLSRLEAGIAHSYVSGNTVWQALDESQVGWHTANQIGNKYGYGIEVCQSMGADNATFLKNEQATFQECARLLKKWGLPANRNTIRLHNEFISTSCPHRSSVLHTGFDPVTRGLIPEDKRLQLKDYFIKQIRAYMDGKIPVATVSNESSASSNTVKPVASAWKRNKYGTYYMEE…	481	CHAP	Amidase_2	SH3_5	-	-	-	-	-	-
B (B3)	StauST398-3	aureus	Single gene	ATGCAAGCAAAATTGACTAAAAAAGAGTTTATAGAGTGGTTGAAAACTTCTGAGGGAAAACAATATAACAAAGATGGTTGGTATGGATTTCAATGTTTTGATTACGGTAATGCAGGTTGGCAGGCTTTATATGGTTGTCTTTTAAAAGGTGTAGGTGCAAAAGATATTCCATTCGCCAACAATTTTGACGGACTAGCTACTGTATACCAAAATACACCGGACTTCTTAGCACAACCTGGCGACATGGTTGTATTCGGTAGTAACTACGGTGCTGGATATGGTCACGTTGCATGGGTTATCGAAGCAACTTTAGATTATATCATTGTATATGAGCAGAATTGGCTAGGCGGTGGCTGGACTGACGGAATTGAACAACCCGGTTGGGGTTGGGAAAAAGTT…	-	MQAKLTKKEFIEWLKTSEGKQYNKDGWYGFQCFDYGNAGWQALYGCLLKGVGAKDIPFANNFDGLATVYQNTPDFLAQPGDMVVFGSNYGAGYGHVAWVIEATLDYIIVYEQNWLGGGWTDGIEQPGWGWEKVTRRQHAYDFPMWFIRPNFKSETAPRSVQSPTQAPKKETAKPQPKAVELKIIKDVVKGYDLPKRGGNPKGIVIHNDAGSKGATAEAYRNGLVNAPLSRLEAGIAHSYVSGNTVWQALDESQVGWHTANQVGNKYYYGIEVCQSMGADNATFLKNEQATFQECARLLKKWGLPANRNTIRLHNEFTSTSCPHRSSVLHTGFDPVTRGLLPEDKQLQLKDYFIKQIRTYMDGKIPVSTVSSDSSASSNTVKPVGSAWKRNSYGTYYMEE…	481	CHAP	Amidase_2	SH3_5	-	-	-	-	-	-
B (B3)	96	aureus	Single gene	ATGTTGATAACAAAAAACCAAGCAGAAAAATGGTTTGATAATTCATTAGGGAAGCAGTTCAATCCTGATTTGTTTTATGGATTTCAGTGTTACGATTACGCAAATATGTTTTTTATGATAGCAACAGGCGAAAGGTTACAAGGTTTATACGCTTATAATATTCCATTTGATAATAAAGCAAGGATTGAAAAATACGGGCAAATAATTAAAAACTATGATAGCTTTTTACCGCAAAAGTTGGATATTGTCGTTTTCCCGTCAAAGTATGGTGGCGGAGCTGGACATGTTGAAATTGTTGAGAGCGCAAATTTAAACACTTTCACATCATATGGGCAAAATTGGAATGGTAAAGGTTGGACAAATGGCGTTGCGCAACCTGGTTGGGGTCCTGAAACTGTT…	-	MLITKNQAEKWFDNSLGKQFNPDLFYGFQCYDYANMFFMIATGERLQGLYAYNIPFDNKARIEKYGQIIKNYDSFLPQKLDIVVFPSKYGGGAGHVEIVESANLNTFTSYGQNWNGKGWTNGVAQPGWGPETVTRHVHYYDDPMYFIRLNFPDKVSVGDKAKSVIKQATAKKQAVIKPKKIMLVAGHGYNDPGAVGNGTNERDFIRKYITPNIAKYLRHAGHEVALYGGSSQSQDMYQDTAYGVNVGNNKDYGLYWVKSQGYDIVLEIHLDAAGENASGGHVIISSQFNADTIDKSIQDVIKNNLGQIRGVTPRNDLLNVNVSAEININYRLSELGFITNKKDMDWIKKNYDLYSKLIAGAIHGKPIGGLVAGNVKTSAKNQKNPPVPAGYTLDKNNVP…	484	CHAP	Amidase_3	SH3_5	-	-	-	-	-	-
B (B3)	phiJB	aureus	Single gene	ATGTTAATGACAAAAAATCAAGCAGAAAAATGGTTTGACAATTCATTAGGGAAACAATTCAACCCAGATGGTTGGTATGGATTTCAGTGTTATGATTACGCCAATATGTTCTTTATGTTAGCGACAGGCGAAAGGCTGCAAGGTTTATATGCTTATAATATCCCGTTTGATAATAAAGCAAAGATTGAAAAATATGGTCAAATAATTAAAAACTATGACAGCTTTTTACCGCAAAAGTTGGACATTGTCGTTTTCCCGTCAAAGTATGGTGGCGGAGCTGGACACGTTGAAATTGTTGAGAGCGCAAATTTAAATACTTTCACATCATTTGGTCAAAACTGGAACGGTAAAGGTTGGACTAATGGCGTTGCGCAACCTGGTTGGGGTCCTGAAACTGTG…	-	MLMTKNQAEKWFDNSLGKQFNPDGWYGFQCYDYANMFFMLATGERLQGLYAYNIPFDNKAKIEKYGQIIKNYDSFLPQKLDIVVFPSKYGGGAGHVEIVESANLNTFTSFGQNWNGKGWTNGVAQPGWGPETVTRHVHYYDNPMYFIRLNFPNNLSVGNKAKGIIKQATTKKEAVIKPKKIMLVAGHGYNDPGAVGNGTNERDFIRKYITPNIAKYLRHAGHEVALYGGSSQSQDMYQDTAYGVNVGNKKDYGLYWVKSQGYDIVLEIHLDAAGESASGGHVIISSQFNADTIDKSIQDVIKNNLGQIRGVTPRNDLLNVNVSAEININYRLSELGFITNKNDMDWIKKNYDLYSKLIAGAIHGKPIGGLVAGNVKTSAKNQKNPPVPAGYTLDKNNVP…	484	CHAP	Amidase_3	SH3_5	-	-	-	-	-	-
B (B3)	phiNM4	aureus	Single gene	ATGTTAATGACAAAAAATCAAGCAGAAAAATGGTTTGACAATTCATTAGGGAAACAATTCAACCCAGATGGTTGGTATGGATTTCAGTGTTATGATTACGCCAATATGTTCTTTATGTTAGCGACAGGCGAAAGGCTGCAAGGTTTATATGCTTATAATATCCCGTTTGATAATAAAGCAAAGATTGAAAAATATGGTCAAATAATTAAAAACTATGACAGCTTTTTACCGCAAAAGTTGGATATTGTCGTTTTCCCGTCAAAGTATGGTGGCGGAGCTGGACACGTTGAAATTGTTGAGAGCGCAAATTTAAATACTTTCACATCATTTGGTCAAAACTGGAACGGTAAAGGTTGGACTAATGGCGTTGCGCAACCTGGTTGGGGTCCTGAAACTGTG…	-	MLMTKNQAEKWFDNSLGKQFNPDGWYGFQCYDYANMFFMLATGERLQGLYAYNIPFDNKAKIEKYGQIIKNYDSFLPQKLDIVVFPSKYGGGAGHVEIVESANLNTFTSFGQNWNGKGWTNGVAQPGWGPETVTRHVHYYDNPMYFIRLNFPNNLSVGNKAKGIIKQATTKKEAVIKPKKIMLVAGHGYNDPGAVGNGTNERDFIRKYITPNIAKYLRHAGHEVALYGGSSQSQDMYQDTAYGVNVGNKKDYGLYWVKSQGYDIVLEIHLDAAGESASGGHVIISSQFNADTIDKSIQDVIKNNLGQIRGVTPRNDLLNVNVSAEININYRLSELGFITNKNDMDWIKKNYDLYSKLIAGAIHGKPIGGLVAGNVKTSAKNKKNPPVPAGYTLDKNNVP…	484	CHAP	Amidase_3	SH3_5	-	-	-	-	-	-
B (B3)	B166	aureus	Single gene	ATGATAACAATGCCGTCGGTTAGAACATACAGTCAAGCTATTAGCTACCTTAAAAGCCTAGAGGGTAAGGCGTGGAATCCAGACAATGCATTTGGATGTCAATGCTTCGATACTGCCAACCAATATTGGCTTTACTTATTTAATCATAGGTTGAAAGGTGTGGGCGCTGCGGACATTCCTACATGGAATGATTTCACTAACGAAGCAACCGTTTACGAAAATACTGTGTCGTTTCAAGCATTGCCTGGCGACGTCGTTATTTTTAACCGTAACTATGGCGGTGGTTATGGTCACGTAGGTATCGTAATAAGCGCTACGTTAGATTCTATAACTATTTTAGAGCAGAACTGGCTAGGCGGTGCTTACTGGAGTCCACCAGAAGTTACTACAAGACGCACA…	-	MITMPSVRTYSQAISYLKSLEGKAWNPDNAFGCQCFDTANQYWLYLFNHRLKGVGAADIPTWNDFTNEATVYENTVSFQALPGDVVIFNRNYGGGYGHVGIVISATLDSITILEQNWLGGAYWSPPEVTTRRTHGYDFPMWFIRPFYAKETTANKIRSAVTPVKQDKLSKGKKIMLVAGHGIGAYSNDPGAVANGENERDFNRKNIIPRVKKHLESVGNTVLLYGGNSMNQDLYQDTLYGQRVGNYKDYGMYWIKNEVKPDAIIEFHLDSASPQASGGHVIISDRFPADDIDKALSSALDKTVGKIRGVTPRGDLLNANVSAELNLNYRLIELGFITSMKDLNYIKNNLDSFTKRIAEAINGRQIDAPSSKPSADKITWNWKGVFYPNPEKAIRVRKTP…	473	CHAP	Amidase_3	SH3_5	-	-	-	-	-	-
B (B3)	phiETA3	aureus	Single gene	ATGCCGTCGGTTAGGACATACAGTCAAGCTATTAGTTATCTTAAAAGTTTAGAGGGTAAGGCGTGGAATCCAGACAATGCATTTGGATGTCAATGCTTCGATACTGCTAACCAATATTGGCTTTACTTATTTAATCACAGGTTGAAAGGTGTGGGCGCTGCGGACATTCCTACATGGAATGATTTCACTAACGAAGCAACCGTTTACGAAAATACTGTGTCGTTTCAAGCATTGCCGGGCGACGTCGTTATTTTTAACCGTAATTATGGCGGTGGTTATGGTCATGTAGGTATTGTAATAAGCGCTACGTTAGATTCTATAACTATTTTAGAGCAGAACTGGCTAGGCGGTGCTTACTGGAGTCCACCAGAAGTTACTACAAGACGCACACACGGCTAC…	-	MPSVRTYSQAISYLKSLEGKAWNPDNAFGCQCFDTANQYWLYLFNHRLKGVGAADIPTWNDFTNEATVYENTVSFQALPGDVVIFNRNYGGGYGHVGIVISATLDSITILEQNWLGGAYWSPPEVTTRRTHGYDFPMWFIRPFYAKETTANKLRSAVKPVKQDKLSKGKKIMLVAGHGIGAYSNDPGAVANGENERDFNRKNIIPRVKKYLESVGNTVLLYGGNSMNQDLYQDTLYGQRVGNYKDYGMYWIKNEVKPDAIIEFHLDSASPQASGGHVIISDRFPADDIDKALSSALDKTVGKIRGVTPRGDLLNANVSAELNLNYRLIELGFITSMKDLNYIKNNLDSFTKRIAEAINGRQIDAPSSKPSADKITWNWKGVFYPNPEKAIRVRKTPGLT…	470	CHAP	Amidase_3	SH3_5	-	-	-	-	-	-
B (B3)	3MRA	aureus	Single gene	ATGAGTATCATCATGGAGGTGGCGACAATGCAAGCAAAATTAACTAAAAAAGATTTTATAGAGTGGTTGAAAACTTCTGAGGGAAAACAATTCAATGTGGACTTATGGTATGGATTTCAATGCTTTGATTATGCCAATGCTGGTTGGAAAGTTTTGTTTGGATTACTTCTGAAAGGTTTAGGTGCAAAAGATATACCATTTGCAAACAATTTCGATGGACTAGCTACTGTATACCAAAATACACCGGACTTTTTGGCACAACCCGGCGACATGGTTGTATTCGGTAGCAATTACGGTGCAGGATACGGACACGTAGCATGGGTAATTGAAGCAACTTTAGATTATATCATTGTATATGAGCAGAATTGGCTAGGCGGTGGCTGGACTGACGGAATCGAA…	-	MSIIMEVATMQAKLTKKDFIEWLKTSEGKQFNVDLWYGFQCFDYANAGWKVLFGLLLKGLGAKDIPFANNFDGLATVYQNTPDFLAQPGDMVVFGSNYGAGYGHVAWVIEATLDYIIVYEQNWLGGGWTDGIEQPGWGWEKVTRRKHAYDFPMWFIRPNFKSEITPRSVQSPTQAPKKETAIPQPKAVELKIIKDVVKGYDLPKRGGNPKGIVIHNDAGSKGATAEAYRNGLVNAPLSRLEAGIAHSYVSGNTVWQALDESQVGWHTANQLGNKYYYGIEVCQSMGADNATFLKNEQATFQECARLLKKWGLPANRNTIRLHNEFTSTSCPHRSSVLHTGFDPVTRGLLPEDKRLQLKDYFIKQIRAYMDGKIPVATVSNESSASSNTVKPVASAWKRN…	490	CHAP	Amidase_3	SH3_5	-	-	-	-	-	-
B (B3)	phiMR11	aureus	Single gene	ATGCAAGCAAAATTAACTAAAAAAGAGTTTATAGAGTGGTTGAAAACTTCTGAGGGAAAACAATTCAATGTGGACTTATGGTATGGATTTCAATGCTTTGATTATGCCAATGCTGGTTGGAAAGTTTTGTTTGGATTACTTCTAAAAGGTTTAGGTGCAAAAGATATACCATTTGCAAACAATTTCGATGGACTAGCTACTGTATACCAAAATACACCGGACTTTTTGGCACAACCCGGCGACATGGTTGTATTCGGTAGCAATTACGGTGCAGGATACGGACACGTAGCATGGGTAATTGAAGCAACTTTAGATTATATCATTGTATATGAGCAGAATTGGCTAGGCGGTGGCTGGACTGACAGAATCGAACAACCCGGCTGGGGTTGGGAAAAAGTT…	-	MQAKLTKKEFIEWLKTSEGKQFNVDLWYGFQCFDYANAGWKVLFGLLLKGLGAKDIPFANNFDGLATVYQNTPDFLAQPGDMVVFGSNYGAGYGHVAWVIEATLDYIIVYEQNWLGGGWTDRIEQPGWGWEKVTRRQHAYDFPMWFIRPNFKSETAPRSIQSPTQASKKETAKPQPKAVELKIIKDVVKGYDLPKRGGNPKGIVIHNDAGSKGATAEAYRNGLVNAPLSRLEAGIAHSYVSGNTVWQALDESQVGWHTANQLGNKYYYGIEVCQSMGADNATFLKNEQATFQECARLLKKWGLPANRNTIRLHNEFTSTSCPHRSSVLHTGFDPVTRGLLPEDKQLQLKDYFIKQIRVYMDGKIPVATVSNESSASSNTVKPVASAWKRNKYGTYYMEE…	481	CHAP	Amidase_2	SH3_5	-	-	-	-	-	-
B (B3)	80	aureus	Single gene	ATGCAAGCAAAATTAACTAAAAAAGAGTTTATAGAGTGGTTGAAAACTTCTGAGGGAAAACAATTCAATGCGGACTTATGGTATGGATTTCAATGCTTTGATTATGCCAATGCTGCTTGGAAAGTTTTGTTTGGATTACTTCTAAAAGGTTTAGGTGCAAAAGATATACCATTTGCAAACAATTTCGATGGACTAGCTACTGTATACCAAAATACACCGGACTTTTTGGCACAACCCGGCGACATGGTTGTGTTCGGTAGTAATTACGGTGCAGGATACGGACACGTAGCATGGGTAATTGAAGCAACTTTAGATTATATCATTGTATATGAGCAGAATTGGCTAGGCGGTGGCTGGACTGACGGAATCGAACAACCCGGCTGGGGTTGGGAAAAAGTT…	-	MQAKLTKKEFIEWLKTSEGKQFNADLWYGFQCFDYANAAWKVLFGLLLKGLGAKDIPFANNFDGLATVYQNTPDFLAQPGDMVVFGSNYGAGYGHVAWVIEATLDYIIVYEQNWLGGGWTDGIEQPGWGWEKVTRRQHAYDFPMWFIRPNFKSEIAPRSVQSPTQAPKKETAKPQPKAVELKIIKDVVKGYDLPKRGSNPKGIVIHNDAGSKGATAEAYRNGLVNAPLSRLEAGIAHSYVSGNTVWQALDESQVGWHTANQLGNKYYYGIEVCQSMGADNATFLKNEQATFQECARLLKKWGLPANRNTIRLHNEFTSTSCPHRSSVLHTGFDPVTRGLLPEDKRLQLKDYFIKQIRAYMDGKIPVATVSNDSSASSNTVKPVASAWKRNKYGTYYMEE…	481	CHAP	Amidase_2	SH3_5	-	-	-	-	-	-
B (B3)	52A	aureus	Single gene	ATGCAAGCAAAATTAACTAAAAAAGAGTTTATAGAGTGGTTGAAAACTTCTGAGGGAAAACAATTCAATGCGGACTTATGGTATGGATTTCAATGCTTTGATTATGCCAATGCTGCTTGGAAAGTTTTGTTTGGATTACTTCTAAAAGGTTTAGGTGCAAAAGATATACCATTTGCAAACAATTTCGATGGACTAGCTACTGTATACCAAAATACACCGGACTTTTTGGCACAACCCGGCGACATGGTTGTGTTCGGTAGTAATTACGGTGCAGGATACGGACACGTAGCATGGGTAATTGAAGCAACTTTAGATTATATCATTGTATATGAGCAGAATTGGCTAGGCGGTGGCTGGACTGACGGAATCGAACAACCCGGCTGGGGTTGGGAAAAAGTT…	-	MQAKLTKKEFIEWLKTSEGKQFNADLWYGFQCFDYANAAWKVLFGLLLKGLGAKDIPFANNFDGLATVYQNTPDFLAQPGDMVVFGSNYGAGYGHVAWVIEATLDYIIVYEQNWLGGGWTDGIEQPGWGWEKVTRRQHAYDFPMWFIRPNFKSEIAPRSVQSPTQAPKKETAKPQPKAVELKIIKDVVKGYDLPKRGSNPKGIVIHNDAGSKGATAEAYRNGLVNAPLSRLEAGIAHSYVSGNTVWQALDESQVGWHTANQLGNKYYYGIEVCQSMGADNATFLKNEQATFQECARLLKKWGLPANRNTIRLHNEFTSTSCPHRSSVLHTGFDPVTRGLLPEDKRLQLKDYFIKQIRAYMDGKIPVATVSNDSSASSNTVKPVASAWKRNKYGTYYMEE…	481	CHAP	Amidase_2	SH3_5	-	-	-	-	-	-
B (B3)	StauST398-1	aureus	Single gene	TTGAAAGGTGTGGGCGCTGCGGACATTCCTACATGGAATGATTTCACTAACGAAGCAACCGTTTACGAAAATACTGTGTCGTTTCAAGCATTGCCGGGCGACGTCGTTATTTTTAACCGTAATTATGGCGGTGGTTATGGTCATGTAGGTATTGTAATAAGCGCTACGTTAGATTCTATAACTATTTTAGAGCAGAACTGGCTAGGCGGTGCTTACTGGAGCCCACCAGAAGTTACTACAAGACGCACACACGGCTATGATTTTCCTATGTGGTTCATTCGTCCATTCTATGCAAAAGAAACGACTGCTAATAAGCTAAGAAGCGCAGTAACACCAGTTAAACAAGATAAGTTATCAAAAGGCAAAAAAATCATGCTTGTAGCTGGTCATGGTATTGGC…	-	MKGVGAADIPTWNDFTNEATVYENTVSFQALPGDVVIFNRNYGGGYGHVGIVISATLDSITILEQNWLGGAYWSPPEVTTRRTHGYDFPMWFIRPFYAKETTANKLRSAVTPVKQDKLSKGKKIMLVAGHGIGAYSNDPGAVANGENERDFNRKNIIPRVKKYLESVGNTVLLYGGNSMNQDLYQDTLYGQRVGNYKDYGMYWIKSEVKPDAIIEFHLDSASPQASGGHVIISDRFPADDIDKALSSALDKTVGKIRGVTPRGDLLNANVSADLNLNYRLIELGFITSTKDLNYIKNNLDSFTKRIAEAINGRQIDAPSSKPSADKITWNWKGVFYPNPEKAIRVRKTAGLTGTVVEEDSWLYTKDDWVKFDQVIKKDGYWWIRFKYQREGSSTNNFYC…	423	CHAP??	Amidase_3	SH3_5	-	-	-	-	-	-
B (B3)	StauST398-5	aureus	Single gene	TTGAAAGGTGTGGGCGCTGCGGACATTCCTACATGGAATGATTTCACTAACGAAGCAACCGTTTACGAAAATACTGTGTCGTTTCAAGCATTGCCGGGCGACGTCGTTATTTTTAACCGTAATTATGGCGGTGGTTATGGTCATGTAGGTATTGTAATAAGCGCTACGTTAGATTCTATAACTATTTTAGAGCAGAACTGGCTAGGCGGTGCTTACTGGAGCCCACCAGAAGTTACTACAAGACGCACACACGGCTATGATTTTCCTATGTGGTTCATTCGTCCATTCTATGCAAAAGAAACGACTGCTAATAAGCTAAGAAGCGCAGTAACACCAGTTAAACAAGATAAGTTATCAAAAGGCAAAAAAATCATGCTTGTAGCTGGTCATGGTATTGGC…	-	MKGVGAADIPTWNDFTNEATVYENTVSFQALPGDVVIFNRNYGGGYGHVGIVISATLDSITILEQNWLGGAYWSPPEVTTRRTHGYDFPMWFIRPFYAKETTANKLRSAVTPVKQDKLSKGKKIMLVAGHGIGAYSNDPGAVANGENERDFNRKNIIPRVKKYLESVGNTVLLYGGNSMNQDLYQDTLYGQRVGNYKDYGMYWIKSEVKPDAIIEFHLDSASPQASGGHVIISDRFPADDIDKALSSALDKTVGKIRGVTPRGDLLNANVSADLNLNYRLIELGFITSTKDLNYIKNNLDSFTKRIAEAINGRQIDAPSSKPSADKITWNWKGVFYPNPEKAIRVRKTAGLTGTVVEEDSWLYTKDDWVKFDQVIKKDGYWWIRFKYQREGSSTNNFYC…	423	CHAP??	Amidase_3	SH3_5	-	-	-	-	-	-
B (B3)	55	aureus	Single gene	ATGCAAGCAAAATTAACTAAAAAAGAGTTTATAGAGTGGTTGAAAACTTCTGAGGGAAAACAATTCAATGTGGACTTATGGTATGGATTTCAATGCTTTGATTATGCCAATGCTGGTTGGAAAGTTTTGTTTGGATTACTTCTAAAAGGTTTAGGTGCAAAAGATATACCATTTGCAAACAATTTCGATGGACTAGCTACTGTATACCAAAATACACCGGACTTTTTGGCACAACCTGGCGACATGGTTGTGTTCGGTAGTAATTACGGTGCAGGATACGGACACGTAGCATGGGTAATTGAAGCAACTTTAGATTATATCATTGTATATGAGCAGAATTGGCTAGGCGGTGGCTGGACTGACGGAATCGAACAACCCGGCTGGGGTTGGGAAAAAGTT…	-	MQAKLTKKEFIEWLKTSEGKQFNVDLWYGFQCFDYANAGWKVLFGLLLKGLGAKDIPFANNFDGLATVYQNTPDFLAQPGDMVVFGSNYGAGYGHVAWVIEATLDYIIVYEQNWLGGGWTDGIEQPGWGWEKVTRRQHAYDFPMWFIRPNFKSEIAPRSVQSPTQAPKKETAIPQPKAVELKIIKDVVKGYDLPKRGGNPKGIVIHNDAGSKGATAEAYRNGLVNAPLSRLEAGIAHSYVSGNTVWQALDESQVGWHTANQLGNKHYYGIEVCQSMGADNATFLKNEQATFQECARLLKKWGLPANRNTIRLHNEFTSTSCPHRSSVLHTGFDPVTRGLLPEDKRLQLKDYFIKQIRAYMDGKIPVATVSNDSSASSNTVKPVASAWKRNKYGTYYMEE…	481	CHAP	Amidase_2	SH3_5	-	-	-	-	-	-
B (B3)	55-3	aureus	Single gene	ATGCAAGCAAAATTAACTAAAAAAGAGTTTATAGAGTGGTTGAAAACTTCTGAGGGAAAACAATTCAATGTGGACTTATGGTATGGATTTCAATGCTTTGATTATGCCAATGCTGGTTGGAAAGTTTTGTTTGGATTACTTCTAAAAGGTTTAGGTGCAAAAGATATACCATTTGCAAACAATTTCGATGGACTAGCTACTGTATACCAAAATACACCGGACTTTTTGGCACAACCTGGCGACATGGTTGTGTTCGGTAGTAATTACGGTGCAGGATACGGACACGTAGCATGGGTAATTGAAGCAACTTTAGATTATATCATTGTATATGAGCAGAATTGGCTAGGCGGTGGCTGGACTGACGGAATCGAACAACCCGGCTGGGGTTGGGAAAAAGTT…	-	MQAKLTKKEFIEWLKTSEGKQFNVDLWYGFQCFDYANAGWKVLFGLLLKGLGAKDIPFANNFDGLATVYQNTPDFLAQPGDMVVFGSNYGAGYGHVAWVIEATLDYIIVYEQNWLGGGWTDGIEQPGWGWEKVTRRQHAYDFPMWFIRPNFKSEIAPRSVQSPTQAPKKETAIPQPKAVELKIIKDVVKGYDLPKRGGNPKGIVIHNDAGSKGATAEAYRNGLVNAPLSRLEAGIAHSYVSGNTVWQALDESQVGWHTANQLGNKHYYGIEVCQSMGADNATFLKNEQATFQECARLLKKWGLPANRNTIRLHNEFTSTSCPHRSSVLHTGFDPVTRGLLPEDKRLQLKDYFIKQIRAYMDGKIPVATVSNDSSASSNTVKPVASAWKRNKYGTYYMEE…	481	CHAP	Amidase_2	SH3_5	-	-	-	-	-	-
B (B3)	55-2	aureus	Single gene	ATGCAAGCAAAATTAACTAAAAAAGAGTTTATAGAGTGGTTGAAAACTTCTGAGGGAAAACAATTCAATGTGGACTTATGGTATGGATTTCAATGCTTTGATTATGCCAATGCTGGTTGGAAAGTTTTGTTTGGATTACTTCTAAAAGGTTTAGGTGCAAAAGATATACCATTTGCAAACAATTTCGATGGACTAGCTACTGTATACCAAAATACACCGGACTTTTTGGCACAACCTGGCGACATGGTTGTGTTCGGTAGTAATTACGGTGCAGGATACGGACACGTAGCATGGGTAATTGAAGCAACTTTAGATTATATCATTGTATATGAGCAGAATTGGCTAGGCGGTGGCTGGACTGACGGAATCGAACAACCCGGCTGGGGTTGGGAAAAAGTT…	-	MQAKLTKKEFIEWLKTSEGKQFNVDLWYGFQCFDYANAGWKVLFGLLLKGLGAKDIPFANNFDGLATVYQNTPDFLAQPGDMVVFGSNYGAGYGHVAWVIEATLDYIIVYEQNWLGGGWTDGIEQPGWGWEKVTRRQHAYDFPMWFIRPNFKSEIAPRSVQSPTQAPKKETAIPQPKAVELKIIKDVVKGYDLPKRGGNPKGIVIHNDAGSKGATAEAYRNGLVNAPLSRLEAGIAHSYVSGNTVWQALDESQVGWHTANQLGNKHYYGIEVCQSMGADNATFLKNEQATFQECARLLKKWGLPANRNTIRLHNEFTSTSCPHRSSVLHTGFDPVTRGLLPEDKRLQLKDYFIKQIRAYMDGKIPVATVSNDSSASSNTVKPVASAWKRNKYGTYYMEE…	481	CHAP	Amidase_2	SH3_5	-	-	-	-	-	-
B (B3)	88	aureus	Single gene	ATGCAAGCAAAATTAACTAAAAAAGAGTTTATAGAGTGGTTGAAAACTTCTGAGGGAAAACAATTCAATGTGGACTTATGGTATGGATTTCAATGCTTTGATTATGCCAATGCTGGTTGGAAAGTTTTGTTTGGATTACTTCTGAAAGGTTTAGGTGCAAAAGATATACCATTTGCAAACAATTTCGATGGACTAGCTACTGTATACCAAAATACACCGGACTTTTTGGCACAACCCGGCGACATGGTTGTATTCGGTAGCAATTACGGTGCAGGATACGGACACGTAGCATGGGTAATTGAAGCAACTTTAGATTATATCATTGTATATGAGCAGAATTGGCTAGGCGGTGGCTGGACTGACAGAATCGAACAACCCGGCTGGGGTTGGGAAAAAGTT…	-	MQAKLTKKEFIEWLKTSEGKQFNVDLWYGFQCFDYANAGWKVLFGLLLKGLGAKDIPFANNFDGLATVYQNTPDFLAQPGDMVVFGSNYGAGYGHVAWVIEATLDYIIVYEQNWLGGGWTDRIEQPGWGWEKVTRRQHAYDFPMWFIRPNFKSETAPRSIQSPTQASKKETAKPQPKAVELKIIKDVVKGYDLPKRGGNPKGIVIHNDAGSKGATAEAYRNGLVNAPSSRLEAGIAHSYVSGNTVWQALDESQVGWHTANQLGNKYYYGIEVCQSMGADNATFLKNEQATFQECARLLKKWGLPANRNTIRLHNEFTSTSCPHRSSVLHTGFDPVTRGLLPEDKQLQLKDYFIKQIRVYMDGKIPVATVSNESSASSNTVKPVASAWKRNKYGTYYMEE…	481	CHAP	Amidase_2	SH3_5	-	-	-	-	-	-
B (B3)	UPMK_2	aureus	Single gene	ATGCAAGCAAAATTAACTAAAAAAGAGTTTATAGAGTGGTTGAAAACTTCTGAGGGAAAACAATTCAATGCGGACTTATGGTATGGATTTCAATGCTTTGATTATGCCAATGCTGCTTGGAAAGTTTTGTTTGGATTACTTCTAAAAGGTTTAGGTGCAAAAGATATTCCGTTCGCTAACAACTTCGACGGATTAGCTACTGTATACCAAAATACACCGGACTTCTTAGCACAACCTGGCGACATGGTGGTATTCGGTAGCAACTACGGTGCTGGATATGGTCACGTTGCATGGGTAATTGAAGCAACTTTAGATTACATCATTGTATATGAGCAGAATTGGCTAGGCGGTGGCTGGACTGACGGAATCGAACAACCCGGCTGGGGTTGGGAAAAAGTT…	-	MQAKLTKKEFIEWLKTSEGKQFNADLWYGFQCFDYANAAWKVLFGLLLKGLGAKDIPFANNFDGLATVYQNTPDFLAQPGDMVVFGSNYGAGYGHVAWVIEATLDYIIVYEQNWLGGGWTDGIEQPGWGWEKVTRRQHAYDFPMWFIRPNFKSETAPRSVQSPTQAPKKETAKPQPKAVELKIIKDVVKGYDLPKRGSNPKGIVIHNDAGSKGATAEAYRNGLVNAPLSRLEAGIAHSYVSGNTVWQALDESQVGWHTANQIGNKYYYGIEVCQSMGADNATFLKNEQATFQECARLLKKWGLPANRNTIRLHNEFTSTSCPHRSSVLHTGFDPVTRGLLPEDKRLQLKDYFIKQIRAYMDGKIPVATVSNESSASSNTVKPVASAWKRNKYGTYYMEE…	481	CHAP	Amidase_2	SH3_5		-	-	-	-	-
B (B3)	92	aureus	Single gene	ATGCAAGCAAAATTAACTAAAAAAGAGTTTATAGAGTGGTTGAAAACTTCTGAGGGAAAACAATTCAATGCGGACTTATGGTATGGATTTCAATGCTTTGATTATGCCAATGCTGCTTGGAAAGTTTTGTTTGGATTACTTCTAAAAGGTTTAGGTGCAAAAGATATTCCGTTCGCTAACAACTTCGACGGATTAGCTACTGTATACCAAAATACACCGGACTTCTTAGCACAACCTGGCGACATGGTGGTATTCGGTAGCAACTACGGTGCTGGATATGGTCACGTTGCATGGGTAATTGAAGCAACTTTAGATTACATCATTGTATATGAGCAGAATTGGCTAGGCGGTGGCTGGACTGACGGAATCGAACAACCCGGCTGGGGTTGGGAAAAAGTT…	-	MQAKLTKKEFIEWLKTSEGKQFNADLWYGFQCFDYANAAWKVLFGLLLKGLGAKDIPFANNFDGLATVYQNTPDFLAQPGDMVVFGSNYGAGYGHVAWVIEATLDYIIVYEQNWLGGGWTDGIEQPGWGWEKVTRRQHAYDFPMWFIRPNFKSETAPRSVQSPTQAPKKETAKPQPKAVELKIIKDVVKGYDLPKRGSNPKGIVIHNDAGSKGATAEAYRNGLVNAPLSRLEAGIAHSYVSGNTVWQALDESQVGWHTANQIGNKYYYGIEVCQSMGADNATFLKNEQATFQECARLLKKWGLPANRNTIRLHNEFTSTSCPHRSSVLHTGFDPVTRGLLPEDKRLQLKDYFIKQIRAYMDGKIPVATVSNESSASSNTVKPVASAWKRNKYGTYYMEE…	481	CHAP	Amidase_2	SH3_5	-	-	-	-	-	-
B (B3)	SA13	aureus	Single gene	ATGCAAGCAAAACTAACTAAAAAAGAGTTTATAGAGTGGTTGAAAACATCTGAGGGAAAACAATATAATGCGGACGGATGGTATGGATTTCAATGCTTTGACTATGCCAATGCAGGTTGGCAAGTCTTATTTGGCTACAACTTAAAAGGTGTAGGTGCCAAAGACATCCCAAGTGCTAATGATTTTAACGGACTAGCTACTGTATACCAAAATACACCAGACTTCTTAGCGCAACCTGGCGACATGGTTGTATTCGGTAGTAATTATGGTGCAGGATACGGTCATGTTGCATGGGTAATTGAAGCAACTTTAGATTATATCATTGTATATGAGCAGAATTGGCTCGGCGGTGGCTGGACAGACGGTGTACAACAACCTGGCTCTGGTTGGGAAAAAGTT…	-	MQAKLTKKEFIEWLKTSEGKQYNADGWYGFQCFDYANAGWQVLFGYNLKGVGAKDIPSANDFNGLATVYQNTPDFLAQPGDMVVFGSNYGAGYGHVAWVIEATLDYIIVYEQNWLGGGWTDGVQQPGSGWEKVTRRQHAYDFPMWFIRPNFKSETAPRSVQSPTQASKKETAKPQPKAVELKIIKDVVKGYDLPKRGSNPKFIVIHNDAGSKGATAEAYRNGLVNAPLSRLEAGIAHSYVSGNTVWQALDESQVGWHTANQIGNKYGYGIEVCQSMGADNATFLKNEQATFQECARLLKKWGLPANRNTIRLHNEFTSTSCPHRSSVLHTGFDPVTRGLLPEDKRLQLKDYFIKQIRAYMDGKIPVATVSNESSASSNTVKPVASAWKRNKYGTYYMEE…	481	CHAP	Amidase_2	SH3_5	-	-	-	-	-	-
B (B3)	71	aureus	Single gene	ATGCCGTCGGTTAGAACATACAGTCAAGCTATTAGCTACCTTAAAAGCCTAGAGGGTAAGGCGTGGAATCCAGACAATGCATTTGGATATCAATGCTTCGATACTGCCAACCAATATTGGCTTTACTTATTTAATCATAGGTTGAAAGGTGTGGGCGCTGCGGACATTCCTACATGGAATGATTTCACTAACGAAGCAACCGTTTACGAAAATACTGTGTCGTTTCAAGCATTGCCGGGCGACGTCGTTATTTTTAACCGTAATTATGGCGGTGGTTATGGTCATGTAGGTATTGTAATAAGCGCTACGTTAGATTCTATAACTATTTTAGAGCAGAACTGGCTAGGCGGTGCTTACTGGAGTCCACCAGAAGTTACTACAAGACGCACACACGGCTAC…	-	MPSVRTYSQAISYLKSLEGKAWNPDNAFGYQCFDTANQYWLYLFNHRLKGVGAADIPTWNDFTNEATVYENTVSFQALPGDVVIFNRNYGGGYGHVGIVISATLDSITILEQNWLGGAYWSPPEVTTRRTHGYDFPMWFIRPFYAKETTANKLRSAVTPVKQDKLSKGKKIMLVAGHGIGAYSNDPGAVANGENERDFNRKNIIPRVKKYLESVGNTVLLYGGNSMNQDLYQDTLYGQRVGNYKDYGMYWIKNEVKPDAIIEFHLDSASPQASGGHVIISDRFPADDIDKALSSALDKTVGKIRGVTPRGDLLNANVSADLNLNYRLIELGFITSTKDLNYIKNNLDSFTKRIAEAINGRQIDAPSSKPSADKITWNWKGVFYPNPEKAIRVRKTAGLT…	470	CHAP	Amidase_3	SH3_5	-	-	-	-	-	-
B (B3)	phiETA	aureus	Single gene	ATGCCGTCGGTTAGAACATACAGTCAAGCTATTAGCTACCTTAAAAGCCTAGAGGGTAAGGCGTGGAATCCAGACAATGCATTTGGATGTCAATGCTTCGATACTGCCAACCAATATTGGCTTTACTTATTTAATCATAGGTTGAAAGGTGTGGGCGCTGCGGACATTCCTACATGGAATGATTTCACTAACGAAGCAACCGTTTACGAAAATACTGTGTCGTTTCAAGCATTGCCGGGCGACGTCGTTATTTTTAACCGTAATTATGGCGGTGGTTATGGTCATGTAGGTATTGTAATAAGCGCTACGTTAGATTCTATAACTATTTTAGAGCAGAACTGGCTAGGCGGTGCTTACTGGAGCCCACCAGAAGTTACTACAAGACGCACACACGGCTAT…	-	MPSVRTYSQAISYLKSLEGKAWNPDNAFGCQCFDTANQYWLYLFNHRLKGVGAADIPTWNDFTNEATVYENTVSFQALPGDVVIFNRNYGGGYGHVGIVISATLDSITILEQNWLGGAYWSPPEVTTRRTHGYDFPMWFIRPFYAKETTANKLRSAVTPVKQDKLSKGKKIMLVAGHGIGAYSNDPGAVANGENERDFNRKNIIPRVKKYLESVGNTVLLYGGNSMNQDLYQDTLYGQRVGNYKDYGMYWIKSEVKPDAIIEFHLDSASPQASGGHVIISDRFPADDIDKALSSALDKTVGKIRGVTPRGDLLNANVSADLNLNYRLIELGFITSTKDLNYIKNNLDSFTKRIAEAINGRQIDAPSSKPSTDKITWNWKGVFYPNPEKAIRVRKTAGLT…	470	CHAP	Amidase_3	SH3_5	-	-	-	-	-	-
B (B3)	B236	aureus	Single gene	ATGATAACAATGCCGTCGGTTAGAACATACAGTCAAGCTATTAGTTATCTTAAAAGTTTAGAAGGTAAGGCGTGGAATCCAGACAATGCGTTTGGATGTCAATGCTTCGATACTGCTAACCAATATTGGCTATATTTATTTAATCACAGGTTGAAAGGTGTGGGCGCTGCTGACATTCCTACATGGAATGATTTCACTAACGAGGCAACCGTTTATGAAAATACTGTGTCGTTTCAAGCATTGCCTGGCGACGTCGTTATTTTTAACCGTAACTATGGCGGTGGTTATGGTCACGTAGGTATCGTAATAAGCGCTACGTTAGATTCTATAACTATTTTAGAGCAGAACTGGCTAGGCGGTGCTTACTGGAGTCCACCAGAAGTTACTACAAGACGCACA…	-	MITMPSVRTYSQAISYLKSLEGKAWNPDNAFGCQCFDTANQYWLYLFNHRLKGVGAADIPTWNDFTNEATVYENTVSFQALPGDVVIFNRNYGGGYGHVGIVISATLDSITILEQNWLGGAYWSPPEVTTRRTHGYDFPMWFIRPFYAKETTANKIRSAVTPVKQDKLSKGKKIMLVAGHGIGAYSNDPGAVANGENERDFNRKNIIPRVKKHLESVGNTVLLYGGNSMNQDLYQDTLYGQRVGNYKDYGMYWIKNEVKPDAIIEFHLDSASPQASGGHVIISDRFPADDIDKALSSALDKTVGKIRGVTPRGDLLNANVSAELNLNYRLIELGFITSMKDLNYIKNNLDSFTKRIAEAINGRQIDAPSSKPSADKITWNWKGVFYPNPEKAIRVRKTP…	473	CHAP	Amidase_3	SH3_5	-	-	-	-	-	-
B (B3)	X2	aureus	Two genes spliced	ATGCAAGCAAAATTAACTAAAAAAGAGTTTATAGAGTGGTTGAAAACATCTGAGGGAAAACAATTTAATATCGACCTTTGGTATGGATTTCAATGCTTTGACTATGCCAATGCAGGTTGGCAAGTCTTATTTGGCTACAACTTAAAAGGTGTAGGTGCCAAAGACATCCCAAGTGCTAATAATTTTAACGGACTAGCTACTGTATACCAAAATACACCAGACTTCTTAGCGCAACCTGGCGACATGGTTGTGTTCGGTAGCAACTACGGTGCTGGATATGGTCACGTAGCATGGGTAATTGAAGCAACTTTAGATTATATCATTGTATATGAGCAGAATTGGCTCGGCGGTGGCTGGACAGACGGTGTACAACAACCTGGCTCTGGTTGGGAAAAAGTT…	GTGTGTCAATCAATGGGTGCAGATAACTCGACGTTCTTAAAAAATGAACAGGCAACTTTCCAAGAGTGCGCTAGATTGTTGAAAAAATGGGGGTTACCAGCAAACAGGAACACAATCCGATTACACAATGAATTTACTTCAACGTCATGCCCGCACAGAAGCTCAGTATTGCATACTGGTTTTGACCCAGTAACGCGTGGTTTATTACCAGAAGATAAACGACTACAGCTTAAAGACTACTTTATCAAGCAGATTAGGGCGTACATGGATGGTAAAATACCGGTTGCCACTGTCTCAAACGAGTCAAGCGCTTCAAGTAATACAGTTAAACCAGTTGCGAGTGCATGGAAACGTAATAAATATGGTACTTACTACATGGAAGAAAGTGCTAGATTCACA…	MQAKLTKKEFIEWLKTSEGKQFNIDLWYGFQCFDYANAGWQVLFGYNLKGVGAKDIPSANNFNGLATVYQNTPDFLAQPGDMVVFGSNYGAGYGHVAWVIEATLDYIIVYEQNWLGGGWTDGVQQPGSGWEKVTRRQHAYDFPMWFIRPNFKSETAPRSVQSPTQAPKKETAKPQPKAVELKIIKDVVKGYDLPKRGSNPKGVNNSEFFINMIMCQSMGADNSTFLKNEQATFQECARLLKKWGLPANRNTIRLHNEFTSTSCPHRSSVLHTGFDPVTRGLLPEDKRLQLKDYFIKQIRAYMDGKIPVATVSNESSASSNTVKPVASAWKRNKYGTYYMEESARFTNGNQPITVRKVGPFLSCPVGYQFQPGGYCDYTSVLLQDNHVWLEYEWQGNFYY…	423	CHAP	Amidase_2	SH3_5		-	-	-	-	-
B (B3)	29	aureus	Single gene	ATGCAAGCAAAATTAACTAAAAAAGAGTTTATAGAGTGGTTGAAAACTTCTGAGGGAAAACAATTCAATGTGGACTTATGGTATGGATTTCAATGCTTTGATTATGCCAATGCTGGTTGGAAAGTTTTGTTTGGATTACTTCTAAAAGGTTTAGGTGCAAAAGATATACCATTTGCAAACAATTTTGATGGACTAGCTACTGTATACCAAAATACACCGGACTTCTTAGCACAACCTGGCGACATGGTGGTATTCGGTAGCAACTACGGTGCTGGATATGGTCACGTTGCATGGGTAATTGAAGCAACTTTAGATTACATCATTGTATATGAGCAGAATTGGCTAGGCGGTGGCTGGACTGACGGAATCGAACAACCCGGCTGGGGTTGGGAAAAAGTT…	-	MQAKLTKKEFIEWLKTSEGKQFNVDLWYGFQCFDYANAGWKVLFGLLLKGLGAKDIPFANNFDGLATVYQNTPDFLAQPGDMVVFGSNYGAGYGHVAWVIEATLDYIIVYEQNWLGGGWTDGIEQPGWGWEKVTRRQHAYDFPMWFIRPNFKSETAPRSVQSPTQAPKKETAKPQPKAVELKIIKDVVKGYDLPKRGSNPKGIVIHNDAGSKGATAEAYRNGLVNAPLSRLEAGIAHSYVSGNTVWQALDESQVGWHTANQIGNKYYYGIEVCQSMGADNATFLKNEQATFQECARLLKKWGLPANRNTIRLHNEFTSTSCPHRSSVLHTGFDPVTRGLLPEDKRLQLKDYFIKQIRAYMDGKIPVATVSNESSASSNTVKPVASAWKRNKYGTYYMEE…	481	CHAP	Amidase_2	SH3_5	-	-	-	-	-	-
B (B3)	ROSA	aureus	Single gene	ATGTTAATGACAAAAAATCAAGCAGAAAAATGGTTTGACAATTCATTAGGGAAACAATTCAACCCAGATGGTTGGTATGGATTTCAGTGTTATGATTACGCCAATATGTTCTTTATGTTAGCGACAGGCGAAAGGCTGCAAGGTTTATATGCTTATAATATCCCGTTTGATAATAAAGCAAAGATTGAAAAATATGGTCAAATAATTAAAAACTATGACAGCTTTTTACCGCAAAAGTTGGATATTGTCGTTTTCCCGTCAAAGTATGGTGGCGGAGCTGGACACGTTGAAATTGTTGAGAGCGCAAATTTAAATACTTTCACATCATTTGGTCAAAACTGGAACGGTAAAGGTTGGACTAATGGCGTTGCGCAACCTGGTTGGGGTCCTGAAACTGTG…	-	MLMTKNQAEKWFDNSLGKQFNPDGWYGFQCYDYANMFFMLATGERLQGLYAYNIPFDNKAKIEKYGQIIKNYDSFLPQKLDIVVFPSKYGGGAGHVEIVESANLNTFTSFGQNWNGKGWTNGVAQPGWGPETVTRHVHYYDNPMYFIRLNFPNNLSVGNKAKGIIKQATTKKEAVIKPKKIMLVAGHGYNDPGAVGNGTNERDFIRKYITPNIAKYLRHAGHEVALYGGSSQSQDMYQDTAYGVNVGNKKDYGLYWVKSQGYDIVLEIHLDAAGESASGGHVIISSQFNADTIDKSIQDVIKNNLGQIRGVTPRNDLLNVNVSAEININYRLSELGFITNKNDMDWIKKNYDLYSKLIAGAIHGKPIGGLVAGNVKTSAKNKKNPPVPAGYTLDKNNVP…	484	CHAP	Amidase_3	SH3_5	-	-	-	-	-	-
B (B4)	IME1365_01	haemolyticus	Single gene	ATGGCAGAAAAATGGAATGGCGTTCCCGTTAAATATGATTTTTTACCGATTGGGACACGTAGAAGTGGGCAACCCTTAACAAGTAAAAAACCATTATTTGCGGTAGCACATGATACAGGTAATCCTGAAACAACAGCACAAACAAACGTGAATTATTATAAAAATACGTATATGATTGATTGGTCAATCGTCGCAAGCGCTCATATTTTTGTTGATGATAAAGAATGTATTGTCTGTATTCCAGTTACCGAAAAAGCATGGCACGTTTTATACAATACGCCAACTGACAACCAATGGTATAACGCTGATGCAAATGATGTAGCGTTTGGCGTGGAAGGTAGTTACTTCCCTAGTAGTCAAAAACGTTCTCGTAAGTCATTAGATAATATGGCACGTGTA…	-	MAEKWNGVPVKYDFLPIGTRRSGQPLTSKKPLFAVAHDTGNPETTAQTNVNYYKNTYMIDWSIVASAHIFVDDKECIVCIPVTEKAWHVLYNTPTDNQWYNADANDVAFGVEGSYFPSSQKRSRKSLDNMARVLAYLCNYWDIDYKTEVPGHQDIQADKIDPGNLLEACGYSRNVKHLDKQIAKYINGVKPAPSKKLSTKTSKKPTPSPKSVVKYKQAIEYMHSLKGQFVDFDNMYAYQCADLSVDFIYHVTGGVRFYGNAKELHTLNAMPKGWKVVKNTRNYVPPICAIAVYTEGIYREWGHTGLVWDNSGGTNTFTILEQNYDGNANTPAKLREDDYTGLTHFIVPDFADDSVDLTDIKEVKKSERKSNSSISVNKKPPKKLTWSNQAYFKAIADNA…	569	Amidase_2	CHAP	-		-	-	-	-	-
B (B4)	37	aureus	Single gene	ATGACAGCAACACTGACTAAAGAGGAATTCATAAAGTGGCTTAATAATTCTGTCGGAAAGCAATATAACGAGGACCTTTGGTACGGTTTCCAATGTTTCGATTATGCAAATGCAGGTTGGAAGTTGTTATTCGGTCACCTTCTTAAAGGTATTGGAGCAAAAGATATTCCAAACGCTAATGATTTCACTAATGAAGCGACAGTATATCAAAACACACCTGATTTCTTAGCGCAACCAGGTGATCTAGTTGTATTCGGAAGCAACTATGGTGCAGGATACGGTCATGTAGCTTGGGTGATTGAAGCAACTTTAGACTATATTATCGTTTTAGAGCAAAACTGGCTTGGCGGTGGCTGGACTGATGGTATCGAACAACCTGGTTGGGGTTGGGAAAAGGTA…	-	MTATLTKEEFIKWLNNSVGKQYNEDLWYGFQCFDYANAGWKLLFGHLLKGIGAKDIPNANDFTNEATVYQNTPDFLAQPGDLVVFGSNYGAGYGHVAWVIEATLDYIIVLEQNWLGGGWTDGIEQPGWGWEKVTRRQHAYDFPMFFIRPKFKTATATRSAQSPTQSVKKADSKKKAKPVKLNIVKDVVKGYNLPKRGYNPKFIVIHNDAGSKGATAQAYRNGLVNAPLSRLEAGIAHSYVSGNTVWQALDESQVGWHTANQYGNKNGYGIEVCQSIGADDKTFLKNEQATFQECARLLKKWGLPANRNTIRLHNEFTSTSCPHRSAELHTGFNPVTQGLLPKDKQLKLKDYFIKQIRAYMNGKVPIATVTQGTSASSNTAKPVAGAWRRNSYGTYYMEE…	481	CHAP	Amidase_2	SH3_5	-	-	-	-	-	-
B (B4)	EW	aureus	Single gene	ATGACAGCGAAACTCACTAAGCAAGAATTTATAAATTGGCTTAAACAATCTGAAGGCAAACAGTACGACATGGACGGGTGGTATGGATTCCAATGTTTCGACTATGCCAATGCAGGGTGGCAACAATTATTTGGTTATAATTTAAGTGGTGCTGGTGCCAAAGATATCCCGTTTGTTAATAACTTCACTGGTAAAGCAAAAATCATTCAAAACACACCTGAATTCATTGCAGAGGCTGGAGACATGGTAGTATTTAATAATAAATATGGTGGCGGATATGGCCACGTTGCGTGGGTTATTAGTGCAGATATTAACAACATTACAGTCATTGAACAAAACTGGTTAGGTGGCGGTTGGACTAATGGACCCGAACAAGGTGGTACAGGTTGGGAAAAAGCG…	-	MTAKLTKQEFINWLKQSEGKQYDMDGWYGFQCFDYANAGWQQLFGYNLSGAGAKDIPFVNNFTGKAKIIQNTPEFIAEAGDMVVFNNKYGGGYGHVAWVISADINNITVIEQNWLGGGWTNGPEQGGTGWEKATRRTHGYDFPMWFIRPNFKQTDVTVKSSQSATVGDKKSTVKQQAKPVKLQIVKDVVQGYKLPQRGYKPKYIVIHNDAGSKYATAESYRNGLVKAPLSRLEAGIAHSYVSGSTVWQALDESQVGWHTASKNGNRDGYGIEVCQSMGADNATFLKNEQATFQECARLLKKWGLPANRNTIRLHNEFVSTSCPHRSALLHTGFDPVSKGAMPKDKQLELKDYFIKQIRAFMNGDIPVATVSNKSSASSNTVKPIASAWKRNSYGTYYMA…	482	CHAP	Amidase_2	SH3_5	-	-	-	-	-	-
B (B4)	vB_SepiS-phiIPLA5	epidermidis	Single gene	ATGGCAGAAAAATGGAATGGAGTACCAGTGCGTTACGATTTGTTGCCAATTGGAACACGTCGGAGTGGAGAAGCATTACACACTAAAAATGGAAAACCTAGTTTTGCAGTTATTCATGATACCGGGAATCCAAATACTACTGCACAAGATAATGTGAATTATTATAAAAATACGTATAATATTGCTTGGAGCATGGTAGCAAGTGCTCATATTTTTGTAGATGATAAAGAAGCAATTATATGTATTCCGGTTACAGAGGTAGCATGGCACGTCATGTTGAATACTACTATAGATAATCAGTGGTATAATGCTGATGCTGACTATGCAGCATTTGGTGTAGAAGCATGTTACTTCACAGATAAGAAACGTAGCTTAAAGTCATTAGATAATGCAGCACGT…	-	MAEKWNGVPVRYDLLPIGTRRSGEALHTKNGKPSFAVIHDTGNPNTTAQDNVNYYKNTYNIAWSMVASAHIFVDDKEAIICIPVTEVAWHVMLNTTIDNQWYNADADYAAFGVEACYFTDKKRSLKSLDNAARIMAYLTKFWKINYKNEMPGHQDIQYDKQDPGNLLEACGLGRNTSIFDGYVAKHIDGVKVPKVSNKKAGNKGKNKEKPKSKPSTKDYQSAINYMYSLKGKFVDFDNRWAYQCMDLAVDYVYHITNGKVRMWGNAKDSILNIFPKGWKIVKNTPDYVPPVGAIGVCTYGIYQRYGHIYLVWDNSGGTNTQTVLEQNFDGNADTPAKLRVDNFYGTTHYIVPSFVDEDYDVNKIKTVTTRKATNKYNGKRVPKNLVWSKTPHYIAKADS…	574	Amidase_2	CHAP	-	-	-	-	-	-	-
B (B4)	CNPH82	epidermidis	Single gene	ATGACAAATAAAACTAGAAGTCAAGCGCATGCTTATTTAGACAGGTTAAAAGGTTATTGGTGGGATTTCGACGGTGTTTATGGCGCACAATGTTTTGATTTAGCCAATCAATATTGGTACTACGTAACAGGTCATACTTTAAGTGGTATGTACGCTAAAGATATACCTTTTGTTAATGATTTTAACGGATACGCGAATGTTGTAAAAAATTATAACTCTTATATTCCTAAAAAAGGTACTTTAGTTGTTTTTCCTTACGAATATGGTAACGGATGTGGTCATGTTGCTATTATAGAAAGTGCTACTCAAAATTATTTCTATAGTTTGGATCAAAATTGGTATGGCGGGGCAAGAAATAATCCGCCAGAGGTTGCTCAAACAATATACCACGAATATCAC…	-	MTNKTRSQAHAYLDRLKGYWWDFDGVYGAQCFDLANQYWYYVTGHTLSGMYAKDIPFVNDFNGYANVVKNYNSYIPKKGTLVVFPYEYGNGCGHVAIIESATQNYFYSLDQNWYGGARNNPPEVAQTIYHEYHPDMYFVEPLYSKETKVSKIKAKTTKPKPVKKVKKRKVMIVAGHGYNDPGAIGNGYNERDFIRKNIVDNVSKYLKDAGHTVGIYGKKQDMYQDTAYGVRVGNHRDYGLYWVKSQGYDTVIEFHLDSAGPKATGGHTIIPAGYPANITDKNIQAALKQSVGTIRGITQRNDLLNCNVANDIGIDYRLVELGFITSYKDMKYINENIKPFTKSIASAINGKPIGGTSAGKVKSVKKTWDWKGRFYPNTTIKVRKKPNGEIVEKGSWLYG…	460	CHAP	Amidase_3	SH3_5	-	-	-	-	-	-
B (B4)	CNPx	epidermidis	Single gene	ATGACAAATAAAACTAGAAGTCAAGCGCATGCTTATTTAGACAGGTTAAAAGGTTATTGGTGGGATTTCGACGGTGTTTATGGCGCACAATGTTTTGATTTAGCCAATCAATATTGGTACTACGTAACAGGTCATACTTTAAGTGGTATGTACGCTAAAGATATACCTTTTGTTAATGATTTTAACGGATACGCGAATGTTGTAAAAAATTATAACTCTTATATTCCTAAAAAAGGTACTTTAGTTGTTTTTCCTTACGAATATGGTAACGGATGTGGTCATGTTGCTATTATAGAAAGTGCTACTCAAAATTATTTCTATAGTTTGGATCAAAATTGGTATGGCGGGGCAAGAAATAATCCGCCAGAGGTTGCTCAAACAATATACCACGAATATCAC…	-	MTNKTRSQAHAYLDRLKGYWWDFDGVYGAQCFDLANQYWYYVTGHTLSGMYAKDIPFVNDFNGYANVVKNYNSYIPKKGTLVVFPYEYGNGCGHVAIIESATQNYFYSLDQNWYGGARNNPPEVAQTIYHEYHPDMYFVEPLYSKETKVSKIKAKTTKPKPVKKVKKRKVMIVAGHGYNDPGAIGNGYNERDFIRKNIVDNVSKYLKDAGHTVGIYGKKQDMYQDTAYGVRVGNHRDYGLYWVKSQGYDTVIEFHLDSAGPKATGGHTIIPAGYPANITDKNIQAALKQSVGTIRGITQRNDLLNCNVANDIGIDYRLVELGFITSYKDMKYINENIKPFTKSIASAINGKPIGGTSAGKVKSVKKTWDWKGRFYPNTTIKVRKKPNGEIVEKGSWLYG…	460	CHAP	Amidase_3	SH3_5	-	-	-	-	-	-
B (B4)	PH15	epidermidis	Single gene	ATGACAAACAAAACGAGAAGTCAAGCACATGCCTATTTAGACAGGTTGAAAGGTTATTGGTGGGATTTCGACGGTGTTTATGGCGCACAATGTTTCGATTTAGCCAATCAATATTGGTACTACGTAACAGGTCGTACTTTGAGTGGTATGTACGCTAAAGATATACCTTTTGTCAATGATTTTAATGGATACGCGAATGTTGTAAAAAATTATAATTCTTACATTCCTAAAAAAGGTACTTTAGTTGTTTTTCCTTACGAGTATGGTAATGGATGTGGTCACGTTGCTATTATAGAAAGTGCTACTCAAAATTATTTCTATAGTTTGGATCAAAATTGGTATGGTGGTGCAAGAAATAATCCGCCAGAGGTCGCTCAAACAATATACCACGAATATCAC…	-	MTNKTRSQAHAYLDRLKGYWWDFDGVYGAQCFDLANQYWYYVTGRTLSGMYAKDIPFVNDFNGYANVVKNYNSYIPKKGTLVVFPYEYGNGCGHVAIIESATQNYFYSLDQNWYGGARNNPPEVAQTIYHEYHPDMYFVEPLYSKETKVSKIKAKTTKPKPVKKVKKRKVMIVAGHGYNDPGAIGNGYNERDFIRKNIVDNVSKYLKDAGHTVGIYGKKQDMYQDTAYGVRVGNHRDYGLYWVKSQGYDTVIEFHLDSAGPKATGGHTIIPAGYPANIIDKNIQEALKQSVGVIRGITQRNDLLNCNVANDIGIDYRLVELGFITSYKDMKYINKNIKPFTKSIASAINGKPIGGTSAGKVKSVKKTWDWKGRFYPNTTIKVRKKPNGEIVEKGSWLYG…	460	CHAP	Amidase_3	SH3_5	-	-	-	-	-	-
B (B4)	vB_SepiS-phiIPLA7	epidermidis	Single gene	ATGACAAATAAAACTAGAAATCAAGCGCATGCTTATTTAGACAGGTTAAAAGGTTATTGGTGGGATTTCGACGGTGTTTATGGCGCACAATGTTTTGATTTAGCCAATCAATATTGGTACTACGTAACAGGTCATACTTTAAGTGGTATGTACGCTAAAGATATACCTTTTGTTAATGATTTTAACGGATACGCGAATGTTGTAAAAAATTATAACTCTTATATTCCTAAAAAAGGTACTTTAGTTGTTTTTCCTTACGAATATGGTAACGGATGTGGTCATGTTGCTATTATAGAAAGTGCTACTCAAAATTATTTCTATAGTTTGGATCAAAATTGGTATGGCGGGGCAAGAAATAATCCGCCAGAGGTTGCTCAAACAATATACCACGAATATCAC…	-	MTNKTRNQAHAYLDRLKGYWWDFDGVYGAQCFDLANQYWYYVTGHTLSGMYAKDIPFVNDFNGYANVVKNYNSYIPKKGTLVVFPYEYGNGCGHVAIIESATQNYFYSLDQNWYGGARNNPPEVAQTIYHEYHPDMYFVEPLYSKETKVSKIKAKTTKPKPVKKVKKRKVMIVAGHGYNDPGAIGNGYNERDFIRKNIVDNVSKYLKDAGHTVGIYGKKQDMYQDTAYGVRVGNHRDYGLYWVKSQGYDTVIEFHLDSAGPKATGGHTIIPAGYPANITDKNIQAALKQSVGTIRGITQRNDLLNCNVANDIGIDYRLVELGFITSYKDMKYINENIKPFTKSIASAINGKPIGGTSAGKVKSVKKTWDWKGRFYPNTTIKVRKKPNGEIVEKGSWLYG…	460	CHAP	Amidase_3	SH3_5	-	-	-	-	-	-
B (B4)	IME1348_01	epidermidis	Single gene	ATGACAAATAAAACTAGAAGTCAAGCGCATGCTTATTTAGACAGGTTAAAAGGTTATTGGTGGGATTTCGACGGTGTTTATGGCGCACAATGTTTTGATTTAGCCAATCAATATTGGTACTACGTAACAGGTCATACTTTAAGTGGTATGTACGCTAAAGATATACCTTTTGTTAATGATTTTAACGGATACGCGAATGTTGTAAAAAATTATAACTCTTATATTCCTAAAAAAGGTACTTTAGTTGTTTTTCCTTACGAATATGGTAACGGATGTGGTCATGTTGCTATTATAGAAAGTGCTACTCAAAATTATTTCTATAGTTTGGATCAAAATTGGTATGGCGGGGCAAGAAATAATCCGCCAGAGGTTGCTCAAACAATATACCACGAATATCAC…	-	MTNKTRSQAHAYLDRLKGYWWDFDGVYGAQCFDLANQYWYYVTGHTLSGMYAKDIPFVNDFNGYANVVKNYNSYIPKKGTLVVFPYEYGNGCGHVAIIESATQNYFYSLDQNWYGGARNNPPEVAQTIYHEYHPDMYFVEPLYSKETKVSKIKAKTTKPKPVKKVKKRKVMIVAGHGYNDPGAIGNGYNERDFIRKNIVDNVSKYLKDAGHTVGIYGKKQDMYQDTAYGVRVGNHRDYGLYWVKSQGYDTVIEFHLDSAGPKATGGHTIIPAGYPANITDKNIQAALKQSVGTIRGITQRNDLLNCNVANDIGIDYRLVELGFITSYKDMKYINENIKPFTKSIASAINGKPIGGTSAGKVKSVKKTWDWKGRFYPNTTIKVRKKPNGEIVEKGSWLYG…	460	CHAP	Amidase_3	SH3_5	-	-	-	-	-	-
B (B5)	42E	aureus	Single gene	ATGAAAACATACAGTGAAGCAAGAGCAAGATTACGTTGGTATCAAGGTAGATATATTGATTTTGATGGCTGGTATGGTTACCAATGTGCCGATTTAGCAGTTGATTATATTTATTGGCTATTAGGTATTAGAATGTGGGGGAATGCAAAAGATGCAATCAATAACGATTTTAAAAACATGGCAACAGTATATGAAAACACACCATCGTTTGTTCCACAAATAGGTGATGTGGCTGTATTTACCAAAGGAATATATAAACAATACGGTCATATTGGTTTAGTGTTTAATGGCGGTAATACAAATCAATTTTTAATTTTAGAACAAAACTATGACGGTAACGCAAATACGCCTGCAAAGTTACGTTGGGATAATTACTATGGCTGTACACACTTTATTAGA…	-	MKTYSEARARLRWYQGRYIDFDGWYGYQCADLAVDYIYWLLGIRMWGNAKDAINNDFKNMATVYENTPSFVPQIGDVAVFTKGIYKQYGHIGLVFNGGNTNQFLILEQNYDGNANTPAKLRWDNYYGCTHFIRPKYKSEGLVNKITNKINPPVQKVVGKSASKITVGSKAPYNLKWSKGAYFNAKIDGLGATSATRYGDNRTNYRFDVGQAVYAPGTLIYVFEIIDGWCRIYWNNHNEWIWHERLIVKEVY	251	CHAP	-	SH3_3	-	-	-	-	-	-
B (B5)	phiSLT	aureus	Single gene	ATGTTGATAACAAAAAACCAAGCAGAAAAATGGTTTGATAATTCATTAGGGAAGCAGTTCAATCCTGATTTGTTTTATGGATTTCAGTGTTATGATTACGCCAATATGTTCTTTATGTTAGCGACAGGCGAAAGGCTGCAAGGTTTATATGCTTATAATATCCCGTTTGATAATAAAGCAAAGATTGAAAAATATGGTCAAATAATTAAAAACTATGACAGCTTTTTACCGCAAAAGTTGGATATTGTCGTTTTCCCGTCAAAGTATGGTGGCGGAGCTGGACACGTTGAAATTGTTGAGAGCGCAAATTTAAACACTTTCACATCATTTGGTCAAAACTGGAACGGTAAAGGTTGGACTAATGGCGTTGCGCAACCTGGTTGGGGTCCTGAAACTGTG…	-	MLITKNQAEKWFDNSLGKQFNPDLFYGFQCYDYANMFFMLATGERLQGLYAYNIPFDNKAKIEKYGQIIKNYDSFLPQKLDIVVFPSKYGGGAGHVEIVESANLNTFTSFGQNWNGKGWTNGVAQPGWGPETVTRHVHYYDNPMYFIRLNFPNNLSVGNKAKGIIKQATTKKEAVIKPKKIMLVAGHGYNDPGAVGNGTNERDFIRKYITPNIAKYLRHAGHEVALYGGSSQSQDMYQDTAYGVNVGNKKDYGLYWVKSQGYDIVLEIHLDAAGESASGGHVIISSQFNADTIDKSIQDVIKNNLGQIRGVTPRNDLLNVNVSAEININYRLSELGFITNKNDMDWIKKNYDLYSKLIAGAIHGKPIGGVVASEVKAPVKNEKNPPVPAGYTLDKNNVP…	484	CHAP	Amidase_3	SH3_5	-	-	-	-	-	-
B (B5)	Phi12	aureus	Single gene	ATGTTGATAACAAAAAACCAAGCAGAAAAATGGTTTGATAATTCATTAGGGAAGCAGTTCAATCCTGATTTGTTTTATGGATTTCAGTGTTACGATTACGCAAATATGTTTTTTATGATAGCAACAGGCGAAAGGTTACAAGGTTTATACGCTTATAATATTCCATTTGATAATAAAGCAAGGATTGAAAAATACGGGCAAATAATTAAAAACTATGATAGCTTTTTACCGCAAAAGTTGGACATTGTCGTTTTCCCGTCAAAGTATGGTGGCGGAGCTGGACATGTTGAAATTGTTGAGAGCGCTAATCTAAACACTTTCACATCGTTTGGCCAAAATTGGAATGGTAAAGGTTGGACAAATGGCGTTGCGCAACCTGGTTGGGGTCCCGAAACCGTT…	-	MLITKNQAEKWFDNSLGKQFNPDLFYGFQCYDYANMFFMIATGERLQGLYAYNIPFDNKARIEKYGQIIKNYDSFLPQKLDIVVFPSKYGGGAGHVEIVESANLNTFTSFGQNWNGKGWTNGVAQPGWGPETVTRHVHYYDDPMYFIRLNFPDKVSVGDKAKSVIKQATAKKQAVIKPKKIMLVAGHGYNDPGAVGNGTNERDFIRKYITPNIAKYLRHAGHEVALYGGSSQSQDMYQDTAYGVNVGNNKDYGLYWVKSHGYDIVLEIHLDAAGESASGGHVIISSQFNADTIDKSIQDVIKNNLGQIRGVTPRNDLLNVNVSAEININYRLSELGFITNKNDMDWIKKNYDLYSKLIAGAIHGKPIGGLVAGNVKTSAKNQKNPPVPAGYTLDKNNVP…	484	CHAP	Amidase_3	SH3_5	-	-	-	-	-	-
B (B5)	YMC/09/04/R1988	aureus	Single gene	ATGTTGATAACAAAAAACCAAGCAGAAAAATGGTTTGATAATTCATTAGGGAAGCAGTTCAATCCTGATTTGTTTTATGGATTTCAGTGTTACGATTACGCAAATATGTTTTTTATGATAGCAACAGGCGAAAGGTTACAAGGTTTATACGCTTATAATATTCCATTTGATAATAAAGCAAGGATTGAAAAATACGGGCAAATAATTAAAAACTATGATAGCTTTTTACCGCAAAAGTTGGATATTGTCGTTTTCCCGTCAAAGTATGGTGGCGGAGCTGGACATGTTGAAATTGTTGAGAGCGCAAATTTAAACACTTTCACATCATATGGGCAAAATTGGAATGGTAAAGGTTGGACAAATGGCGTTGCGCAACCTGGTTGGGGTCCTGAAACTGTT…	-	MLITKNQAEKWFDNSLGKQFNPDLFYGFQCYDYANMFFMIATGERLQGLYAYNIPFDNKARIEKYGQIIKNYDSFLPQKLDIVVFPSKYGGGAGHVEIVESANLNTFTSYGQNWNGKGWTNGVAQPGWGPETVTRHVHYYDDPMYFIRLNFPDKVSVGDKAKSVIKQATAKKQAVIKPKKIMLVAGHGYNDPGAVGNGTNERDFIRKYITPNIAKYLRHAGHEVALYGGSSQSQDMYQDTAYGVNVGNKKDYGLYWVKSQGYDIVLEIHLDAAGESASGGHVIISSQFNADTIDKSIQDVIKNNLGQIRGVTPRNDLLNVNVSAEINMNYRLSELGFITNKKDMDWIKKNYDLYSKLIAGAIHGKPIGGLVAGNVKTSAKNQKNPPVPAGYTPDKNNVP…	484	CHAP	Amidase_3	SH3_5	-	-	-	-	-	-
B (B5)	StauST398-2	aureus	Single gene	ATGCAAGCAAAACTAACTAAAAAAGAGTTTATAGAGTGGTTGAAAACATCTGAGGGAAAACAATATAATGCGGACGGATGGTATGGATTTCAATGCTTTGACTATGCCAATGCAGGTTGGCAAGTCTTATTTGGCTACAACTTAAAAGGTGTAGGTGCCAAAGACATCCCAAGTGCCAACAATTTTGACGGACTAGCTACTGTATACCAAAATACACCAGACTTCTTAGCGCAACCTGGCGACATGGTTGTATTCGGTAGTAATTATGGTGCTGGATATGGTCACGTAGCATGGGTAATTGAAGCAACTTTAGATTATATCATTGTATATGAGCAGAATTGGCTCGGCGGTGGCTGGACAGACGGTGTACAACAACCTGGCTCTGGTTGGGAAAAAGTT…	-	MQAKLTKKEFIEWLKTSEGKQYNADGWYGFQCFDYANAGWQVLFGYNLKGVGAKDIPSANNFDGLATVYQNTPDFLAQPGDMVVFGSNYGAGYGHVAWVIEATLDYIIVYEQNWLGGGWTDGVQQPGSGWEKVTRRQHAYDFPMWFIRPNFKSETAPRSVQSPTQASKKETAKPQPKAVELKIIKDVVKGYDLPKRGGNPKGIVIHNDAGSKGATAEAYRNGLVNAPLSRLEAGIAHSYVSGNTVWQALDESQVGWHTKNQIGNKYGYGIEVCQSMGADNATFLKNEQATFQECARLLKKWGLPANRNTIRLHNEFISTSCPHRSSVLHTGFDPITRGLLPEDKRLQLKDYFIKQIRAYMDGKIPVATVSNESSASSNTVKPVASAWKRNKYGTYYMEE…	481	CHAP	Amidase_2	SH3_5	-	-	-	-	-	-
B (B5)	tp310-2	aureus	Single gene	ATGTTAATGACAAAAAATCAAGCAGAAAAATGGTTTGACAATTCATTAGGGAAACAATTCAACCCAGATGGTTGGTATGGATTTCAGTGTTATGATTACGCCAATATGTTCTTTATGTTAGCGACAGGCGAAAGGCTGCAAGGTTTATATGCTTATAATATCCCGTTTGATAATAAAGCAAAGATTGAAAAATATGGTCAAATAATTAAAAACTATGACAGCTTTTTACCGCAAAAGTTGGATATTGTCGTTTTCCCGTCAAAGTATGGTGGCGGAGCTGGACACGTTGAAATTGTTGAGAGCGCAAATTTAAACACTTTCACATCATTTGGTCAAAACTGGAACGGTAAAGGTTGGACTAATGGCGTTGCGCAACCTGGTTGGGGTCCTGAAACTGTG…	-	MLMTKNQAEKWFDNSLGKQFNPDGWYGFQCYDYANMFFMLATGERLQGLYAYNIPFDNKAKIEKYGQIIKNYDSFLPQKLDIVVFPSKYGGGAGHVEIVESANLNTFTSFGQNWNGKGWTNGVAQPGWGPETVTRHVHYYDNPMYFIRLNFPNNLSVGNKAKGIIKQATTKKEAVIKPKKIMLVAGHGYNDPGAVGNGTNERDFIRKYITPNIAKYLRHAGHEVALYGGSSQSQDMYQDTAYGVNVGNKKDYGLYWVKSQGYDIVLEIHLDAAGESASGGHVIISSQFNADTIDKSIQDVIKNNLGQIRGVTPRNDLLNVNVSAEININYRLSELGFITNKKDMDWIKKNYDLYSKLIAGAIHGKPIGGLVAGNVKTSAKNQKNPPVPAGYTLDKNNVP…	484	CHAP	Amidase_3	SH3_5	-	-	-	-	-	-
B (B5)	3A	aureus	Single gene	ATGTTGATAACAAAAAACCAAGCAGAAAAATGGTTTGATAATTCATTAGGGAAGCAGTTCAATCCTGATTTGTTTTATGGATTTCAGTGTTACGATTACGCAAATATGTTTTTTATGATAGCAACAGGCGAAAGGTTACAAGGTTTATACGCTTATAATATTCCATTTGATAATAAAGCAAGGATTGAAAAATACGGGCAAATAATTAAAAACTATGATAGCTTTTTACCGCAAAAGTTGGACATTGTCGTTTTCCCGTCAAAGTATGGTGGCGGAGCTGGACATGTTGAAATTGTTGAGAGCGCTAATCTAAACACTTTCACATCGTTTGGCCAAAATTGGAATGGTAAAGGTTGGACAAATGGCGTTGCGCAACCTGGTTGGGGTCCCGAAACCGTT…	-	MLITKNQAEKWFDNSLGKQFNPDLFYGFQCYDYANMFFMIATGERLQGLYAYNIPFDNKARIEKYGQIIKNYDSFLPQKLDIVVFPSKYGGGAGHVEIVESANLNTFTSFGQNWNGKGWTNGVAQPGWGPETVTRHVHYYDDPMYFIRLNFPDKVSVGDKAKSVIKQATAKKQAVIKPKKIMLVAGHGYNDPGAVGNGTNERDFIRKYITPNIAKYLRHAGHEVALYGGSSQSQDMYQDTAYGVNVGNKKDYGLYWVKSQGYDIVLEIHLDAAGESASGGHVIISSQFNADTIDKSIQDVIKNNLGQIRGVTPRNDLLNVNVSAEININYRLSELGFITNKNDMDWIKKNYDLYSKLIAGAIHGKPIGGVISSEVKTPVKNEKNPPVPAGYTPDKNNVP…	484	CHAP	Amidase_3	SH3_5	-	-	-	-	-	-
B (B5)	47	aureus	Single gene	ATGTTGATAACAAAAAACCAAGCAGAAAAATGGTTTGATAATTCATTAGGGAAGCAGTTCAATCCTGATTTGTTTTATGGATTTCAGTGTTACGATTACGCAAATATGTTTTTTATGATAGCAACAGGCGAAAGGTTACAAGGTTTATACGCTTATAATATTCCATTTGATAATAAAGCAAGGATTGAAAAATACGGGCAAATAATTAAAAACTATGATAGCTTTTTACCGCAAAAGTTGGACATTGTCGTTTTCCCGTCAAAGTATGGTGGCGGAGCTGGACATGTTGAAATTGTTGAGAGCGCTAATCTAAACACTTTCACATCGTTTGGCCAAAATTGGAATGGTAAAGGTTGGACAAATGGCGTTGCGCAACCTGGTTGGGGTCCCGAAACCGTT…	-	MLITKNQAEKWFDNSLGKQFNPDLFYGFQCYDYANMFFMIATGERLQGLYAYNIPFDNKARIEKYGQIIKNYDSFLPQKLDIVVFPSKYGGGAGHVEIVESANLNTFTSFGQNWNGKGWTNGVAQPGWGPETVTRHVHYYDDPMYFIRLNFPDKVSVGDKAKSVIKQATAKKQAVIKPKKIMLVAGHGYNDPGAVGNGTNERDFIRKYITPNIAKYLRHAGHEVALYGGSSQSQDMYQDTAYGVNVGNNKDYGLYWVKSHGYDIVLEIHLDAAGESASGGHVIISSQFNADTIDKSIQDVIKNNLGQIRGVTPRNDLLNVNVSAEININYRLSELGFITNKNDMDWIKKNYDLYSKLIAGAIHGKPIGGLVAGNVKTSAKNQKNPPVPAGYTLDKNNVP…	484	CHAP	Amidase_3	SH3_5	-	-	-	-	-	-
B (B5)	LH1	aureus	Single gene	ATGTTGATAACAAAAAACCAAGCAGAAAAATGGTTTGATAATTCATTAGGGAAGCAGTTCAATCCTGATTTGTTTTATGGATTTCAGTGTTACGATTACGCAAATATGTTTTTTATGATAGCAACAGGCGAAAGGTTACAAGGTTTATACGCTTATAATATTCCATTTGATAATAAAGCAAGGATTGAAAAATACGGGCAAATAATTAAAAACTATGATAGCTTTTTACCGCAAAAGTTGGACATTGTCGTTTTCCCGTCAAAGTATGGTGGCGGAGCTGGACATGTTGAAATTGTTGAGAGCGCTAATCTAAACACTTTCACATCGTTTGGCCAAAATTGGAATGGTAAAGGTTGGACAAATGGCGTTGCGCAACCTGGTTGGGGTCCCGAAACCGTT…	-	MLITKNQAEKWFDNSLGKQFNPDLFYGFQCYDYANMFFMIATGERLQGLYAYNIPFDNKARIEKYGQIIKNYDSFLPQKLDIVVFPSKYGGGAGHVEIVESANLNTFTSFGQNWNGKGWTNGVAQPGWGPETVTRHVHYYDDPMYFIRLNFPDKVSVGDKAKSVIKQATAKKQAVIKPKKIMLVAGHGYNDPGAVGNGTNERDFIRKYITPNIAKYLRHAGHEVALYGGSSQSQDMYQDTAYGVNVGNNKDYGLYWVKSQGYDIVLEIHLDAAGESASGGHVIISSQFNADTIDKSIQDVIKNNLGQIRGVTPRNDLLNVNVSAEININYRLSELGFITNKKDMDWIKKNYDLYSKLIAGAIHGKPIGGLVAGNVKTSAKNQKNPPVPAGYTPDKNNVP…	484	CHAP	Amidase_3	SH3_5	-	-	-	-	-	-
B (B5)	phi2958PVL	aureus	Single gene	ATGTTGATAACAAAAAACCAAGCAGAAAAATGGTTTGATAATTCATTAGGGAAGCAGTTCAATCCTGATTTGTTTTATGGATTTCAGTGTTACGATTACGCAAATATGTTTTTTATGATAGCAACAGGCGAAAGGTTACAAGGTTTATACGCTTATAATATTCCATTTGATAATAAAGCAAGGATTGAAAAATACGGGCAAATAATTAAAAACTATGATAGCTTTTTACCGCAAAAGTTGGACATTGTCGTTTTCCCGTCAAAGTATGGTGGCGGAGCTGGACATGTTGAAATTGTTGAGAGCGCTAATCTAAACACTTTCACATCGTTTGGCCAAAATTGGAATGGTAAAGGTTGGACAAATGGCGTTGCGCAACCTGGTTGGGGTCCCGAAACCGTT…	-	MLITKNQAEKWFDNSLGKQFNPDLFYGFQCYDYANMFFMIATGERLQGLYAYNIPFDNKARIEKYGQIIKNYDSFLPQKLDIVVFPSKYGGGAGHVEIVESANLNTFTSFGQNWNGKGWTNGVAQPGWGPETVTRHVHYYDDPMYFIRLNFPDKVSVGDKAKSVIKQATAKKQAVIKPKKIMLVAGHGYNDPGAVGNGTNERDFIRKYITPNIAKYLRHAGHEVALYGGSSQSQDMYQDTAYGVNVGNNKDYGLYWVKSQGYDIVLEIHLDAAGEIASGGHVIISSQFNADTIDKSIQDVIKNNLGQIRGVTPRNDLLNVNVSAEININYRLSELGFITNKKDMDWIKKNYDLYSKLIAGAIHGKPIGGLVAGNVKTSAKNQKNPPVPAGYTLDKNNVP…	484	CHAP	Amidase_3	SH3_5	-	-	-	-	-	-
B (B5)	phiSa2wa_st1	aureus	Single gene	ATGTTGATAACAAAAAACCAAGCAGAAAAATGGTTTGATAATTCATTAGGGAAGCAGTTCAATCCTGATTTGTTTTATGGATTTCAGTGTTACGATTACGCAAATATGTTTTTTATGATAGCAACAGGCGAAAGGTTACAAGGTTTATACGCTTATAATATTCCATTTGATAATAAAGCAAGGATTGAAAAATACGGGCAAATAATTAAAAACTATGATAGCTTTTTACCGCAAAAGTTGGACATTGTCGTTTTCCCGTCAAAGTATGGTGGCGGAGCTGGACATGTTGAAATTGTTGAGAGCGCTAATCTAAACACTTTCACATCGTTTGGCCAAAATTGGAATGGTAAAGGTTGGACAAATGGCGTTGCGCAACCTGGTTGGGGTCCCGAAACCGTT…	-	MLITKNQAEKWFDNSLGKQFNPDLFYGFQCYDYANMFFMIATGERLQGLYAYNIPFDNKARIEKYGQIIKNYDSFLPQKLDIVVFPSKYGGGAGHVEIVESANLNTFTSFGQNWNGKGWTNGVAQPGWGPETVTRHVHYYDDPMYFIRLNFPDKVSVGDKAKSVIKQATAKKQAVIKPKKIMLVAGHGYNDPGAVGNGTNERDFIRKYITPNIAKYLRHAGHEVALYGGSSQSQDMYQDTAYGVNVGNNKDYGLYWVKSQGYDIVLEIHLDAAGESASGGHVIISSQFNADTIDKSIQDVIKNNLGQIRGVTPRNDLLNVNVSAEININYRLSELGFITNKKDMDWIKKNYDLYSKLIAGAIHGKPIGGLVAGNVKTSAKNQKNPPVPAGYTLDKNNVP…	484	CHAP	Amidase_3	SH3_5	-	-	-	-	-	-
B (B5)	P240	aureus	Single gene	ATGTTGATAACAAAAAACCAAGCAGAAAAATGGTTTGATAATTCATTAGGGAAGCAGTTCAATCCTGATTTGTTTTATGGATTTCAGTGTTATGATTACGCCAATATGTTCTTTATGTTAGCGACAGGCGAAAGGCTGCAAGGTTTATATGCTTATAATATCCCGTTTGATAATAAAGCAAAGATTGAAAAATATGGTCAAATAATTAAAAACTATGACAGCTTTTTACCGCAAAAGTTGGATATTGTCGTTTTCCCGTCAAAGTATGGTGGCGGAGCTGGACACGTTGAAATTGTTGAGAGCGCAAATTTAAACACTTTCACATCATTTGGTCAAAACTGGAACGGTAAAGGTTGGACTAATGGCGTTGCGCAACCTGGTTGGGGTCCTGAAACTGTG…	-	MLITKNQAEKWFDNSLGKQFNPDLFYGFQCYDYANMFFMLATGERLQGLYAYNIPFDNKAKIEKYGQIIKNYDSFLPQKLDIVVFPSKYGGGAGHVEIVESANLNTFTSFGQNWNGKGWTNGVAQPGWGPETVTRHVHYYDNPMYFIRLNFPNNLSVGNKAKGIIKQATTKKEAVIKPKKIMLVAGHGYNDPGAVGNGTNERDFIRKYITPNIAKYLRHAGHEVALYGGSSQSQDMYQDTAYGVNVGNKKDYGLYWVKSQGYDIVLEIHLDAAGESASGGHVIISSQFNADTIDKSIQDVIKNNLGQIRGVTPRNDLLNVNVSAEININYRLSELGFITNKNDMDWIKKNYDLYSKLIAGAIHGKPIGGVVASEVKAPVKNEKNPPVPAGYTLDKNNVP…	484	CHAP	Amidase_3	SH3_5	-	-	-	-	-	-
B (B5)	phiSauS-IPLA35	aureus	Single gene	ATGTTAATGACAAAAAACCAAGCAGAAAAATGGTTTGATAATTCATTAGGGAAGCAGTTCAATCCTGATTTGTTTTTTGGATTTCAATGTTACGATTACGCAAATATGTTTTTTATGTTGGCAACAGGCGAAAGGTTACAAGGTTTATACGCTTATAATATTCCATTTGATAATAAAGCAAGGATTGAAAAATACGGGCAAATAATTAAAAACTATGATAGCTTTTTACCGCAAAAGTTGGATATTGTCGTTTTCCCGTCAAAGTATGGTGGCGGAGCTGGGCACGTTGAAATTGTTGAGAGCGCAAATTTAAACACTTTTACATCGTTTGGCCAAAATTGGAATGGTAAAGGTTGGACAAATGGCGTTGCGCAACCTGGTTGGGGTCCTGAAACTGTT…	-	MLMTKNQAEKWFDNSLGKQFNPDLFFGFQCYDYANMFFMLATGERLQGLYAYNIPFDNKARIEKYGQIIKNYDSFLPQKLDIVVFPSKYGGGAGHVEIVESANLNTFTSFGQNWNGKGWTNGVAQPGWGPETVTRHVHYYDDPMYFIRLNFPDKVSVGNRAKSVIKQATAKKQAVIKPKKIMLVAGHGYNDPGAVGNGTNERDFIRKYITPNIAKYLRHAGHEVALYGGSSQSQDMYQDTAYGVNVGNKKDYGLYWVKSQGYDIVLEIHLDAAGESASGGHVIISSQFNADTIDKSIQDVIKNNLGQIRGVTPRNDLLNVNVSAEININYRLSELGFITNKKDMDWIKKNYDLYSKLIAGAIHGKPIGGLVAGNVKTSAKNQKNPPVPAGYTLDKNNVP…	484	CHAP	Amidase_3	SH3_5	-	-	-	-	-	-
B (B5)	vB_SauS_phi2	aureus	Single gene	ATGCAAGCAAAACTAACTAAAAAAGAGTTTATAGAGTGGTTGAAAACATCTGAAGGAAAACAATATAATGCGGACGGATGGTATGGATTTCAATGCTTTGACTATGCCAATGCAGGTTGGCAAGTCTTATTTGGCTACAACTTAAAAGGTGTAGGTGCCAAAGACATCCCAAGTGCTAATGATTTTAACGGACTAGCTACTGTATACCAAAATACACCAGACTTCTTAGCGCAACCTGGCGACATGGTTGTATTCGGTAGTAATTATGGTGCAGGATACGGTCATGTTGCATGGGTAATTGAAGCAACTTTAGATTATATCATTGTATATGAGCAGAATTGGCTCGGCGGTGGCTGGACAGACGGTGTACAACAACCTGGCTCTGGTTGGGAAAAAGTT…	-	MQAKLTKKEFIEWLKTSEGKQYNADGWYGFQCFDYANAGWQVLFGYNLKGVGAKDIPSANDFNGLATVYQNTPDFLAQPGDMVVFGSNYGAGYGHVAWVIEATLDYIIVYEQNWLGGGWTDGVQQPGSGWEKVTRRQHAYDFPMWFIRPNFKSETAPRSVQSPTQASKKETAKPQPKAVELKIIKDVVKGYDLPKRGSNPNFIVIHNDAGSKGATAEAYRNGLVNAPLSRLEAGIAHSYVSGNTVWQALDESQVGWHTANQIGNKYGYGIEVCQSMGADNATFLKNEQATFQECARLLKKWGLPANRNTIRLHNEFTSTSCPHRSSVLHTGFDPVTRGLLPEDKRLQLKDYFIKQIRAYMDGKIPVATVSNDSSASSNTVKPVASAWKRNKYGTYYMEE…	481	CHAP	Amidase_2	SH3_5	-	-	-	-	-	-
B (B5)	phi7401PVL	aureus	Single gene	ATGTTGATAACAAAAAACCAAGCAGAAAAATGGTTTGATAATTCATTAGGGAAGCAGTTCAATCCTGATTTGTTTTATGGATTTCAGTGTTACGATTACGCAAATATGTTTTTTATGATAGCAACAGGCGAAAGGTTACAAGGTTTATACGCTTATAATATTCCATTTGATAATAAAGCAAGGATTGAAAAATACGGGCAAATAATTAAAAACTATGATAGCTTTTTACCGCAAAAGTTGGACATTGTCGTTTTCCCGTCAAAGTATGGTGGCGGAGCTGGACATGTTGAAATTGTTGAGAGCGCTAATCTAAACACTTTCACATCGTTTGGCCAAAATTGGAATGGTAAAGGTTGGACAAATGGCGTTGCGCAACCTGGTTGGGGTCCCGAAAGCGTT…	-	MLITKNQAEKWFDNSLGKQFNPDLFYGFQCYDYANMFFMIATGERLQGLYAYNIPFDNKARIEKYGQIIKNYDSFLPQKLDIVVFPSKYGGGAGHVEIVESANLNTFTSFGQNWNGKGWTNGVAQPGWGPESVTRHVHYYDDPMYFIRLNFPDKVSVGDKAKSVIKQATAKKQAVIKPKKIMLVAGHGYNDPGAVGNGTNERDFIRKYITPNIAKYLRHAGHEVALYGGSSQSQDMYQDTAYGVNVGNNKDYGLYWVKSQGYDIVLEIHLDAAGESASGGHVIISSQFNADTIDKSIQDVIKNNLGQIRGVTPRNDLLNVNVSAEININYRLSELGFITNKKDMDWIKKNYDLYSKLIAGAIHGKPIGGLVAGNVKTSAKNQKNPPVPAGYTPDKNNVP…	484	CHAP	Amidase_3	SH3_5	-	-	-	-	-	-
B (B5)	SMSAP5	aureus	Single gene	ATGTTAATGACAAAAAATCAAGCAGAAAAATGGTTTGACAATTCATTAGGGAAACAATTCAACCCAGATGGTTGGTATGGATTTCAGTGTTATGATTACGCCAATATGTTCTTTATGTTAGCGACAGGCGAAAGGCTGCAAGGTTTATATGCTTATAATATCCCGTTTGATAATAAAGCAAAGATTGAAAAATATGGTCAAATAATTAAAAACTATGACAGCTTTTTACCGCAAAAGTTGGATATTGTCGTTTTCCCGTCAAAGTATGGTGGCGGAGCTGGACACGTTGAAATTGTTGAGAGCGCAAATTTAAACACTTTCACATCATTTGGTCAAAACTGGAACGGTAAAGGTTGGACTAATGGCGTTGCGCAACCTGGTTGGGGTCCTGAAACTGTG…	-	MLMTKNQAEKWFDNSLGKQFNPDGWYGFQCYDYANMFFMLATGERLQGLYAYNIPFDNKAKIEKYGQIIKNYDSFLPQKLDIVVFPSKYGGGAGHVEIVESANLNTFTSFGQNWNGKGWTNGVAQPGWGPETVTRHVHYYDNPMYFIRLNFPNNLSVGNKAKGIIKQATTKKEAVIKPKKIMLVAGHGYNDPGAVGNGTNERDFIRKYITPNIAKYLRHAGHEVALYGGSSQSQDMYQDTAYGVNVGNKKDYGLYWVKSQGYDIVLEIHLDAAGESASGGHVIISSQFNADTIDKSIQDVIKNNLGQIRGVTPRNDLLNVNVSAEININYRLSELGFITNKNDMDWIKKNYDLYSKLIAGAIHGKPIGGLVAGNVKTSAKNQKNPPVPAGYTLDKNNVP…	484	CHAP	Amidase_3	SH3_5	-	-	-	-	-	-
B (B5)	SA137ruMSSAST121PVL	aureus	Single gene	ATGTTGATAACAAAAAACCAAGCAGAAAAATGGTTTGATAATTCATTAGGGAAGCAGTTCAATCCTGATTTGTTTTATGGATTTCAGTGTTACGATTACGCAAATATGTTTTTTATGATAGCAACAGGCGAAAGGTTACAAGGTTTATACGCTTATAATATTCCATTTGATAATAAAGCAAGGATTGAAAAATACGGGCAAATAATTAAAAACTATGATAGCTTTTTACCGCAAAAGTTGGACATTGTCGTTTTCCCGTCAAAGTATGGTGGCGGAGCTGGACATGTTGAAATTGTTGAGAGCGCTAATCTAAACACTTTCACATCGTTTGGCCAAAATTGGAATGGTAAAGGTTGGACAAATGGCGTTGCGCAACCTGGTTGGGGTCCCGAAACCGTT…	-	MLITKNQAEKWFDNSLGKQFNPDLFYGFQCYDYANMFFMIATGERLQGLYAYNIPFDNKARIEKYGQIIKNYDSFLPQKLDIVVFPSKYGGGAGHVEIVESANLNTFTSFGQNWNGKGWTNGVAQPGWGPETVTRHVHYYDDPMYFIRLNFPDKVSVGDKAKSVIKQATAKKQAVIKPKKIMLVAGHGYNDPGAVGNGTNERDFIRKYITPNIAKYLRHAGHEVALYGGSSQSQDMYQDTAYGVNVGNKKDYGLYWVKSQGYDIVLEIHLDAAGESASGGHVIISSQFNADTIDKSIQDVIKNNLGQIRGVTPRNDLLNVNVSAEININYRLSELGFITNKNDMDWIKKNYDLYSKLIAGAIHGKPIGGLVAGNVKTSAKNQKNPPVPAGYTLDKNNVP…	484	CHAP	Amidase_3	SH3_5	-	-	-	-	-	-
B (B5)	SH-St 15644	aureus	Single gene	ATGTTAATGACAAAAAATCAAGCAGAAAAATGGTTCGACAATTCACTAGGGAAACAATTTAATCCAGATGGTTGGTATGGATTTCAGTGTTATGATTATGCCAATATGTTCTTTATGTTAGCGACAGGCGAAAGGCTGCAAGGTTTATATGCTTATAACATCCCGTTTGATAATAAAGCGAAGATTGAAAAATATGGTCAAATAATTAAAAACTATGACAGCTTTTTGCCGCAAAAGTTGGATATTGTCGTCTTCCCATCGAAGTATGGTGGTGGAGCTGGACACGTTGAAATTGTTGAGAGCGCAAATTTAAATACTTTCACATCATTTGGTCAAAACTGGAACGGTAAAGGTTGGACTAATGGCGTTGCGCAACCTGGTTGGGGTCCTGAAACTGTG…	-	MLMTKNQAEKWFDNSLGKQFNPDGWYGFQCYDYANMFFMLATGERLQGLYAYNIPFDNKAKIEKYGQIIKNYDSFLPQKLDIVVFPSKYGGGAGHVEIVESANLNTFTSFGQNWNGKGWTNGVAQPGWGPETVTRHVHYYDNPMYFIRLNFPNNLSVGNKAKGIIKQATTKKEAVIKPKKIMLVAGHGYNDPGAVGNGTNERDFIRKYITPNIAKYLRHAGHEVALYGGSSQSQDMYQDTAYGVNVGNNKDYGLYWVKSQGYDIVLEIHLDAAGENASGGHVIISSQFNADTIDKSIQDVIKNNLGQIRGVTPRNDLLNVNVSAEININYRLSELGFITNKKDMDWIKKNYDLYSKLIAGAIHGKPIGGLVAGNVKTSAKNQKNPPVPAGYTLDKNNVP…	484	CHAP	Amidase_3	SH3_5	-	-	-	-	-	-
B (B5)	phiSa2wa_st5	aureus	Single gene	ATGTTGATAACAAAAAACCAAGCAGAAAAATGGTTTGATAATTCATTAGGGAAGCAGTTCAATCCTGATTTGTTTTATGGATTTCAGTGTTACGATTACGCAAATATGTTTTTTATGATAGCAACAGGCGAAAGGTTACAAGGTTTATACGCTTATAATATTCCATTTGATAATAAAGCAAGGATTGAAAAATACGGGCAAATAATTAAAAACTATGATAGCTTTTTACCGCAAAAGTTGGACATTGTCGTTTTCCCGTCAAAGTATGGTGGCGGAGCTGGACATGTTGAAATTGTTGAGAGCGCTAATCTAAACACTTTCACATCGTTTGGCCAAAATTGGAATGGTAAAGGTTGGACAAATGGCGTTGCGCAACCTGGTTGGGGTCCCGAAACCGTT…	-	MLITKNQAEKWFDNSLGKQFNPDLFYGFQCYDYANMFFMIATGERLQGLYAYNIPFDNKARIEKYGQIIKNYDSFLPQKLDIVVFPSKYGGGAGHVEIVESANLNTFTSFGQNWNGKGWTNGVAQPGWGPETVTRHVHYYDDPMYFIRLNFPDKVSVGDKAKSVIKQATAKKQAVIKPKKIMLVAGHGYNDPGAVGNGTNERDFIRKYITPNIAKYLRHAGHEVALYGGSSQSQDMYQDTAYGVNVGNNKDYGLYWVKSQGYDIVLEIHLDAAGESASGGHVIISSQFNADTIDKSIQDVIKNNLGQIRGVTPRNDLLNVNVSAEININYRLSELGFITNKKDMDWIKKNYDLYSKLIAGAIHGKPIGGLVAGNVKTSAKNQKNPPVPAGYTLDKNNVP…	484	CHAP	Amidase_3	SH3_5	-	-	-	-	-	-
B (B5)	phiSa2wa_st30	aureus	Single gene	ATGTTGATAACAAAAAACCAAGCAGAAAAATGGTTTGATAATTCATTAGGGAAGCAGTTCAATCCTGATTTGTTTTATGGATTTCAGTGTTACGATTACGCAAATATGTTTTTTATGATAGCAACAGGCGAAAGGTTACAAGGTTTATACGCTTATAATATTCCATTTGATAATAAAGCAAGGATTGAAAAATACGGGCAAATAATTAAAAACTATGATAGCTTTTTACCGCAAAAGTTGGACATTGTCGTTTTCCCGTCAAAGTATGGTGGCGGAGCTGGACATGTTGAAATTGTTGAGAGCGCTAATCTAAACACTTTCACATCGTTTGGCCAAAATTGGAATGGTAAAGGTTGGACAAATGGCGTTGCGCAACCTGGTTGGGGTCCCGAAACCGTT…	-	MLITKNQAEKWFDNSLGKQFNPDLFYGFQCYDYANMFFMIATGERLQGLYAYNIPFDNKARIEKYGQIIKNYDSFLPQKLDIVVFPSKYGGGAGHVEIVESANLNTFTSFGQNWNGKGWTNGVAQPGWGPETVTRHVHYYDDPMYFIRLNFPDKVSVGDKAKSVIKQATAKKQAVIKPKKIMLVAGHGYNDPGAVGNGTNERDFIRKYITPNIAKYLRHAGHEVALYGGSSQSQDMYQDTAYGVNVGNNKDYGLYWVKSQGYDIVLEIHLDAAGESASGGHVIISSQFNADTIDKSIQDVIKNNLGQIRGVTPRNDLLNVNVSAEININYRLSELGFITNKKDMDWIKKNYDLYSKLIAGAIHGKPIGGLVAGNVKTSAKNQKNPPVPAGYTLDKNNVP…	484	CHAP	Amidase_3	SH3_5	-	-	-	-	-	-
B (B5)	phiSa2wa_st72	aureus	Single gene	ATGTTGATAACAAAAAACCAAGCAGAAAAATGGTTTGATAATTCATTAGGGAAGCAGTTCAATCCTGATTTGTTTTATGGATTTCAGTGTTATGATTACGCCAATATGTTCTTTATGTTAGCGACAGGCGAAAGGCTGCAAGGTTTATATGCTTATAATATCCCGTTTGATAATAAAGCAAAGATTGAAAAATATGGTCAAATAATTAAAAACTATGACAGCTTTTTACCGCAAAAGTTGGATATTGTCGTTTTCCCGTCAAAGTATGGTGGCGGAGCTGGACACGTTGAAATTGTTGAGAGCGCAAATTTAAACACTTTCACATCATTTGGTCAAAACTGGAACGGTAAAGGTTGGACTAATGGCGTTGCGCAACCTGGTTGGGGTCCTGAAACTGTG…	-	MLITKNQAEKWFDNSLGKQFNPDLFYGFQCYDYANMFFMLATGERLQGLYAYNIPFDNKAKIEKYGQIIKNYDSFLPQKLDIVVFPSKYGGGAGHVEIVESANLNTFTSFGQNWNGKGWTNGVAQPGWGPETVTRHVHYYDNPMYFIRLNFPNNLSVGNKAKGIIKQATTKKEAVIKPKKIMLVAGHGYNDPGAVGNGTNERDFIRKYITPNIAKYLRHAGHEVALYGGSSQSQDMYQDTAYGVNVGNKKDYGLYWVKSQGYDIVLEIHLDAAGESASGGHVIISSQFNADTIDKSIQDVIKNNLGQIRGVTPRNDLLNVNVSAEININYRLSELGFITNKNDMDWIKKNYDLYSKLIAGAIHGKPIGGVVASEVKAPVKNEKNPPVPAGYTLDKNNVP…	484	CHAP	Amidase_3	SH3_5	-	-	-	-	-	-
B (B5)	phiSa2wa_st78	aureus	Single gene	ATGTTGATAACAAAAAACCAAGCAGAAAAATGGTTTGATAATTCATTAGGGAAGCAGTTCAATCCTGATTTGTTTTATGGATTTCAGTGTTACGATTACGCAAATATGTTTTTTATGATAGCAACAGGCGAAAGGTTACAAGGTTTATACGCTTATAATATTCCATTTGATAATAAAGCAAGGATTGAAAAATACGGGCAAATAATTAAAAACTATGATAGCTTTTTACCGCAAAAGTTGGACATTGTCGTTTTCCCGTCAAAGTATGGTGGCGGAGCTGGACATGTTGAAATTGTTGAGAGCGCTAATCTAAACACTTTCACATCGTTTGGCCAAAATTGGAATGGTAAAGGTTGGACAAATGGCGTTGCGCAACCTGGTTGGGGTCCCGAAACCGTT…	-	MLITKNQAEKWFDNSLGKQFNPDLFYGFQCYDYANMFFMIATGERLQGLYAYNIPFDNKARIEKYGQIIKNYDSFLPQKLDIVVFPSKYGGGAGHVEIVESANLNTFTSFGQNWNGKGWTNGVAQPGWGPETVTRHVHYYDDPMYFIRLNFPDKVSVGDKAKSVIKQATAKKQAVIKPKKIMLVAGHGYNDPGAVGNGTNERDFIRKYITPNIAKYLRHAGHEVALYGGSSQSQDMYQDTAYGVNVGNNKDYGLYWVKSQGYDIVLEIHLDAAGESASGGHVIISSQFNADTIDKSIQDVIKNNLGQIRGVTPRNDLLNVNVSAEININYRLSELGFITNKKDMDWIKKNYDLYSKLIAGAIHGKPIGGLVAGNVKTSAKNQKNPPVPAGYTLDKNNVP…	484	CHAP	Amidase_3	SH3_5	-	-	-	-	-	-
B (B5)	phiSa2wa_st80	aureus	Single gene	ATGTTGATAACAAAAAACCAAGCAGAAAAATGGTTTGATAATTCATTAGGGAAGCAGTTCAATCCTGATTTGTTTTATGGATTTCAGTGTTACGATTACGCAAATATGTTTTTTATGATAGCAACAGGCGAAAGGTTACAAGGTTTATACGCTTATAATATTCCATTTGATAATAAAGCAAGGATTGAAAAATACGGGCAAATAATTAAAAACTATGATAGCTTTTTACCGCAAAAGTTGGACATTGTCGTTTTCCCGTCAAAGTATGGTGGCGGAGCTGGACATGTTGAAATTGTTGAGAGCGCTAATCTAAACACTTTCACATCGTTTGGCCAAAATTGGAATGGTAAAGGTTGGACAAATGGCGTTGCGCAACCTGGTTGGGGTCCCGAAAGCGTT…	-	MLITKNQAEKWFDNSLGKQFNPDLFYGFQCYDYANMFFMIATGERLQGLYAYNIPFDNKARIEKYGQIIKNYDSFLPQKLDIVVFPSKYGGGAGHVEIVESANLNTFTSFGQNWNGKGWTNGVAQPGWGPESVTRHVHYYDDPMYFIRLNFPDKVSVGDKAKSVIKQATAKKQAVIKPKKIMLVAGHGYNDPGAVGNGTNERDFIRKYITPNIAKYLRHAGHEVALYGGSSQSQDMYQDTAYGVNVGNNKDYGLYWVKSQGYDIVLEIHLDAAGESASGGHVIISSQFNADTIDKSIQDVIKNNLGQIRGVTPRNDLLNVNVSAEININYRLSELGFITNKKDMDWIKKNYDLYSKLIAGAIHGKPIGGLVAGNVKTSAKNQKNPPVPAGYTPDKNNVP…	484	CHAP	Amidase_3	SH3_5	-	-	-	-	-	-
B (B5)	phiSa2wa_st93mssa	aureus	Single gene	ATGTTGATAACAAAAAACCAAGCAGAAAAATGGTTTGATAATTCATTAGGGAAGCAGTTCAATCCTGATTTGTTTTATGGATTTCAGTGTTATGATTACGCCAATATGTTCTTTATGTTAGCGACAGGCGAAAGGCTGCAAGGTTTATATGCTTATAATATCCCGTTTGATAATAAAGCAAAGATTGAAAAATATGGTCAAATAATTAAAAACTATGACAGCTTTTTACCGCAAAAGTTGGATATTGTCGTTTTCCCGTCAAAGTATGGTGGCGGAGCTGGACACGTTGAAATTGTTGAGAGCGCAAATTTAAACACTTTCACATCATTTGGTCAAAACTGGAACGGTAAAGGTTGGACTAATGGCGTTGCGCAACCTGGTTGGGGTCCTGAAACTGTG…	-	MLITKNQAEKWFDNSLGKQFNPDLFYGFQCYDYANMFFMLATGERLQGLYAYNIPFDNKAKIEKYGQIIKNYDSFLPQKLDIVVFPSKYGGGAGHVEIVESANLNTFTSFGQNWNGKGWTNGVAQPGWGPETVTRHVHYYDNPMYFIRLNFPNNLSVGNKAKGIIKQATTKKEAVIKPKKIMLVAGHGYNDPGAVGNGTNERDFIRKYITPNIAKYLRHAGHEVALYGGSSQSQDMYQDTAYGVNVGNKKDYGLYWVKSQGYDIVLEIHLDAAGESASGGHVIISSQFNADTIDKSIQDVIKNNLGQIRGVTPRNDLLNVNVSAEININYRLSELGFITNKNDMDWIKKNYDLYSKLIAGAIHGKPIGGVVASEVKAPVKNEKNPPVPAGYTLDKNNVP…	484	CHAP	Amidase_3	SH3_5	-	-	-	-	-	-
B (B5)	phiSa2wa_st121mssa	aureus	Single gene	ATGTTGATAACAAAAAACCAAGCAGAAAAATGGTTTGATAATTCATTAGGGAAGCAGTTCAATCCTGATTTGTTTTATGGATTTCAGTGTTACGATTACGCAAATATGTTTTTTATGATAGCAACAGGCGAAAGGTTACAAGGTTTATACGCTTATAATATTCCATTTGATAATAAAGCAAGGATTGAAAAATACGGGCAAATAATTAAAAACTATGATAGCTTTTTACCGCAAAAGTTGGACATTGTCGTTTTCCCGTCAAAGTATGGTGGCGGAGCTGGACATGTTGAAATTGTTGAGAGCGCTAATCTAAACACTTTCACATCGTTTGGCCAAAATTGGAATGGTAAAGGTTGGACAAATGGCGTTGCGCAACCTGGTTGGGGTCCCGAAACCGTT…	-	MLITKNQAEKWFDNSLGKQFNPDLFYGFQCYDYANMFFMIATGERLQGLYAYNIPFDNKARIEKYGQIIKNYDSFLPQKLDIVVFPSKYGGGAGHVEIVESANLNTFTSFGQNWNGKGWTNGVAQPGWGPETVTRHVHYYDDPMYFIRLNFPDKVSVGDKAKSVIKQATAKKQAVIKPKKIMLVAGHGYNDPGAVGNGTNERDFIRKYITPNIAKYLRHAGHEVALYGGSSQSQDMYQDTAYGVNVGNNKDYGLYWVKSQGYDIVLEIHLDAAGESASGGHVIISSQFNADTIDKSIQDVIKNNLGQIRGVTPRNDLLNVNVSAEININYRLSELGFITNKKDMDWIKKNYDLYSKLIAGAIHGKPIGGLVAGNVKTSAKNQKNPPVPAGYTLDKNNVP…	484	CHAP	Amidase_3	SH3_5	-	-	-	-	-	-
B (B5)	phiSa2wa_st93	aureus	Single gene	ATGTTGATAACAAAAAACCAAGCAGAAAAATGGTTTGATAATTCATTAGGGAAGCAGTTCAATCCTGATTTGTTTTATGGATTTCAGTGTTATGATTACGCCAATATGTTCTTTATGTTAGCGACAGGCGAAAGGCTGCAAGGTTTATATGCTTATAATATCCCGTTTGATAATAAAGCAAAGATTGAAAAATATGGTCAAATAATTAAAAACTATGACAGCTTTTTACCGCAAAAGTTGGATATTGTCGTTTTCCCGTCAAAGTATGGTGGCGGAGCTGGACACGTTGAAATTGTTGAGAGCGCAAATTTAAACACTTTCACATCATTTGGTCAAAACTGGAACGGTAAAGGTTGGACTAATGGCGTTGCGCAACCTGGTTGGGGTCCTGAAACTGTG…	-	MLITKNQAEKWFDNSLGKQFNPDLFYGFQCYDYANMFFMLATGERLQGLYAYNIPFDNKAKIEKYGQIIKNYDSFLPQKLDIVVFPSKYGGGAGHVEIVESANLNTFTSFGQNWNGKGWTNGVAQPGWGPETVTRHVHYYDNPMYFIRLNFPNNLSVGNKAKGIIKQATTKKEAVIKPKKIMLVAGHGYNDPGAVGNGTNERDFIRKYITPNIAKYLRHAGHEVALYGGSSQSQDMYQDTAYGVNVGNKKDYGLYWVKSQGYDIVLEIHLDAAGESASGGHVIISSQFNADTIDKSIQDVIKNNLGQIRGVTPRNDLLNVNVSAEININYRLSELGFITNKNDMDWIKKNYDLYSKLIAGAIHGKPIGGVVASEVKAPVKNEKNPPVPAGYTLDKNNVP…	484	CHAP	Amidase_3	SH3_5	-	-	-	-	-	-
B (B6)	P954	aureus	Single gene	ATGAAAACATACAGTGAAGCAAGAGCAAGGTTACGTTGGTATCAAGGTAGATATATTGATTTTGACGGTTGGTATGGTTACCAATGTGCAGATTTAGCAGTTGATTACATTTATTGGTTGTTAGAAATTAGAATGTGGGGAAATGCAAAAGATGCAATCAATAACGATTTTAAAAACATGGCAACAGTATATGAAAACACACCATCGTTTGTTCCACAAATAGGTGATGTGGCTGTATTTACCAAAGGAATATATAAACAATACGGTCATATTGGTTTAGTGTTTAATGGTGGTAATACAAATCAATTTTTAATTTTGGAACAGAACTATGACGGTAACGCAAATACGCCTGCAAAGTTACGTTGGGATAATTATTACGGCTGTACTCACTTTATTAGA…	-	MKTYSEARARLRWYQGRYIDFDGWYGYQCADLAVDYIYWLLEIRMWGNAKDAINNDFKNMATVYENTPSFVPQIGDVAVFTKGIYKQYGHIGLVFNGGNTNQFLILEQNYDGNANTPAKLRWDNYYGCTHFIRPKYKSEGLMNKITNKVKPPAQKAVGKSASKITVGSKAPYNLKWSKGAYFNAKIDGLGATSATRYGDNRTNYRFDVGQAVYAPGTLIYVFEIIDGWCRIYWNNHNEWIWHERLIVKEVF	251	CHAP	-	SH3_3	-	-	-	-	-	-
B (B6)	77	aureus	Single gene	ATGTTAATGACAAAAAATCAAGCAGAAAAATGGTTTGACAATTCATTAGGGAAACAATTCAACCCAGATGGTTGGTATGGATTTCAGTGTTATGATTACGCCAATATGTTCTTTATGTTAGCGACAGGCGAAAGGCTGCAAGGTTTATATGCTTATAATATCCCGTTTGATAATAAAGCAAAGATTGAAAAATATGGTCAAATAATTAAAAACTATGACAGCTTTTTACCGCAAAAGTTGGATATTGTCGTTTTCCCGTCAAAGTATGGTGGCGGAGCTGGACACGTTGAAATTGTTGAGAGCGCAAATTTAAATACTTTCACATCATTTGGTCAAAACTGGAACGGTAAAGGTTGGACTAATGGCGTTGCGCAACCTGGTTGGGGTCCTGAAACTGTG…	-	MLMTKNQAEKWFDNSLGKQFNPDGWYGFQCYDYANMFFMLATGERLQGLYAYNIPFDNKAKIEKYGQIIKNYDSFLPQKLDIVVFPSKYGGGAGHVEIVESANLNTFTSFGQNWNGKGWTNGVAQPGWGPETVTRHVHYYDNPMYFIRLNFPNNLSVGNKAKGIIKQATTKKEAVIKPKKIMLVAGHGYNDPGAVGNGTNERDFIRKYITPNIAKYLRHAGHEVALYGGSSQSQDMYQDTAYGVNVGNKKDYGLYWVKSQGYDIVLEIHLDAAGESASGGHVIISSQFNADTIDKSIQDVIKNNLGQIRGVTPRNDLLNVNVSAEININYRLSELGFITNKNDMDWIKKNYDLYSKLIAGAIHGKPIGGLVAGNVKTSAKNKKNPPVPAGYTLDKNNVP…	484	CHAP	Amidase_3	SH3_5	-	-	-	-	-	-
B (B6)	phiSa119	aureus	Single gene	ATGTTGATAACAAAAAACCAAGCAGAAAAATGGTTTGATAATTCATTAGGGAAGCAGTTCAATCCTGATTTGTTTTATGGATTTCAGTGTTACGATTACGCAAATATGTTTTTTATGATAGCAACAGGCGAAAGGTTACAAGGTTTATACGCTTATAATATTCCATTTGATAATAAAGCAAGGATTGAAAAATACGGGCAAATAATTAAAAACTATGATAGCTTTTTACCGCAAAAGTTGGACATTGTCGTTTTCCCGTCGAAGTATGGTGGCGGAGCTGGACACGTTGAAATTATTGAGAGCGCAAATTTAAACACTTTCACATCGTTTGGCCAAAATTGGAATGGTAAAGGTTGGACAAATGGCGTTGTGCAACCTGGTTGGGGTCCTGAAACTGTT…	-	MLITKNQAEKWFDNSLGKQFNPDLFYGFQCYDYANMFFMIATGERLQGLYAYNIPFDNKARIEKYGQIIKNYDSFLPQKLDIVVFPSKYGGGAGHVEIIESANLNTFTSFGQNWNGKGWTNGVVQPGWGPETVTRHVHYYDDPMYFIRLNFPDKVSVGDKAKSIIKQATAKKQAVIKPKKIMLVAGHGYNDPGAVGNGTNERDFIRKYITPNIAKYLRHAGHEVALYGGSSQSQDMYQDTAYGVNVGNKKDYGLYWVKSQGYDIVLEIHLDAAGESASGGHVIISSQFNADTIDKSIQDVIKNNLGQIRGVTPRNDLLNVNVSAEININYRLSELGFITNKNDMDWIKKNYDLYSKLIAGAIHGKPIGGVISSEVKTPVKNEKNPPVPAGYTPDKNNVP…	484	CHAP	Amidase_3	SH3_5	-	-	-	-	-	-
B (B6)	P1105	aureus	Single gene	ATGTTGATAACAAAAAACCAAGCAGAAAAATGGTTTGATAATTCATTAGGGAAGCAGTTCAATCCTGATTTGTTTTATGGATTTCAGTGTTACGATTACGCAAATATGTTTTTTATGATAGCAACAGGCGAAAGGTTACAAGGTTTATACGCTTATAATATTCCATTTGATAATAAAGCAAGGATTGAAAAATACGGGCAAATAATTAAAAACTATGATAGCTTTTTACCGCAAAAGTTGGACATTGTCGTTTTCCCGTCGAAGTATGGTGGCGGAGCTGGACACGTTGAAATTATTGAGAGCGCAAATTTAAACACTTTCACATCGTTTGGCCAAAATTGGAATGGTAAAGGTTGGACAAATGGCGTTGTGCAACCTGGTTGGGGTCCTGAAACTGTT…	-	MLITKNQAEKWFDNSLGKQFNPDLFYGFQCYDYANMFFMIATGERLQGLYAYNIPFDNKARIEKYGQIIKNYDSFLPQKLDIVVFPSKYGGGAGHVEIIESANLNTFTSFGQNWNGKGWTNGVVQPGWGPETVTRHVHYYDDPMYFIRLNFPDKVSVGDKAKSIIKQATAKKQAVIKPKKIMLVAGHGYNDPGAVGNGTNERDFIRKYITPNIAKYLRHAGHEVALYGGSSQSQDMYQDTAYGVNVGNKKDYGLYWVKSQGYDIVLEIHLDAAGESASGGHVIISSQFNADTIDKSIQDVIKNNLGQIRGVTPRNDLLNVNVSAEININYRLSELGFITNKNDMDWIKKNYDLYSKLIAGAIHGKPIGGVISSEVKTPVKNEKNPPVPAGYTPDKNNVP…	484	CHAP	Amidase_3	SH3_5	-	-	-	-	-	-
B (B6)	P282	aureus	Single gene	ATGAAAACATACAGTGAAGCAAGAGCAAGGTTACGTTGGTATCAAGGTAGATATATTGATTTTGACGGTTGGTATGGTTACCAATGTGCAGATTTAGCAGTTGATTACATTTATTGGTTGTTAGAAATTAGAATGTGGGGAAATGCAAAAGATGCAATCAATAACGATTTTAAAAACATGGCAACAGTATATGAAAACACACCATCGTTTGTTCCACAAATAGGTGATGTGGCTGTATTTACCAAAGGAATATATAAACAATACGGTCATATTGGTTTAGTGTTTAATGGTGGTAATACAAACCAATTTTTAATTTTGGAACAGAACTATGACGGTAACGCAAATACGCCTGCAAAGTTACGTTGGGATAATTATTACGGCTGTACTCACTTTATTAGA…	-	MKTYSEARARLRWYQGRYIDFDGWYGYQCADLAVDYIYWLLEIRMWGNAKDAINNDFKNMATVYENTPSFVPQIGDVAVFTKGIYKQYGHIGLVFNGGNTNQFLILEQNYDGNANTPAKLRWDNYYGCTHFIRPKYKSEGLMNKITNKVKPPAQKAVGKSASKITVGSKAPYNLKWSKGAYFNAKIDGLGATSATRYGDNRTNYRFDVGQAVYAPGTLIYVFEIIDGWCRIYWNNHNEWIWHERLIVKEVF	251	CHAP		SH3_3	-	-	-	-	-	-
B (B6)	StauST398-4	aureus	Single gene	ATGTTAATGACAAAAAATCAAGCAGAAAAATGGTTCGACAATTCACTAGGGAAACAATTTAATCCAGATGGTTGGTATGGATTTCAGTGTTATGATTATGCCAATATGTTCTTTATGTTAGCGACAGGCGAAAGGCTGCAAGGTTTATATGCTTATAACATCCCGTTTGATAATAAAGCGAAGATTGAAAAATATGGTCAAATAATTAAAAACTATGACAGCTTTTTGCCGCAAAAGTTGGATATTGTCGTCTTCCCATCGAAGTATGGTGGTGGAGCTGGACACGTTGAAATTGTTGAGAGCGCAAATTTAAATACTTTCACATCATTTGGTCAAAACTGGAACGGTAAAGGTTGGACTAATGGCGTTGCGCAACCTGGTTGGGGTCCTGAAACTGTG…	-	MLMTKNQAEKWFDNSLGKQFNPDGWYGFQCYDYANMFFMLATGERLQGLYAYNIPFDNKAKIEKYGQIIKNYDSFLPQKLDIVVFPSKYGGGAGHVEIVESANLNTFTSFGQNWNGKGWTNGVAQPGWGPETVTRHVHYYDNPMYFIRLNFPNNLSVGNKAKGIIKQATTKKEAVIKPKKIMLVAGHGYNDPGAVGNGTNERDFIRKYITPNIAKYLRHAGHEVALYGGSSQSQDMYQDTAYGVNVGNKKDYGLYWVKSQGYDIVLEIHLDAAGESASGGHVIISSQFNADTIDKSIQDVIKNNLGQIRGVTPRNDLLNVNVSAEININYRLSELGFITNKNDMDWIKKNYDLYSKLIAGAIHGKPIGGLVAGNVKTSAKNQKNPPVPAGYTLDKNNVP…	484	CHAP	Amidase_3	SH3_5	-	-	-	-	-	-
B (B6)	phiNM3	aureus	Single gene	ATGAAAACATACAGTGAAGCAAGAGCAAGGTTACGTTGGTATCAAGGTAGATATATTGATTTTGACGGTTGGTATGGTTACCAATGTGCAGATTTAGCAGTTGATTACATTTATTGGTTGTTAGAAATTAGAATGTGGGGAAATGCAAAAGATGCAATCAATAACGATTTTAAAAACATGGCAACAGTATATGAAAACACACCATCGTTTGTTCCACAAATAGGTGATGTGGCTGTATTTACCAAAGGAATATATAAACAATACGGTCATATTGGTTTAGTGTTTAATGGTGGTAATACAAATCAATTTTTAATTTTGGAACAGAACTATGACGGTAACGCAAATACGCCTGCAAAGTTACGTTGGGATAATTATTACGGCTGTACTCACTTTATTAGA…	-	MKTYSEARARLRWYQGRYIDFDGWYGYQCADLAVDYIYWLLEIRMWGNAKDAINNDFKNMATVYENTPSFVPQIGDVAVFTKGIYKQYGHIGLVFNGGNTNQFLILEQNYDGNANTPAKLRWDNYYGCTHFIRPKYKSEGLMNKITNKVKPPAQKAVGKSASKITVGSKAPYNLKWSKGAYFNAKIDGLGATSATRYGDNRTNYRFDVGQAVYAPGTLIYVFEIIDGWCRIYWNNHNEWIWHERLIVKEVF	251	CHAP		SH3_3	-	-	-	-	-	-
B (B6)	23MRA	aureus	Single gene	ATGAAAACATACAGTGAAGCAAGAGCAAGGTTACGTTGGTATCAAGGTAGATATATTGATTTTGACGGTTGGTATGGTTACCAATGTGCAGATTTAGCAGTTGATTACATTTATTGGTTGTTAGAAATTAGAATGTGGGGAAATGCAAAAGATGCAATCAATAACGATTTTAAAAACATGGCAACAGTATATGAAAACACACCATCGTTTGTTCCACAAATAGGTGATGTGGCTGTATTTACCAAAGGAATATATAAACAATACGGTCATATTGGTTTAGTGTTTAATGGTGGTAATACAAACCAATTTTTAATTTTGGAACAGAACTATGACGGTAACGCAAATACGCCTGCAAAGTTACGTTGGGATAATTATTACGGCTGTACTCACTTTATTAGA…	-	MKTYSEARARLRWYQGRYIDFDGWYGYQCADLAVDYIYWLLEIRMWGNAKDAINNDFKNMATVYENTPSFVPQIGDVAVFTKGIYKQYGHIGLVFNGGNTNQFLILEQNYDGNANTPAKLRWDNYYGCTHFIRPKYKSEGLMNKITNKVKPPAQKAVGKSASKITVGSKAPYNLKWSKGAYFNAKIDGLGATSATRYGDNRTNYRFDVGQAVYAPGTLIYVFEIIDGWCRIYWNNHNEWIWHERLIVKEVF	251	CHAP	-	SH3_3	-	-	-	-	-	-
B (B6)	phiN315	aureus	Single gene	ATGAAAACATACAGTGAAGCAAGAGCAAGGTTACGTTGGTATCAAGGTAGATATATTGATTTTGACGGTTGGTATGGTTACCAATGTGCAGATTTAGCAGTTGATTACATTTATTGGTTGTTAGAAATTAGAATGTGGGGAAATGCAAAAGATGCAATCAATAACGATTTTAAAAACATGGCAACAGTATATGAAAACACACCATCGTTTGTTCCACAAATAGGTGATGTGGCTGTATTTACCAAAGGAATATATAAACAATACGGTCATATTGGTTTAGTGTTTAATGGTGGTAATACAAATCAATTTTTAATTTTGGAACAAAACTATGACGGTAACGCAAATACGCCTGCAAAGTTACGTTGGGATAATTATTACGGCTGTACTCACTTTATTAGA…	-	MKTYSEARARLRWYQGRYIDFDGWYGYQCADLAVDYIYWLLEIRMWGNAKDAINNDFKNMATVYENTPSFVPQIGDVAVFTKGIYKQYGHIGLVFNGGNTNQFLILEQNYDGNANTPAKLRWDNYYGCTHFIRPKYKSEGLMNKITNKINPPAQKAVGKSASKITVGSKAPYNLKWSKGAYFNAKIDGLGATSATRYGDNRTNYRFDVGQAVYAPGTLIYVFEIIDGWCRIYWNNHNEWIWHERLIVKEAF	251	CHAP	-	SH3_3	-	-	-	-	-	-
B (B6)	IME1361_01	aureus	Single gene	ATGAAAACATACAGTGAAGCAAGAGCAAGGTTACGTTGGTATCAAGGTAGATATATTGATTTTGACGGTTGGTATGGTTACCAATGTGCAGATTTAGCAGTTGATTACATTTATTGGTTGTTAGAAATTAGAATGTGGGGAAATGCAAAAGATGCAATCAATAACGATTTTAAAAACATGGCAACAGTATATGAAAACACACCATCGTTTGTTCCACAAATAGGTGATGTGGCTGTATTTACCAAAGGAATATATAAACAATACGGTCATATTGGTTTAGTGTTTAATGGTGGTAATACAAATCAATTTTTAATTTTGGAACAGAACTATGACGGTAACGCAAATACGCCTGCAAAGTTACGTTGGGATAATTATTACGGCTGTACTCACTTTATTAGA…	-	MKTYSEARARLRWYQGRYIDFDGWYGYQCADLAVDYIYWLLEIRMWGNAKDAINNDFKNMATVYENTPSFVPQIGDVAVFTKGIYKQYGHIGLVFNGGNTNQFLILEQNYDGNANTPAKLRWDNYYGCTHFIRPKYKSEGLMNKITNKVKPPAQKAVGKSASKITVGSKAPYNLKWSKGAYFNAKIDGLGATSATRYGDNRTNYRFDVGQAVYAPGTLIYVFEIIDGWCRIYWNNHNEWIWHERLIVKEVF	251	CHAP	-	SH3_3	-	-	-	-	-	-
B (B6)	phiBU01	aureus	Single gene	ATACTAGGAGGTAAAATAATGAAAACATACAGTGAAGCAAGAGCAAGGTTACGTTGGTATCAAGGTAGATATATTGATTTTGACGGTTGGTATGGTTACCAATGTGCAGATTTAGCAGTTGATTACATTTATTGGTTGTTAGAAATTAGAATGTGGGGAAATGCAAAAGATGCAATCAATAACGATTTTAAAAACATGGCAACAGTATATGAAAACACACCATCGTTTGTTCCACAAATAGGTGATGTGGCTGTATTTACCAAAGGAATATATAAACAATACGGTCATATTGGTTTAGTGTTTAATGGTGGTAATACAAATCAATTTTTAATTTTGGAACAAAACTATGACGGTAACGCAAATACGCCTGCAAAGTTACGTTGGGATAATTATTACGGC…	-	MLGGKIMKTYSEARARLRWYQGRYIDFDGWYGYQCADLAVDYIYWLLEIRMWGNAKDAINNDFKNMATVYENTPSFVPQIGDVAVFTKGIYKQYGHIGLVFNGGNTNQFLILEQNYDGNANTPAKLRWDNYYGCTHFIRPKYKSEGLMNKITNKINPPAQKAVGKSASKITVGSKAPYNLKWSKGAYFNAKIDGLGATSATRYGDNRTNYRFDVGQAVYAPGTLIYVFEIIDGWCRIYWNNHNEWIWHERLIVKEAF	257	CHAP	-	SH3_3	-	-	-	-	-	-
B (B6)	phi5967PVL	aureus	Single gene	ATGTTGATAACAAAAAACCAAGCAGAAAAATGGTTTGATAATTCATTAGGGAAGCAGTTCAATCCTGATTTGTTTTATGGATTTCAGTGTTACGATTACGCAAATATGTTTTTTATGATAGCAACAGGCGAAAGGTTACAAGGTTTATACGCTTATAATATTCCATTTGATAATAAAGCAAGGATTGAAAAATACGGGCAAATAATTAAAAACTATGATAGCTTTTTACCGCAAAAGTTGGACATTGTCGTTTTCCCGTCAAAGTATGGTGGCGGAGCTGGACATGTTGAAATTGTTGAGAGCGCTAATCTAAACACTTTCACATCGTTTGGCCAAAATTGGAATGGTAAAGGTTGGACAAATGGCGTTGCGCAACCTGGTTGGGGTCCCGAAACCGTT…	-	MLITKNQAEKWFDNSLGKQFNPDLFYGFQCYDYANMFFMIATGERLQGLYAYNIPFDNKARIEKYGQIIKNYDSFLPQKLDIVVFPSKYGGGAGHVEIVESANLNTFTSFGQNWNGKGWTNGVAQPGWGPETVTRHVHYYDDPMYFIRLNFPDKVSVGDKAKSVIKQATAKKQAVIKPKKIMLVAGHGYNDPGAVGNGTNERDFIRKYITPNIAKYLRHAGHEVALYGGSSQSQDMYQDTAYGVNVGNNKDYGLYWVKSQGYDIVLEIHLDAAGESASGGHVIISSQFNADTIDKSIQDVIKNNLGQIRGVTPRNDLLNVNVSAEININYRLSELGFITNKKDMDWIKKNYDLYSKLIAGAIHGKPIGGLVAGNVKTSAKNQKNPPVPAGYTLDKNNVP…	484	CHAP	Amidase_3	SH3_5	-	-	-	-	-	-
B (B6)	phi7247PVL	aureus	Single gene	ATGTTGATAACAAAAAACCAAGCAGAAAAATGGTTTGATAATTCATTAGGGAAGCAGTTCAATCCTGATTTGTTTTATGGATTTCAGTGTTACGATTACGCAAATATGTTTTTTATGATAGCAACAGGCGAAAGGTTACAAGGTTTATACGCTTATAATATTCCATTTGATAATAAAGCAAGGATTGAAAAATACGGGCAAATAATTAAAAACTATGATAGCTTTTTACCGCAAAAGTTGGACATTGTCGTTTTCCCGTCAAAGTATGGTGGCGGAGCTGGACATGTTGAAATTGTTGAGAGCGCTAATCTAAACACTTTCACATCGTTTGGCCAAAATTGGAATGGTAAAGGTTGGACAAATGGCGTTGCGCAACCTGGTTGGGGTCCCGAAACCGTT…	-	MLITKNQAEKWFDNSLGKQFNPDLFYGFQCYDYANMFFMIATGERLQGLYAYNIPFDNKARIEKYGQIIKNYDSFLPQKLDIVVFPSKYGGGAGHVEIVESANLNTFTSFGQNWNGKGWTNGVAQPGWGPETVTRHVHYYDDPMYFIRLNFPDKVSVGDKAKSVIKQATAKKQAVIKPKKIMLVAGHGYNDPGAVGNGTNERDFIRKYITPNIAKYLRHAGHEVALYGGSSQSQDMYQDTAYGVNVGNNKDYGLYWVKSQGYDIVLEIHLDAAGESASGGHVIISSQFNADTIDKSIQDVIKNNLGQIRGVTPRNDLLNVNVSAEININYRLSELGFITNKKDMDWIKKNYDLYSKLIAGAIHGKPIGGLVAGNVKTSAKNQKNPPVPAGYTLDKNNVP…	484	CHAP	Amidase_3	SH3_5	-	-	-	-	-	-
B (B6)	SA1014ruMSSAST7	aureus	Single gene	ATGAAAACATACAGTGAAGCAAGAGCAAGGTTACGTTGGTATCAAGGTAGATATATTGATTTTGACGGTTGGTATGGTTACCAATGTGCAGATTTAGCAGTTGATTACATTTATTGGTTGTTAGAAATTAGAATGTGGGGAAATGCAAAAGATGCAATCAATAACGATTTTAAAAACATGGCAACAGTATATGAAAACACACCATCGTTTGTTCCACAAATAGGTGATGTGGCTGTATTTACCAAAGGAATATATAAACAATACGGTCATATTGGTTTAGTGTTTAATGGTGGTAATACAAATCAATTTTTAATTTTGGAACAGAACTATGACGGTAACGCAAATACGCCTGCAAAGTTACGTTGGGATAATTATTACGGCTGTACTCACTTTATTAGA…	-	MKTYSEARARLRWYQGRYIDFDGWYGYQCADLAVDYIYWLLEIRMWGNAKDAINNDFKNMATVYENTPSFVPQIGDVAVFTKGIYKQYGHIGLVFNGGNTNQFLILEQNYDGNANTPAKLRWDNYYGCTHFIRPKYKSEGLMNKITNKVKPPAQKAVGKSASKITVGSKAPYNLKWSKGAYFNAKIDGLGATSATRYGDNRTNYRFDVGQAVYAPGTLIYVFEIIDGWCRIYWNNHNEWIWHERLIVKEVF	251	CHAP	-	SH3_3	-	-	-	-	-	-
B (B6)	phiSa2wa_st22	aureus	Single gene	ATGTTGATAACAAAAAACCAAGCAGAAAAATGGTTTGATAATTCATTAGGGAAGCAGTTCAATCCTGATTTGTTTTATGGATTTCAGTGTTACGATTACGCAAATATGTTTTTTATGATAGCAACAGGCGAAAGGTTACAAGGTTTATACGCTTATAATATTCCATTTGATAATAAAGCAAGGATTGAAAAATACGGGCAAATAATTAAAAACTATGATAGCTTTTTACCGCAAAAGTTGGACATTGTCGTTTTCCCGTCAAAGTATGGTGGCGGAGCTGGACATGTTGAAATTGTTGAGAGCGCTAATCTAAACACTTTCACATCGTTTGGCCAAAATTGGAATGGTAAAGGTTGGACAAATGGCGTTGCGCAACCTGGTTGGGGTCCCGAAACCGTT…	-	MLITKNQAEKWFDNSLGKQFNPDLFYGFQCYDYANMFFMIATGERLQGLYAYNIPFDNKARIEKYGQIIKNYDSFLPQKLDIVVFPSKYGGGAGHVEIVESANLNTFTSFGQNWNGKGWTNGVAQPGWGPETVTRHVHYYDDPMYFIRLNFPDKVSVGDKAKSVIKQATAKKQAVIKPKKIMLVAGHGYNDPGAVGNGTNERDFIRKYITPNIAKYLRHAGHEVALYGGSSQSQDMYQDTAYGVNVGNNKDYGLYWVKSQGYDIVLEIHLDAAGESASGGHVIISSQFNADTIDKSIQDVIKNNLGQIRGVTPRNDLLNVNVSAEININYRLSELGFITNKKDMDWIKKNYDLYSKLIAGAIHGKPIGGLVAGNVKTSAKNQKNPPVPAGYTLDKNNVP…	484	CHAP	Amidase_3	SH3_5	-	-	-	-	-	-
B (B6)	phiSa2wa_st59	aureus	Single gene	ATGTTGATAACAAAAAACCAAGCAGAAAAATGGTTTGATAATTCATTAGGGAAGCAGTTCAATCCTGATTTGTTTTATGGATTTCAGTGTTACGATTACGCAAATATGTTTTTTATGATAGCAACAGGCGAAAGGTTACAAGGTTTATACGCTTATAATATTCCATTTGATAATAAAGCAAGGATTGAAAAATACGGGCAAATAATTAAAAACTATGATAGCTTTTTACCGCAAAAGTTGGACATTGTCGTTTTCCCGTCAAAGTATGGTGGCGGAGCTGGACATGTTGAAATTGTTGAGAGCGCTAATCTAAACACTTTCACATCGTTTGGCCAAAATTGGAATGGTAAAGGTTGGACAAATGGCGTTGCGCAACCTGGTTGGGGTCCCGAAACCGTT…	-	MLITKNQAEKWFDNSLGKQFNPDLFYGFQCYDYANMFFMIATGERLQGLYAYNIPFDNKARIEKYGQIIKNYDSFLPQKLDIVVFPSKYGGGAGHVEIVESANLNTFTSFGQNWNGKGWTNGVAQPGWGPETVTRHVHYYDDPMYFIRLNFPDKVSVGDKAKSVIKQATAKKQAVIKPKKIMLVAGHGYNDPGAVGNGTNERDFIRKYITPNIAKYLRHAGHEVALYGGSSQSQDMYQDTAYGVNVGNNKDYGLYWVKSQGYDIVLEIHLDAAGESASGGHVIISSQFNADTIDKSIQDVIKNNLGQIRGVTPRNDLLNVNVSAEININYRLSELGFITNKKDMDWIKKNYDLYSKLIAGAIHGKPIGGLVAGNVKTSAKNQKNPPVPAGYTLDKNNVP…	484	CHAP	Amidase_3	SH3_5	-	-	-	-	-	-
B (B6)	P630	aureus	Single gene	ATGAAAACATACAGTGAAGCAAGAGCAAGGTTACGTTGGTATCAAGGTAGATATATTGATTTTGACGGTTGGTATGGTTACCAATGTGCAGATTTAGCAGTTGATTACATTTATTGGTTGTTAGAAATTAGAATGTGGGGAAATGCAAAAGATGCAATCAATAACGATTTTAAAAACATGGCAACAGTATATGAAAACACACCATCGTTTGTTCCACAAATAGGTGATGTGGCTGTATTTACCAAAGGAATATATAAACAATACGGTCATATTGGTTTAGTGTTTAATGGTGGTAATACAAATCAATTTTTAATTTTGGAACAGAACTATGACGGTAACGCAAATACGCCTGCAAAGTTACGTTGGGATAATTATTACGGCTGTACTCACTTTATTAGA…	-	MKTYSEARARLRWYQGRYIDFDGWYGYQCADLAVDYIYWLLEIRMWGNAKDAINNDFKNMATVYENTPSFVPQIGDVAVFTKGIYKQYGHIGLVFNGGNTNQFLILEQNYDGNANTPAKLRWDNYYGCTHFIRPKYKSEGLMNKITNKVKPPAQKAVGKSASKITVGSKAPYNLKWSKGAYFNAKIDGLGATSATRYGDNRTNYRFDVGQAVYAPGTLIYVFEIIDGWCRIYWNNHNEWIWHERLIVKEVF	251	CHAP	-	SH3_3	-	-	-	-	-	-
B (B6)	SA345ruMSSAST8	aureus	Single gene	ATGAAAACATACAGTGAAGCAAGAGCAAGGTTACGTTGGTATCAAGGTAGATATATTGATTTTGACGGTTGGTATGGTTACCAATGTGCAGATTTAGCAGTTGATTACATTTATTGGTTGTTAGAAATTAGAATGTGGGGAAATGCAAAAGATGCAATCAATAACGATTTTAAAAACATGGCAACAGTATATGAAAACACACCATCGTTTGTTCCACAAATAGGTGATGTGGCTGTATTTACCAAAGGAATATATAAACAATACGGTCATATTGGTTTAGTGTTTAATGGTGGTAATACAAACCAATTTTTAATTTTGGAACAGAACTATGACGGTAACGCAAATACGCCTGCAAAGTTACGTTGGGATAATTATTACGGCTGTACTCACTTTATTAGA…	-	MKTYSEARARLRWYQGRYIDFDGWYGYQCADLAVDYIYWLLEIRMWGNAKDAINNDFKNMATVYENTPSFVPQIGDVAVFTKGIYKQYGHIGLVFNGGNTNQFLILEQNYDGNANTPAKLRWDNYYGCTHFIRPKYKSEGLMNKITNKVKPPAQKAVGKSASKITVGSKAPYNLKWSKGAYFNAKIDGLGATSATRYGDNRTNYRFDVGQAVYAPGTLIYVFEIIDGWCRIYWNNHNEWIWHERLIVKEVF	251	CHAP	-	SH3_3	-	-	-	-	-	-
B (B7)	JS01	aureus	Single gene	ATGAAAACATACAGTGAAGCAAGAGCAAGGTTACGTTGGTATCAAGGTAGATATATTGATTTTGACGGTTGGTATGGTTACCAATGTGCAGATTTAGCAGTTGATTACATTTATTGGTTGTTAGAAATTAGAATGTGGGGAAATGCAAAAGATGCAATCAATAACGATTTTAAAAACATGGCAACAGTATATGAAAACACACCATCGTTTGTTCCACAAATAGGTGATGTGGCTGTATTTACCAAAGGAATATATAAACAATACGGTCATATTGGTTTAGTGTTTAATGGTGGTAATACAAACCAATTTTTAATTTTGGAACAGAACTATGACGGTAACGCAAATACGCCTGCAAAGTTACGTTGGGATAATTATTACGGCTGTACTCACTTTATTAGA…	-	MKTYSEARARLRWYQGRYIDFDGWYGYQCADLAVDYIYWLLEIRMWGNAKDAINNDFKNMATVYENTPSFVPQIGDVAVFTKGIYKQYGHIGLVFNGGNTNQFLILEQNYDGNANTPAKLRWDNYYGCTHFIRPKYKSEGLMNKITNKVKPPAQKAVGKSASKITVGSKAPYNLKWSKGAYFNAKIDGLGATSATRYGDNRTNYRFDVGQAVYAPGTLIYVFEIIDGWCRIYWNNHNEWIWHERLIVKEVF	251	CHAP		SH3_3	-	-	-	-	-	-
B (B7)	tp310-1	aureus	Single gene	ATGTTGATAACAAAAAACCAAGCAGAAAAATGGTTTGATAATTCATTAGGGAAGCAGTTCAATCCTGATTTGTTTTATGGATTTCAGTGTTACGATTACGCAAATATGTTTTTTATGATAGCAACAGGCGAAAGGTTACAAGGTTTATACGCTTATAATATTCCATTTGATAATAAAGCAAGGATTGAAAAATACGGGCAAATAATTAAAAACTATGATAGCTTTTTACCGCAAAAGTTGGACATTGTCGTTTTCCCGTCAAAGTATGGTGGCGGAGCTGGACATGTTGAAATTGTTGAGAGCGCTAATCTAAACACTTTCACATCGTTTGGCCAAAATTGGAATGGTAAAGGTTGGACAAATGGCGTTGCGCAACCTGGTTGGGGTCCCGAAACCGTT…	-	MLITKNQAEKWFDNSLGKQFNPDLFYGFQCYDYANMFFMIATGERLQGLYAYNIPFDNKARIEKYGQIIKNYDSFLPQKLDIVVFPSKYGGGAGHVEIVESANLNTFTSFGQNWNGKGWTNGVAQPGWGPETVTRHVHYYDDPMYFIRLNFPDKVSVGDKAKSVIKQATAKKQAVIKPKKIMLVAGHGYNDPGAVGNGTNERDFIRKYITPNIAKYLRHAGHEVALYGGSSQSQDMYQDTAYGVNVGNNKDYGLYWVKSQGYDIVLEIHLDAAGESASGGHVIISSQFNADTIDKSIQDVIKNNLGQIRGVTPRNDLLNVNVSAEININYRLSELGFITNKKDMDWIKKNYDLYSKLIAGAIHGKPIGGLVAGNVKTSAKNQKNPPVPAGYTLDKNNVP…	484	CHAP	Amidase_3	SH3_5	-	-	-	-	-	-
B (B7)	phiPVL108	aureus	Single gene	ATGTTGATAACAAAAAACCAAGCAGAAAAATGGTTTGATAATTCATTAGGGAAGCAGTTCAATCCTGATTTGTTTTATGGATTTCAGTGTTACGATTACGCAAATATGTTTTTTATGATAGCAACAGGCGAAAGGTTACAAGGTTTATACGCTTATAATATTCCATTTGATAATAAAGCAAGGATTGAAAAATACGGGCAAATAATTAAAAACTATGATAGCTTTTTACCGCAAAAGTTGGACATTGTCGTTTTCCCGTCAAAGTATGGTGGCGGAGCTGGACATGTTGAAATTGTTGAGAGCGCTAATCTAAACACTTTCACATCGTTTGGCCAAAATTGGAATGGTAAAGGTTGGACAAATGGCGTTGCGCAACCTGGTTGGGGTCCCGAAACCGTT…	-	MLITKNQAEKWFDNSLGKQFNPDLFYGFQCYDYANMFFMIATGERLQGLYAYNIPFDNKARIEKYGQIIKNYDSFLPQKLDIVVFPSKYGGGAGHVEIVESANLNTFTSFGQNWNGKGWTNGVAQPGWGPETVTRHVHYYDDPMYFIRLNFPDKVSVGDKAKSVIKQATAKKQAVIKPKKIMLVAGHGYNDPGAVGNGTNERDFIRKYITPNIAKYLRHAGHEVALYGGSSQSQDMYQDTAYGVNVGNNKDYGLYWVKSQGYDIVLEIHLDAAGESASGGHVIISSQFNADTIDKSIQDVIKNNLGQIRGVTPRNDLLNVNVSAEININYRLSELGFITNKKDMDWIKKNYDLYSKLIAGAIHGKPIGGLVAGNVKTSAKNQKNPPVPAGYTPDKNNVP…	484	CHAP	Amidase_3	SH3_5	-	-	-	-	-	-
B (B7)	phiPVL-CN125	aureus	Single gene	ATGTTGATAACAAAAAACCAAGCAGAAAAATGGTTTGATAATTCATTAGGGAAGCAGTTCAATCCTGATTTGTTTTATGGATTTCAGTGTTACGATTACGCAAATATGTTTTTTATGATAGCAACAGGCGAAAGGTTACAAGGTTTATACGCTTATAATATTCCATTTGATAATAAAGCAAGGATTGAAAAATACGGGCAAATAATTAAAAACTATGATAGCTTTTTACCGCAAAAGTTGGACATTGTCGTTTTCCCGTCAAAGTATGGTGGCGGAGCTGGACATGTTGAAATTGTTGAGAGCGCTAATCTAAACACTTTCACATCGTTTGGCCAAAATTGGAATGGTAAAGGTTGGACAAATGGCGTTGCGCAACCTGGTTGGGGTCCCGAAACCGTT…	-	MLITKNQAEKWFDNSLGKQFNPDLFYGFQCYDYANMFFMIATGERLQGLYAYNIPFDNKARIEKYGQIIKNYDSFLPQKLDIVVFPSKYGGGAGHVEIVESANLNTFTSFGQNWNGKGWTNGVAQPGWGPETVTRHVHYYDDPMYFIRLNFPDKVSVGDKAKSVIKQATAKKQAVIKPKKIMLVAGHGYNDPGAVGNGTNERDFIRKYITPNIAKYLRHAGHEVALYGGSSQSQDMYQDTAYGVNVGNNKDYGLYWVKSQGYDIVLEIHLDAAGESASGGHVIISSQFNADTIDKSIQDVIKNNLGQIRGVTPRNDLLNVNVSAEININYRLSELGFITNKKDMDWIKKNYDLYSKLIAGAIHGKPIGGLVAGNVKTSAKNQKNPPVPAGYTLDKNNVP…	484	CHAP	Amidase_3	SH3_5	-	-	-	-	-	-
B (B7)	tp310-3	aureus	Single gene	ATGAAAACATACAGTGAAGCAAGAGCAAGGTTACGTTGGTATCAAGGTAGATATATTGATTTTGACGGTTGGTATGGTTACCAATGTGCAGATTTAGCAGTTGATTACATTTATTGGTTGTTAGAAATTAGAATGTGGGGAAATGCAAAAGATGCAATCAATAACGATTTTAAAAACATGGCAACAGTATATGAAAACACACCATCGTTTGTTCCACAAATAGGTGATGTGGCTGTATTTACCAAAGGAATATATAAACAATACGGTCATATTGGTTTAGTGTTTAATGGTGGTAATACAAATCAATTTTTAATTTTGGAACAGAACTATGACGGTAACGCAAATACGCCTGCAAAGTTACGTTGGGATAATTATTACGGCTGTACTCACTTTATTAGA…	-	MKTYSEARARLRWYQGRYIDFDGWYGYQCADLAVDYIYWLLEIRMWGNAKDAINNDFKNMATVYENTPSFVPQIGDVAVFTKGIYKQYGHIGLVFNGGNTNQFLILEQNYDGNANTPAKLRWDNYYGCTHFIRPKYKSEGLMNKITNKVKPPAQKAVGKSASKITVGSKAPYNLKWSKGAYFNAKIDGLGATSATRYGDNRTNYRFDVGQAVYAPGTLIYVFEIIDGWCRIYWNNHNEWIWHERLIVKEVF	251	CHAP	-	SH3_3	-	-	-	-	-	-
B (B7)	phi13	aureus	Single gene	ATGAAAACATACAGTGAAGCAAGAGCAAGGTTACGTTGGTATCAAGGTAGATATATTGATTTTGACGGTTGGTATGGTTACCAATGTGCAGATTTAGCAGTTGATTACATTTATTGGTTGTTAGAAATTAGAATGTGGGGAAATGCAAAAGATGCAATCAATAACGATTTTAAAAACATGGCAACAGTATATGAAAACACACCATCGTTTGTTCCACAAATAGGTGATGTGGCTGTATTTACCAAAGGAATATATAAACAATACGGTCATATTGGTTTAGTGTTTAATGGTGGTAATACAAACCAATTTTTAATTTTGGAACAGAACTATGACGGTAACGCAAATACGCCTGCAAAGTTACGTTGGGATAATTATTACGGCTGTACTCACTTTATTAGA…	-	MKTYSEARARLRWYQGRYIDFDGWYGYQCADLAVDYIYWLLEIRMWGNAKDAINNDFKNMATVYENTPSFVPQIGDVAVFTKGIYKQYGHIGLVFNGGNTNQFLILEQNYDGNANTPAKLRWDNYYGCTHFIRPKYKSEGLMNKITNKVKPPAQKAVGKSASKITVGSKAPYNLKWSKGAYFNAKIDGLGATSATRYGDNRTNYRFDVGQAVYAPGTLIYVFEIIDGWCRIYWNNHNEWIWHERLIVKEVF	251	CHAP	-	SH3_3	-	-	-	-	-	-
B (B7)	phiPV83	aureus	Single gene	ATGAAAACATACAGTGAAGCAAGAGCAAGGTTACGTTGGTATCAAGGTAGGTATATTGATTTTGACGGTTGGTATGGTTACCAATGTGCAGATTTAGCAGTTGATTACATTTATTGGTTGTTAGAAATTAGAATGTGGGGAAATGCAAAAGATGCAATCAATAATGATTTTAAAAACATGGCAACAGTATATGAAAACACACCATCGTTTGTTCCACAAATAGGTGATGTGGCTGTATTTACCAAAGGAATATATAAACAATACGGTCATATTGGTTTAGTGTTTAATGGTGGTAATACAAATCAATTTTTAATTTTGGAACAGAACTATGACGGTAACGCAAATACGCCTGCAAAGTTACGTTGGGATAATTATTACGGCTGTACTCACTTTATTAGA…	-	MKTYSEARARLRWYQGRYIDFDGWYGYQCADLAVDYIYWLLEIRMWGNAKDAINNDFKNMATVYENTPSFVPQIGDVAVFTKGIYKQYGHIGLVFNGGNTNQFLILEQNYDGNANTPAKLRWDNYYGCTHFIRPKYKSEGLMNKITNKVKPPAQKAVGKSASKITVGSKAPYNLKWSKGAYFNAKIDGLGATSATRYGDNRTNYRFDVGQAIYAPGTLIYVFEIIDGWCRIYWNNHNEWVWHERLIVKEVY	251	CHAP	-	SH3_3	-	-	-	-	-	-
B (B7)	SA780ruMSSAST101	aureus	Single gene	ATGAAAACATACAGTGAAGCAAGAGCAAGGTTACGTTGGTATCAAGGTAGATATATTGATTTTGACGGTTGGTATGGTTACCAATGTGCAGATTTAGCAGTTGATTACATTTATTGGTTGTTAGAAATTAGAATGTGGGGAAATGCAAAAGATGCAATCAATAACGATTTTAAAAACATGGCAACAGTATATGAAAACACACCATCGTTTGTTCCACAAATAGGTGATGTGGCTGTATTTACCAAAGGAATATATAAACAATACGGTCATATTGGTTTAGTGTTTAATGGTGGTAATACAAATCAATTTTTAATTTTGGAACAGAACTATGACGGTAACGCAAATACGCCTGCAAAGTTACGTTGGGATAATTATTACGGCTGTACTCACTTTATTAGA…	-	MKTYSEARARLRWYQGRYIDFDGWYGYQCADLAVDYIYWLLEIRMWGNAKDAINNDFKNMATVYENTPSFVPQIGDVAVFTKGIYKQYGHIGLVFNGGNTNQFLILEQNYDGNANTPAKLRWDNYYGCTHFIRPKYKSEGLMNKITNKVKPPAQKAVGKSASKITVGSKAPYNLKWSKGAYFNAKIDGLGATSATRYGDNRTNYRFDVGQAVYAPGTLIYVFEIIDGWCRIYWNNHNEWIWHERLIVKEVF	251	CHAP	-	SH3_3	-	-	-	-	-	-
B (B7)	SA537ruMSSAST97	aureus	Single gene	ATGAAAACATACAGTGAAGCAAGAGCAAGGTTACGTTGGTATCAAGGTAGATATATTGATTTTGACGGTTGGTATGGTTACCAATGTGCAGATTTAGCAGTTGATTACATTTATTGGTTGTTAGAAATTAGAATGTGGGGAAATGCAAAAGATGCAATCAATAACGATTTTAAAAACATGGCAACAGTATATGAAAACACACCATCGTTTGTTCCACAAATAGGTGATGTGGCTGTATTTACCAAAGGAATATATAAACAATACGGTCATATTGGTTTAGTGTTTAATGGTGGTAATACAAACCAATTTTTAATTTTGGAACAGAACTATGACGGTAACGCAAATACGCCTGCAAAGTTACGTTGGGATAATTATTACGGCTGTACTCACTTTATTAGA…	-	MKTYSEARARLRWYQGRYIDFDGWYGYQCADLAVDYIYWLLEIRMWGNAKDAINNDFKNMATVYENTPSFVPQIGDVAVFTKGIYKQYGHIGLVFNGGNTNQFLILEQNYDGNANTPAKLRWDNYYGCTHFIRPKYKSEGLMNKITNKVKPPAQKAVGKSASKITVGSKAPYNLKWSKGAYFNAKIDGLGATSATRYGDNRTNYRFDVGQAVYAPGTLIYVFEIIDGWCRIYWNNHNEWIWHERLIVKEVF	251	CHAP	-	SH3_3	-	-	-	-	-	-
B (B7)	IME1346_01	aureus	Single gene	ATGAAAACATACAGTGAAGCAAGAGCAAGGTTACGTTGGTATCAAGGTAGATATATTGATTTTGACGGTTGGTATGGTTACCAATGTGCAGATTTAGCAGTTGATTACATTTATTGGTTGTTAGAAATTAGAATGTGGGGAAATGCAAAAGATGCAATCAATAACGATTTTAAAAACATGGCAACAGTATATGAAAACACACCATCGTTTGTTCCACAAATAGGTGATGTGGCTGTATTTACCAAAGGAATATATAAACAATACGGTCATATTGGTTTAGTGTTTAATGGTGGTAATACAAACCAATTTTTAATTTTGGAACAGAACTATGACGGTAACGCAAATACGCCTGCAAAGTTACGTTGGGATAATTATTACGGCTGTACTCACTTTATTAGA…	-	MKTYSEARARLRWYQGRYIDFDGWYGYQCADLAVDYIYWLLEIRMWGNAKDAINNDFKNMATVYENTPSFVPQIGDVAVFTKGIYKQYGHIGLVFNGGNTNQFLILEQNYDGNANTPAKLRWDNYYGCTHFIRPKYKSEGLMNKITNKVKPPAQKAVGKSASKITVGSKAPYNLKWSKGAYFNAKIDGLGATSATRYGDNRTNYRFDVGQAVYAPGTLIYVFEIIDGWCRIYWNNHNEWIWHERLIVKEVF	251	CHAP	-	SH3_3	-	-	-	-	-	-
B (B7)	3 AJ-2017	aureus	Single gene	ATGAAAACATACAGTGAAGCAAGAGCAAGGTTACGTTGGTATCAAGGTAGATATATTGATTTTGACGGTTGGTATGGTTACCAATGTGCAGATTTAGCAGTTGATTACATTTATTGGTTGTTAGAAATTAGAATGTGGGGAAATGCAAAAGATGCAATCAATAACGATTTTAAAAACATGGCAACAGTATATGAAAACACACCATCGTTTGTTCCACAAATAGGTGATGTGGCTGTATTTACCAAAGGAATATATAAACAATACGGTCATATTGGTTTAGTGTTTAATGGTGGTAATACAAACCAATTTTTAATTTTGGAACAGAACTATGACGGTAACGCAAATACGCCTGCAAAGTTACGTTGGGATAATTATTACGGCTGTACTCACTTTATTAGA…	-	MKTYSEARARLRWYQGRYIDFDGWYGYQCADLAVDYIYWLLEIRMWGNAKDAINNDFKNMATVYENTPSFVPQIGDVAVFTKGIYKQYGHIGLVFNGGNTNQFLILEQNYDGNANTPAKLRWDNYYGCTHFIRPKYKSEGLMNKITNKVKPPAQKAVGKSASKITVGSKAPYNLKWSKGAYFNAKIDGLGATSATRYGDNRTNYRFDVGQAVYAPGTLIYVFEIIDGWCRIYWNNHNEWIWHERLIVKEVF	251	CHAP	-	SH3_3	-	-	-	-	-	-
B (B7)	PVL	aureus	Single gene	ATGTTGATAACAAAAAACCAAGCAGAAAAATGGTTTGATAATTCATTAGGGAAGCAGTTCAATCCTGATTTGTTTTATGGATTTCAGTGTTACGATTACGCAAGTATGTTTTTTATGATAGCAACAGGCGAAAGGTTACAAGGTTTATACGCTTATAATATTCCATTTGATAATAAAGCAAGGATTGAAAAATACGGGCAAATAATTAAAAACTATGATAGCTTTTTACCGCAAAAGTTGGACATTGTCGTTTTCCCGTCAAAGTATGGTGGCGGAGCTGGACATGTTGAAATTGTTGAGAGCGCTAATCTAAACACTTTCACATCGTTTGGCCAAAATTGGAATGGTAAAGGTTGGACAAATGGCGTTGCGCAACCTGGTTGGGGTCCCGAAACCGTT…	-	MLITKNQAEKWFDNSLGKQFNPDLFYGFQCYDYASMFFMIATGERLQGLYAYNIPFDNKARIEKYGQIIKNYDSFLPQKLDIVVFPSKYGGGAGHVEIVESANLNTFTSFGQNWNGKGWTNGVAQPGWGPETVTRHVHYYDDPMYFIRLNFPDKVSVGDKAKSVIKQATAKKQAVIKPKKIMLVAGHGYNDPGAVGNGTNERDFIRKYITPNIAKYLRHAGHEVALYGGSSQSQDMYQDTAYGVNVGNNKDYGLYWVKSQGYDIVLEIHLDAAGESASGGHVIISSQFNADTIDKSIQDVIKNNLGQIRGVTPRNDLLNVNVSAEININYRLSELGFITNKKDMDWIKKNYDLYSKLIAGAIHGKPIGGLVAGNVKTSAKNQKNPPVPAGYTLDKNNVP…	484	CHAP	Amidase_3	SH3_5	-	-	-	-	-	-
B (B8)	phi575	sciuri	Single gene	ATGAAAGATATTTATTCAAAACACATTCAAGGAAGTAAGTTAACAGGTAAAAAAGCAAGTATAGCAGGTATTGTTATTCACAATGATTATGGTTCAATGACACCTAATCAGTATTTACCATGGTTATATACGAGAGAACAAAACGGAACGCATGTTAATGGATGGGCTTCAGTTTATGTAAATAAAGATGAGACACTTTGGTATCACCCAACAGATTATGTAGAATGGCATTGTGGTAATAACTGGGCTAACAGTAATCTGATCGGGTTCGAAGTTTGTCAATCACATCCAGCAGCAGGTTTAACAGATGCCCAATTCAAATTAAATGAAGAGGCGACATTTAAAGTAGCAGCAGCCGTTATGAAGTCTTATGGCTTACCAGTCAATCGCACGACAGTT…	-	MKDIYSKHIQGSKLTGKKASIAGIVIHNDYGSMTPNQYLPWLYTREQNGTHVNGWASVYVNKDETLWYHPTDYVEWHCGNNWANSNLIGFEVCQSHPAAGLTDAQFKLNEEATFKVAAAVMKSYGLPVNRTTVNLHRQYFGTSCPHRSWDMHVGKNAPDTLANRNKLKDYFISRIKHYYNGGTTTKPPKTTWKWSGKATAKKGVSPIAAKKKPGLNESALAPANNILAGQYINFFSVTKKDKYWWAEFEYPTNPKAGRFYCALGPITHKDEKLEKETKLWFDLKITSKK	289	Amidase_2	-	SH3_5	-	-	-	-	-	-
B (B8)	phi879	sciuri	Single gene	ATGAAAGATATTTATTCAAATCACATTCAAGGAAGTAAGTTAACAGGTAAAAAAGCAAGTATTGCAGGTATTGTTATTCACAATGATTATGGTTCAATGACACCTAATCAGTATTTACCATGGTTATATACAAGAGAACAAAACGGAACGCATGTTAATGGGTGGGCTTCAGTTTATGTAAACAAAGATGAGACGCTTTGGTATCACCCAACAGATTATGTAGAATGGCATTGTGGTAATAACTGGGCTAACAGTAATCTGATCGGATTCGAAGTTTGTCAATCACACCCAGCAGCAGGTTTAACAGATGCCCAGTTCAAATTAAATGAAGAGGCAACATTTAAAGTAGCAGCAGCTGTCATGAAGTCTTATGGTTTGCCAGTCAATCGCACGACAGTT…	-	MKDIYSNHIQGSKLTGKKASIAGIVIHNDYGSMTPNQYLPWLYTREQNGTHVNGWASVYVNKDETLWYHPTDYVEWHCGNNWANSNLIGFEVCQSHPAAGLTDAQFKLNEEATFKVAAAVMKSYGLPVNRTTVNLHRQYFGTSCPHRSWDMHVGKNAPDTLANRNKLKDYFISRIKHYYNGGTTTKPPKTTWKWSGKATAKKGVSPIAAKKKPGLNEPALAPPNNILAGQYINFFSVTKKDKYWWAEFEYPTNPKAGRFYCALGPITHKDEKLEKETKLWFDLKITSKK	289	Amidase_3	-	SH3_5	-	-	-	-	-	-
B (B9)	IME1367_01	warneri	Two genes spliced	ATGGCTACAGAAAATTGGAAAGGTGTTAAAGTAAGATATCAATTACTAACAAAAGGAACGCGACGATATGGAGAAACAATGGATGGTGGAAAACCACAATTCATCGTTGCACATGATACTGGTAATATTAATACAACTGCTCAATCGAATGTGACCTATTATGAAAACACTTATAATATACCTTGGAATAACGTAGCTAGTGCTCATATATTCGTTGACGATAAAGAATGTATCATTTGTATACCAACAACAGAGAAAGCTTGGCATGTACTCTATGACGCCCCTACAGATAACATTTGGTACAACAGAGACGCTAATGATGTAGCGATAGGTGTCGAAATATGTTATTTCAGTGATAAAGAACGTAGTAGAAAAGCATTAGATAACGGCGCTAGAGTA…	ATGTGGTTTGTACGTCCTAAATTTAGTAACAAGAAAGCAGAATCTAAATTACTCAAGAAATCAAAAGAGAAAAAGAAAGAAAAGCAGATCACATGGAATTGGAAAGGCAGATTTACTACTAATACAACAATCAAAGTAAGACGTAGTCCAAGCTTGAAAGGTTCTGTAGTTCCAAGTTCTGATTGGTTATTATCAAATCAATGGGTAGACTTTGTCAGCATTACTAAAAAAGATGGCTATTGGTGGGCGAAATTCAAATATCCTACTAATCCATCATCAGGTTATTTCTACTGTGCATTATGTAAGATAACGGATAAGCAAGAAAGAATTAAAAAAGAGAAGTATTGGGGTTCCATTAAGTGGAAATAA	MATENWKGVKVRYQLLTKGTRRYGETMDGGKPQFIVAHDTGNINTTAQSNVTYYENTYNIPWNNVASAHIFVDDKECIICIPTTEKAWHVLYDAPTDNIWYNRDANDVAIGVEICYFSDKERSRKALDNGARVLAYLAEYWHIDYKTRMPGHQDIQADKQDPGNALEASGYGRNTSNLDKLVAKYYKQNVKVKATPVKVEKGSTSFTREEFVKWLKSTVGKQYDYDLYAAFQCVDYANVGWDKLFGHGLKGNGAKDIPFNAYNKDKFKNEATVYKNTPSFLAKPGDLVVWGEQMGDGWGHVAWVVEATLDEITVLMWFVRPKFSNKKAESKLLKKSKEKKKEKQITWNWKGRFTTNTTIKVRRSPSLKGSVVPSSDWLLSNQWVDFVSITKKDGYWWAK…	437	Amidase_2	CHAP	SH3_3	-	-	-	-	-	-
B (B9)	IME-SA4	haemolyticus	Single gene	ATGGCAGAAAAATGGAATGGCGTACCCGTTAAATATGATTTTTTACCGATTGGAACACGTAGAAGTGGGCAACCGTTAACAAGTAAAAAACCTTTATTTGCAGTAGCACATGATACAGGTAATCCTGAAACAACAGCACAAACAAACGTGAATTATTATAAAAATACGTATATGATTGATTGGTCAATCGTCGCAAGCGCTCATATTTTTGTTGATGATAAAGAATGTATTGTCTGTATTCCAGTTACCGAAAAAGCATGGCATGTTTTATACAATACACCAACTGACAACCAATGGTATAACGCTGATGCAAATGATGTAGCGTTTGGCGTGGAAGGTAGTTACTTCCCTAGTAGTCAAAAACGTTCTCGTAAGTCATTAGATAATATGGCACGTGTA…	-	MAEKWNGVPVKYDFLPIGTRRSGQPLTSKKPLFAVAHDTGNPETTAQTNVNYYKNTYMIDWSIVASAHIFVDDKECIVCIPVTEKAWHVLYNTPTDNQWYNADANDVAFGVEGSYFPSSQKRSRKSLDNMARVLAYLCNYWGIDYKTEVPGHQDIQDDKIDPGNLLEACGYSRNVKHLDKQIAKYINGVKPAPSKKLSTKTSKKPTPSPQSVVKYKQAIEYMHSLKGQYIDFDKEWAFQCADVVVDFIYHVTGGVRFYGNAKELHTKNAMPKGWKVVRNTRDYVPPICAIAIYTTGVYSRYGHTGLVWDNSGGTKTFTILEQNFDSKANSPAKLREDDYTGLTHFIVPDFADDSVDLTDIKEVQKTQRQSKSSIKLEQKPPLNLTWSNQPYFKAVADSE…	569	Amidase_2	CHAP	-	-	-	-	-	-	-
B (B10)	StB12	hominis	Single gene	ATGTTAATGACAAGAAAACAAGCTGAGAAATGGTTAGATAACTCAGAAGGTAGACAATACAATGCAGATGGATATTATGGTTTCCAATGTTACGATTACTCGAAAATGTATTTCTATGTTGTTACTGGCGAATGGATAGGTGGACTTAAAGCATCTAACATTCCTTTTGACAATAAAGCGAAGATTGAAAAATACGCTACGATTATTAAAAACTACGATAGTTTCTTACCTCAAAAAGGTGATATCGTTTGTTTCCCAAATAAATATGGTGGTGGATATGGTCATACTGCAGTTGTAACTAAAGCCACACTTACACAGTTTGAGGTACTCGAGCAAAATTGGTTTGGGAATGGTTGGACAGATGGTGTCGTTAAACCAGGATGGGGTCCTGAAACAGTG…	-	MLMTRKQAEKWLDNSEGRQYNADGYYGFQCYDYSKMYFYVVTGEWIGGLKASNIPFDNKAKIEKYATIIKNYDSFLPQKGDIVCFPNKYGGGYGHTAVVTKATLTQFEVLEQNWFGNGWTDGVVKPGWGPETVSRRWHYYDNPMYFIRFNFPKNVNVVKKAKRKLSSNKASGQIKRKKIMIVAGHGYNDPGAVGNGTNERDFIRKNLTPKIANYLRKTGHEVALYGGSSQSQDMYQDTAYGVRVGNKRDYGMYWVNKQNYDLIVEFHLDAAGASASGGHVIISSAFNADSIDKDIQEVIKENLGQIRGITKRSDLLHANVSAEINMNYRLAELGFITNKEDMDWIKKNSDKYAKLIAGAIHGSPIGGVVASKKKSSSKKLNVPKTIPSGYKLNNKGVPY…	483	CHAP	Amidase_3	SH3_5	-	-	-	-	-	-
B (B10)	IME1318_01	haemolyticus	Single gene	ATGGCAGAAAAATGGAATGGCGTCCCAGTTAAGTATGATTTTTTACCGATTGGGACACGTAGAAGCGGGCAACCCTTAACAAGTAAAAAACCTTTATTTGCGGTAGCACATGATACAGGTAACCCTGAAACAACGGCACAAACAAACGTGAATTATTATAAAAATACGTATATGATTGATTGGTCAATCGTCGCAAGCGCTCATATTTTTGTTGATGATAAAGAATGTATTGTCTGTATTCCAGTTACCGAAAAAGCATGGCATGTTTTATACAATACACCGACAGACAATCAATGGTATAACGCCGATGCAAATGATGTAGCGTTTGGCGTGGAAGGTAGTTACTTCCCTAGTAGTCAAAAACGTTCTCGTAAGTCATTAGATAATATGGCACGTGTA…	-	MAEKWNGVPVKYDFLPIGTRRSGQPLTSKKPLFAVAHDTGNPETTAQTNVNYYKNTYMIDWSIVASAHIFVDDKECIVCIPVTEKAWHVLYNTPTDNQWYNADANDVAFGVEGSYFPSSQKRSRKSLDNMARVLAYLCNYWGIDYKTEVPGHQDIQDDKIDPGNLLEACGYSRNVKHLDKQIAKYINGVKPAPSKKLSTKTSKKPTPSPQSVVKYKQAIEYMHSLKGQFVDFDKMYAYQCADLSVDFIYHVTGGVRFYGNAKELHTLNAMPKGWKVVRNTRDYVPPICAIAIYTTGVYSRWGHTGLVWDNSGGTKTFTILEQNFDSKANSPAKLREDDYTGLTHFIVPDFADDSVDLTEIKEVQKTQRKSKGTIKLEQKPPLNLTWSNQAYFKAVADSE…	569	Amidase_2	CHAP	-	-	-	-	-	-	-
B (B10)	IME1323_01	capitis	Single gene	TTGGATTTCAGTGTTTTTGACGTAGCAAATCAATATTGGCTTTATTTATTTAATCACACATTAAAAGGTGTAGGCGCGGCAGATATTCCGACATGGAATGACTTCACTGGAGAGGCTACAGTATATAAAAATACACCAAGTTTTCAAGCGCGTCCTGGAGACATTGTTATTTTCAACAGAAATTATGGTAGTGGATACGGACATGTAGGTGTTGTATTAAGTGCAACTTTAAACTCTATAAGTATACTGGAACAAAATTGGCTTGGCGGTGCTTATTGGACGCCTCCAGAAGTTGCTACACGTCGTACACATGGCTATGATTTCCCTATGTGGTTCATTCGACCATTCTACGCTAAAGAAACAACTAAAAATAAAGTTAAAAGTAAAACAAAACCCGTT…	-	MDFSVFDVANQYWLYLFNHTLKGVGAADIPTWNDFTGEATVYKNMDFSVFDVANQYWLYLFNHTLKGVGAADIPTWNDFTGEATVYKNTPSFQARPGDIVIFNRNYGSGYGHVGVVLSATLNSISILEQNWLGGAYWTPPEVATRRTHGYDFPMWFIRPFYAKETTKNKVKSKTKPVKKAKTSKGKKILLVAGHGKGAYSNDPGAVANGYNERDFNRKNIIPRVKKYLESVGHTVVLYGGKTMNQDLYQDTLYGQRVGNYSDYGLYWVKKNVKPDVIVEFHLDAASPQASGGHVIVSDKFPADNIDKALSSALGKTVGKIRGVTPRNDLLNANVTGQLGLNYRLIELGFITSKKDMKYLTTHLDSFTKRIAEAINGRQIGAKASKLSTSKNTWNWEGTF…	484	CHAP	Amidase_3	SH3_5	-	-	-	-	-	-
B (B11)	StB27	hominis	Single gene	ATGACAGAATATTGGAATGGCGTTCCTGTTAGATATGATTTATTACCGATAGGCACAAGACGAAACGGGGAACGGTTACACACTAAAGACGGTAAACCTAAATTTGCAGTAATACATGACACAGGGAATTTAGACTCAACTGCACAACAAAATGTAAACTGGTACAAAAATACTTATAATATTTCTTGGTCGCAAGTCGCATCGGCTCACATCTTTGTTGACGATAAAGAGGCAATCATTTGTATTCCAGTAACAGAATGTGCATGGCATGTTATGTTAAATACAACCATCGATAACGCATGGTATGGTGCTGATGCAGACTATGCAGCGTTTGGTGTAGAAGGTTGCTACTTTACAGATAAAAAGCGTTCTCTCAAGTCATTAGAGAATACAGCTAAG…	-	MTEYWNGVPVRYDLLPIGTRRNGERLHTKDGKPKFAVIHDTGNLDSTAQQNVNWYKNTYNISWSQVASAHIFVDDKEAIICIPVTECAWHVMLNTTIDNAWYGADADYAAFGVEGCYFTDKKRSLKSLENTAKVMAYLTKFWKINYKNEMPGHQDIQFDKQDPGNLLAACGLGRDTHNFDLYVAKYMNETKVPVIKGKKAGNNAKKVTNTKSRPKTKSYQDAINYMYSLKGKYVDFDGMYGEQCMDLAVQYVYHITDGTIRMWGNAKDSILNVFPKGWQIVKNTPSYIPPVGAIGVCTTGIYQEYGHIYLVWDNSGGTNTQTVLEQNFDGNHNTPAKLRVDNFYGTTHYIVPSFINETYDVKKITKVNIQKPQAPVIKEKLPKNLTWSKEPYFKAKAGE…	578	Amidase_2	CHAP	-	-	-	-	-	-	-
B (B12)	SpT99F3	pseudintermedius	Single gene	ATGTTAACAGCTATTGACTATCTTACTAAAAGAGGTTGGAAAATATCGTCTGATCCTCGCACATACGACGGCTATCCTAAAAACTATGGATACCGCAATTACATTGAAAATGGTATTAACTACGACGAATTTTGCGGTGGTTATCATAGAGCGTTTGACGTGTATTCTAACGCAACAAATGACGTGCCTGCAGTAACTAGCGGAACGGTTATTGAAGCAAATGACTACGGTAATTTTGGTGGTACATTCGTCATTAGAGACGCTAACGATAACGATTGGATATATGGGCATCTACAACGTGGCTCAATGCGATTCGTTGTAGGCGACAAAGTCAATCAAGGTGACATTGTCGGTTTACAAGGTAATAGCAACTATTACGACAATCCTATGTCCGCACAT…	-	MLTAIDYLTKRGWKISSDPRTYDGYPKNYGYRNYIENGINYDEFCGGYHRAFDVYSNATNDVPAVTSGTVIEANDYGNFGGTFVIRDANDNDWIYGHLQRGSMRFVVGDKVNQGDIVGLQGNSNYYDNPMSAHLHIQLRPKDALKDEKSQVCSGLAMEKYDITNLNKKQDKSKNGSVKELKHIYSNHIKGNKITAPKPSIQGVVIHNDYGSMTPSQYLPWLYARENNGTHVNGWASVYANRNEVLWYHPTDYVEWHCGNQWANANLIGFEVCESYPGRISDALFLENEEATLKVAADVMKSYGLPVNRNTVRLHNEFFGTSCPHRSWELHVGKGAPYTTANINRMKDYFIKRIKHYYDGGKLEVSKEATIKQSDVKQEVKKQEAKQVVKATDWKQNKDG…	486	CHAP	Amidase_2	SH3_5	-	-	-	-	-	-
B (B13)	StB20	capitis	Two genes spliced	ATGAAAACACAATCTCAAATCAATAAACGTTTAAGAGATTATAAAAACGGTGTAGTAGATAGTCCATACAGAGTTAAACATTGGACGAGTTATGACGCTTCCTTTGGTGCTATGGAACCAGGTTGCATTGATAAAGACCGTGCTTATCACGCACAGTGTATGGATTTGGCGATAGATTATGTAATGTGGTTAACTGATAATCAAACAGAGATGTGGGGCGATGCTAAAAGCTCTATAAAAAACAAATTCCCTAAAGGGTGGAAGATTGTAGAAAACAAACCGTCAACGATACCCAAAAAAGGTTGGATAGCTGTATATACAGCTGGAACCTATTCACGTTATGGGCACATTGGTATTGTATATAATGGTGGTAATACGAATAGCTTCCAAATTTTAGAA…	ATGAATTCTAAACAATACTATAACAATTTGGTAAACGCTGATTACAATAGGTTAGCACGAGGTATAGCTCATGCATACGCTGATAGAAACGGTATTTGGGAAGCTATATCAGAAGATAGAATTGCTTGGCATGTTTCTGATGGCGTTCAACCAGGTTCAGGTAATTTTGAAACTTATGGAATTGAAGTTAATCAATCAATGTATGTAAGTGATAAAGATTTCCTTAAAAATGAACAAGCAGCTCTTAAATTCGCAGCGCATAAACTTAAAAAGTGGGGGTTACCAGCTAACAGAAATACTGTTCGTTTACACAACGAATTTAGTTATACAGCTTGTCCTCATCGTTCAGCTAAATTGCATACTGGTATTGATCCAACAAAACAAGCATGGACTAAAGCG…	MKTQSQINKRLRDYKNGVVDSPYRVKHWTSYDASFGAMEPGCIDKDRAYHAQCMDLAIDYVMWLTDNQTEMWGDAKSSIKNKFPKGWKIVENKPSTIPKKGWIAVYTAGTYSRYGHIGIVYNGGNTNSFQILEQNWNGWANKKPSLRWDNYYGLTHFIVPPVAKEIEEPKKDVKSAPKQSVKKNSSIKVNTHHIKGWTMTKRGRKPKGVMNSKQYYNNLVNADYNRLARGIAHAYADRNGIWEAISEDRIAWHVSDGVQPGSGNFETYGIEVNQSMYVSDKDFLKNEQAALKFAAHKLKKWGLPANRNTVRLHNEFSYTACPHRSAKLHTGIDPTKQAWTKATQLKLKDYFIKQIRAYMKGDTPKVTTVKNKPGSASTPANRRDMNGWKINKYGTYYKS…	479	CHAP	Amidase_2	SH3_5	-	-	-	-	-	-
B (B13)	StB20-like	epidermidis	Single gene	ATGAAAACACAATCTCAAATCAATAAACGTTTAAGAGATTATAAAAACGGTGTAGTAGATAGTCCATACAGAGTTAAACGTTGGACGAGTTATGACGCTTCGTTTGGTGCTATGGAACCAGGATGCATTGATAAAGATCGTGCTTATCACGCACAGTGTATGGATTTGGCGATAGATTATGTAATGTGGTTAACTGATAATCAAACAGAAATGTGGGGCGATGCTAAAAGCTCTTTAATGAATAAATTCCCTAAAGAGTGGAAGATTGTAGAAAATAAACCGTCAACGGTACCCAAAAAAGGTTGGATAGCTGTATATACATCTGGAATTTATTCGCGTTATGGTCATATAGGTATAGTGTATGAAGGTGGTAATACGAACTCCTTCCAAATACTTGAA…	-	MKTQSQINKRLRDYKNGVVDSPYRVKRWTSYDASFGAMEPGCIDKDRAYHAQCMDLAIDYVMWLTDNQTEMWGDAKSSLMNKFPKEWKIVENKPSTVPKKGWIAVYTSGIYSRYGHIGIVYEGGNTNSFQILEQNWNGWANKKPSLRWDNYYGLTHFIVPPVAKEIEAPKNNAKSAPKQSVKENSSIKVNTNHIKGWTMTKRGRKPKAVVIHNDAGTMNSKQYYSNLVNADYSRLARGIAHAYADRNGIWEAISEDRIAWHVSDGVQPGSGNFETYGIEVNQSLYVSDKDFLKNEQTALKFAAHKLKKWGLPANRNTVRLHNEFSYTACPHRSAKLHTGIDPTKQAWTKATQLKLKDYFIKQIRAYMKGSTPKVTTVKNKPGSASTPANRRDINGWKIN…	487	CHAP	Amidase_2	SH3_5	-	-	-	-	-	-
B (B14)	phiRS7	saprophyticus	Single gene	ATGGTCGCTAAATTAACACAAAAAGAAGCAGTTGCTTATGTTAAATCACAAGAAGGTAAAGGTTGGGATTTTGATAAAGTTTACGGCTACCAGTGCTTTGACAGTGTCAATTATTATTGGTATAAATTATTCGGTCACGGTTTAAAAGGTGCAGGTGCTGCAGACATACCGAATGTAAACGACTTTACCAATGAAGCTAAAGTTTATCAAAACACACCCTCGTTTTTAGCCAAACCTGGTGACGTTGTCGTTTGGAACCGTAACTATGGCGGAGGTTATGGACATGTAGCAGTTGTTATTTCTGCTACATTAAACAGCTTTGTTGTAATCGAGCAGAATTGGTTGGGCGGTGGATTGAATAAGACTGAAGTAGCTACTAAAAGAACAAAAAGTTACGAC…	-	MVAKLTQKEAVAYVKSQEGKGWDFDKVYGYQCFDSVNYYWYKLFGHGLKGAGAADIPNVNDFTNEAKVYQNTPSFLAKPGDVVVWNRNYGGGYGHVAVVISATLNSFVVIEQNWLGGGLNKTEVATKRTKSYDNPMWFIRPHYKSESAKSVSAQSATKTATKKKTTAKKKMKKLSYIRDEVKGYRLPNRGYKPTSITLHNDAGSVGATAEAYHRGLVNAPLSRLEAGVAHSYISGNTVYQALPESRIAWHTANQNGNKNSYGIEICQSIGASDKVFLANEQAAFQEAARLLNKWGLKANRNTIRLHMEFSQTSCPHRSMKLHTGFDPVTQGVPSQAIKLKLKDYFIKQIRAYQAGKVPTATVSNKTSSASNTKSTVAGAWKRNSYGTWYMSEKARFTNG…	474	CHAP	Amidase_2	SH3_5	-	-	-	-	-	-
B (B15)	2638A	aureus	Single gene with secondary translational start site	ATGCTAACTGCTATTGACTATCTTACGAAAAAAGGTTGGAAAATATCATCTGACCCTCGCACTTACGATGGTTACCCTAAAAACTACGGCTACAGAAATTACCATGAAAACGGCATTAATTATGATGAGTTTTGTGGTGGTTATCATAGAGCTTTTGATGTTTACAGTAACGAAACTAACGACGTGCCTGCTGTTACTAGCGGAACAGTTATTGAAGCAAACGATTACGGTAATTTTGGTGGTACATTCGTTATTAGAGACGCTAACGATAACGATTGGATATATGGGCATCTACAACGTGGCTCAATGCGATTTGTTGTAGGCGACAAAGTCAATCAAGGTGACATTATTGGTTTACAAGGTAATAGCAACTATTACGACAATCCTATGAGTGTACAT…	TTGAAACATATCTATTCAAACCATATTAAAGGTAACAAGATTACAGCACCAAAACCTAGTATTCAAGGTGTGGTCATCCACAATGATTATGGTAGTATGACACCTAGTCAATACTTACCATGGTTATATGCACGTGAGAATAACGGTACACACGTTAACGGTTGGGCTAGTGTTTATGCAAATAGAAACGAAGTGCTTTGGTATCATCCGACAGACTACGTAGAGTGGCATTGTGGTAATCAATGGGCAAATGCTAACTTAATCGGATTTGAAGTGTGTGAGTCGTATCCTGGTAGAATCTCGGACAAATTATTCTTAGAAAATGAAGAAGCGACATTGAAAGTAGCTGCGGATGTGATGAAGTCGTACGGATTACCAGTTAATCGCAACACTGTACGT…	MLTAIDYLTKKGWKISSDPRTYDGYPKNYGYRNYHENGINYDEFCGGYHRAFDVYSNETNDVPAVTSGTVIEANDYGNFGGTFVIRDANDNDWIYGHLQRGSMRFVVGDKVNQGDIIGLQGNSNYYDNPMSVHLHLQLRPKDAKKDEKSQVCSGLAMEKYDITNLNAKQDKSKNGSVKELKHIYSNHIKGNKITAPKPSIQGVVIHNDYGSMTPSQYLPWLYARENNGTHVNGWASVYANRNEVLWYHPTDYVEWHCGNQWANANLIGFEVCESYPGRISDKLFLENEEATLKVAADVMKSYGLPVNRNTVRLHNEFFGTSCPHRSWDLHVGKGEPYTTTNINKMKDYFIKRIKHYYDGGKLEVSKAATIKQSDVKQEVKKQEAKQIVKATDWKQNKDG…	486	Peptidase_M23	Amidase_2	SH3_5	-	-	-	-	-	-
B (B16)	IME1354_01	sp.	Single gene	ATGGTCGCTAAATTAACAAAAAAAGAAGCTGTTAAATATTTGTATTCACTAGAAGGTAAAGGCTGGGATTACGATTTAGCTTTTGGCTGGCAGTGCTTCGATTTGGCAAACAAATATTGGCATCAGTTATTTGGTCATGGATTGAAAGGCGCTGGTGCTGCTGACATTCCTAACGTGAATAACTTCAATGGTGAGGCCACTGTGTACAATAACACACCTAGTTTTAAAGCAGAAGAAGGTGACATTGTTGTATTCAATCGCAATTACGGTGGTGGATATGGTCACGTAGCTATTGTTACAAAAGGTAATTATGATGGTAAATATATGCAATTCCAATCATTAGATCAAAATTGGTTTGGCGGGGGAAGTGCAAAAACAGAGGTAGCTCAAAGAATTGTT…	-	MVAKLTKKEAVKYLYSLEGKGWDYDLAFGWQCFDLANKYWHQLFGHGLKGAGAADIPNVNNFNGEATVYNNTPSFKAEEGDIVVFNRNYGGGYGHVAIVTKGNYDGKYMQFQSLDQNWFGGGSAKTEVAQRIVHNYDFPMWFIRPHYKSESAKKVSTQSATKNTTKKKTTAKKKMKKLTYIRDEVKGYRLPNRGYKPKGIVLHNDAGSVGATAEAYHRGLVNAPLSRLEAGVAHSYISGNTVYQALPESRIAWHTANQNGNKNYYGIEVCQSIGASDKVFLANEQASFQEAARLLNKWGLKANRNTCRLHMEFSQTSCPHRSMKLHTGFDPVTQGVPSQAIKLKLKDYFIKQIRAYQAGKVPTATVSKNTSSASNTKSTVAGAWKRNSYGTWYMSEKAR…	478	CHAP	Amidase_2	SH3_5	-	-	-	-	-	-
B (B17)	vB_SauS_IMEP5	aureus	Single gene	ATGGCAGTTACAAAAACAAAAGCACAAGCCCATGCTTATATGAATAAGTTAGTGGGTAAAGGTTGGGACTTTGATAATGCTTTCGGTTGGCAATGTTTTGATTTGGTTAACTTTTATTGGAATTATTTAACGGGTGGTCAGTTGTACGGATTATATGCTAAAGATATACCATTCAAAAATAACTTTAATGGATTAGCAACAGTATATGAGAATACACCTTCATTTTTACCACAAAAAGGCGATATTGTTGTTTGGAATGGTAATTGGGGAGAAGGTGCAGGGCATGTAGCTATTGTCCAATCTGCAAATATTAATACTTTTGTTTCACTAGATCAGAACTGGTGGGGTGGTGGAGAAAACAAAACAGAAGTGGCACAGTATATTAGTCATACGTATGAT…	-	MAVTKTKAQAHAYMNKLVGKGWDFDNAFGWQCFDLVNFYWNYLTGGQLYGLYAKDIPFKNNFNGLATVYENTPSFLPQKGDIVVWNGNWGEGAGHVAIVQSANINTFVSLDQNWWGGGENKTEVAQYISHTYDFPMYFIRPHYKAKTTIKDKVTSVVKPNTKPKTKKKFVLVAGHGYNDPGATGNGTNERDFIRKNIIDNVAKYLRQAGHTVTLYSKKQDMYQDTAYGYNRGDKKKYGLYWVKNKLKPDGVIEFHLDSASPSASGGHVIKNAYAADSIDKGLQKALEETVGTIRGITTRNDLLNANVAYSENINYRLIEMGFITSKKDMDYIKNNLQHFTKKLAEGIHGKPIGGSAAGKKKKITWKWPGRFTANTLIKVRKNPGLKGKQVPKSDWIQAG…	456	CHAP	Amidase_3	SH3_5	-	-	-	-	-	-
C (C1)	Sb-1	aureus	Single gene	ATGGCTAAGACTCAAGCAGAAATAAATAAACGTTTAGATGCTTATGCAAAAGGAACAGTAGATAGCCCTTACAGAGTTAAAAAAGCTACAAGTTATGACCCATCATTTGGTGTAATGGAAGCAGGAGCCATTGATGCAGATGGTTACTATCACGCTCAGTGTCAAGACCTTATTACAGACTATGTTTTATGGTTAACAGATAATAAAGTTAGAACTTGGGGTAATGCTAAAGACCAAATTAAACAGAGTTATGGTACTGGATTTAAAATACATGAAAATAAACCTTCTACTGTACCTAAAAAAGGTTGGATTGCGGTATTTACATCCGGTAGTTATGAACAGTGGGGTCACATAGGTATTGTATATGATGGAGGTAATACTTCTACATTTACTATTTTA…	-	MAKTQAEINKRLDAYAKGTVDSPYRVKKATSYDPSFGVMEAGAIDADGYYHAQCQDLITDYVLWLTDNKVRTWGNAKDQIKQSYGTGFKIHENKPSTVPKKGWIAVFTSGSYEQWGHIGIVYDGGNTSTFTILEQNWNGYANKKPTKRVDNYYGLTHFIEIPVKAGTTVKKETAKKSASKTPAPKKKATLKVSKNHINYTMDKRGKKPEGMVIHNDAGRSSGQQYENSLANAGYARYANGIAHYYGSEGYVWEAIDAKNQIAWHTDGTGANSGNFRFAGIEVCQSMSASDAQFLKNEQAVFQFTAEKFKEWGLTPNRKTVRLHMEFVPTACPHRSMVLHTGFNPVTQGRPSQAIMNKLKDYFIKQIKNYMDKGTSSSTVVKDGKTSSASTPATRPVTGS…	494	CHAP	Amidase_2	SH3_5	-	-	-	-	-	-
C (C1)	A3R	aureus	Single gene	ATGGCTAAGACTCAAGCAGAAATAAATAAACGTTTAGATGCTTATGCAAAAGGAACAGTAGATAGCCCTTACAGAGTTAAAAAAGCTACAAGTTATGACCCATCATTTGGTGTAATGGAAGCAGGAGCCATTGATGCAGATGGTTACTATCACGCTCAGTGTCAAGACCTTATTACAGACTATGTTTTATGGTTAACAGATAATAAAGTTAGAACTTGGGGTAATGCTAAAGACCAAATTAAACAGAGTTATGGTACTGGATTTAAAATACATGAAAATAAACCTTCTACTGTACCTAAAAAAGGTTGGATTGCGGTATTTACATCCGGTAGTTATGAACAGTGGGGTCACATAGGTATTGTATATGATGGAGGTAATACTTCTACATTTACTATTTTA…	-	MAKTQAEINKRLDAYAKGTVDSPYRVKKATSYDPSFGVMEAGAIDADGYYHAQCQDLITDYVLWLTDNKVRTWGNAKDQIKQSYGTGFKIHENKPSTVPKKGWIAVFTSGSYEQWGHIGIVYDGGNTSTFTILEQNWNGYANKKPTKRVDNYYGLTHFIEIPVKAGTTVKKETAKKSASKTPAPKKKATLKVSKNHINYTMDKRGKKPEGMVIHNDAGRSSGQQYENSLANAGYARYANGIAHYYGSEGYVWEAIDAKNQIAWHTGDGTGANSGNFRFAGIEVCQSMSASDAQFLKNEQAVFQFTAEKFKEWGLTPNRKTVRLHMEFVPTACPHRSMVLHTGFNPVTQGRPSQAIMNKLKDYFIKQIKNYMDKGTSSSTVVKDGKTSSASTPATRPVTG…	495	CHAP	Amidase_2	SH3_5	-	-	-	-	-	-
C (C1)	IME-SA2	aureus	Two genes spliced	ATGGCTAAGACTCAAGCAGAAATAAATAAACGTTTAGATGCTTATGCAAAAGGAACAGTAGATAGCCCTTACAGAGTTAAAAAAGCTACAAGTTATGACCCATCATTTGGTGTAATGGAAGCAGGAGCCATTGATGCAGATGGTTACTATCACGCTCAGTGTCAAGACCTTATTACAGACTATGTTTTATGGTTAACAGATAATAAAGTTAGAACTTGGGGTAATGCTAAAGACCAAATTAAACAGAGTTATGGTACTGGATTTAAAATACATGAAAATAAACCTTCTACTGTACCTAAAAAAGGTTGGATTGCGGTATTTACATCCGGTAGTTATGAACAGTGGGGTCACATAGGTATTGTATATGATGGAGGTAATACTTCTACATTTACTATTTTA…	ATGAGTGCTAGTGATGCTCAATTCCTTAAAAATGAACAAGCAGTATTCCAATTTACAGCAGAGAAATTTAAAGAATGGGGTCTTACTCCTAACCGTAAAACTGTAAGATTGCATATGGAATTTGTACCAACTGCCTGTCCTCACCGTTCTATGGTTCTTCATACAGGATTTAATCCAGTAACACAAGGAAGACCATCACAAGCAATAATGAATAAATTAAAAGATTATTTCATTAAACAAATTAAAAACTACATGGATAAAGGAACTTCAAGTTCTACAGTAGTTAAAGATGGTAAAACAAGTAGCGCAAGTACACCGGCAACTAGACCAGTTACAGGTTCTTGGAAAAAGAACCAGTACGGAACTTGGTATAAACCGGAAAATGCAACATTTGTCAAT…	MAKTQAEINKRLDAYAKGTVDSPYRVKKATSYDPSFGVMEAGAIDADGYYHAQCQDLITDYVLWLTDNKVRTWGNAKDQIKQSYGTGFKIHENKPSTVPKKGWIAVFTSGSYEQWGHIGIVYDGGNTSTFTILEQNWNGYANKKPTKRVDNYYGLTHFIEIPVKAGTTVKKETAKKSASKTPAPKKKATLKVSKNHINYTMDKRGKKPEGMVIHNDAGRSSGQQYENSLANAGYARYANGIAHYYGSEGYVWEAIDAKNQIAWHTGKMSASDAQFLKNEQAVFQFTAEKFKEWGLTPNRKTVRLHMEFVPTACPHRSMVLHTGFNPVTQGRPSQAIMNKLKDYFIKQIKNYMDKGTSSSTVVKDGKTSSASTPATRPVTGSWKKNQYGTWYKPENATFV…	685	CHAP	Amidase_2/SH5_3	SH3_5	-	-	-	-	-	-
C (C1)	IME-SA118	aureus	Two genes spliced	ATGGCTAAGACTCAAGCAGAAATAAATAAACGTTTAGATGCTTATGCAAAAGGAACAGTAGATAGCCCTTACAGAGTTAAAAAAGCTACAAGTTATGACCCATCATTTGGTGTAATGGAAGCAGGAGCCATTGATGCAGATGGTTACTATCACGCTCAGTGTCAAGACCTTATTACAGACTATGTTTTATGGTTAACAGATAATAAAGTTAGAACTTGGGGTAATGCTAAAGACCAAATTAAACAGAGTTATGGTACTGGATTTAAAATACATGAAAATAAACCTTCTACTGTACCTAAAAAAGGTTGGATTGCGGTATTTACATCCGGTAGTTATGAACAGTGGGGTCACATAGGTATTGTATATGATGGAGGTAATACTTCTACATTTACTATTTTA…	ATGGAATTTGTACCAACTGCCTGTCCTCACCGTTCTATGGTTCTTCATACAGGATTTAATCCAGTAACACAAGGAAGACCATCACAAGCAATAATGAATAAATTAAAAGATTATTTCATTAAACAAATTAAAAACTACATGGATAAAGGAACTTCAAGTTCTACAGTAGTTAAAGATGGTAAAACAAGTAGCGCAAGTACACCGGCAACTAGACCAGTTACAGGTTCTTGGAAAAAGAACCAGTACGGAACTTGGTATAAACCGGAAAATGCAACATTTGTCAATGGTAACCAACCTATAGTAACTAGAATAGGTTCTCCATTCTTAAATGCTCCAGTAGGCGGTAACTTACCGGCAGGGGCTACAATTGTATATGACGAAGTTTGTATCCAAGCAGGT…	MAKTQAEINKRLDAYAKGTVDSPYRVKKATSYDPSFGVMEAGAIDADGYYHAQCQDLITDYVLWLTDNKVRTWGNAKDQIKQSYGTGFKIHENKPSTVPKKGWIAVFTSGSYEQWGHIGIVYDGGNTSTFTILEQNWNGYANKKPTKRVDNYYGLTHFIEIPVKAGTTVKKETAKKSASKTPAPKKKATLKVSKNHINYTMDKRGKKPEGMVIHNDAGRSSGQQYENSLANAGYARYANGIAHYYGSEGYVWEAIDAKNQIAWHTGKMEFVPTACPHRSMVLHTGFNPVTQGRPSQAIMNKLKDYFIKQIKNYMDKGTSSSTVVKDGKTSSASTPATRPVTGSWKKNQYGTWYKPENATFVNGNQPIVTRIGSPFLNAPVGGNLPAGATIVYDEVCIQA…	438	CHAP	Amidase_2	SH3_5	-	-	-	-	-	-
C (C1)	IME-SA1	aureus	Two genes spliced	ATGGCTAAGACTCAAGCAGAAATAAATAAACGTTTAGATGCTTATGCAAAAGGAACAGTAGATAGCCCTTACAGAGTTAAAAAAGCTACAAGTTATGACCCATCATTTGGTGTAATGGAAGCAGGAGCCATTGATGCAGATGGTTACTATCACGCTCAGTGTCAAGACCTTATTACAGACTATGTTTTATGGTTAACAGATAATAAAGTTAGAACTTGGGGTAATGCTAAAGACCAAATTAAACAGAGTTATGGTACTGGATTTAAAATACATGAAAATAAACCTTCTACTGTACCTAAAAAAGGTTGGATTGCGGTATTTACATCCGGTAGTTATGAACAGTGGGGTCACATAGGTATTGTATATGATGGAGGTAATACTTCTACATTTACTATTTTA…	ATGGAATTTGTACCAACTGCCTGTCCTCACCGTTCTATGGTTCTTCATACAGGATTTAATCCAGTAACACAAGGAAGACCATCACAAGCAATAATGAATAAATTAAAAGATTATTTCATTAAACAAATTAAAAACTACATGGATAAAGGAACTTCAAGTTCTACAGTAGTTAAAGATGGTAAAACAAGTAGCGCAAGTACACCGGCAACTAGACCAGTTACAGGTTCTTGGAAAAAGAACCAGTACGGAACTTGGTATAAACCGGAAAATGCAACATTTGTCAATGGTAACCAACCTATAGTAACTAGAATAGGTTCTCCATTCTTAAATGCTCCAGTAGGCGGTAACTTACCGGCAGGGGCTACAATTGTATATGACGAAGTTTGTATCCAAGCAGGT…	MAKTQAEINKRLDAYAKGTVDSPYRVKKATSYDPSFGVMEAGAIDADGYYHAQCQDLITDYVLWLTDNKVRTWGNAKDQIKQSYGTGFKIHENKPSTVPKKGWIAVFTSGSYEQWGHIGIVYDGGNTSTFTILEQNWNGYANKKPTKRVDNYYGLTHFIEIPVKAGTTVKKETAKKSASKTPAPKKKATLKVSKNHINYTMDKRGKKPEGMVIHNDAGRSSGQQYENSLANAGYARYANGIAHYYGSEGYVWEAIDAKNQIAWHTGKMEFVPTACPHRSMVLHTGFNPVTQGRPSQAIMNKLKDYFIKQIKNYMDKGTSSSTVVKDGKTSSASTPATRPVTGSWKKNQYGTWYKPENATFVNGNQPIVTRIGSPFLNAPVGGNLPAGATIVYDEVCIQA…	438	CHAP	Amidase_2	SH3_5	-	-	-	-	-	-
C (C1)	pSa-3	aureus	Two genes spliced	ATGGCTAAGACTCAAGCAGAAATAAATAAACGTTTAGATGCTTATGCAAAAGGAACAGTAGATAGCCCTTACAGAGTTAAAAAAGCTACAAGTTATGACCCATCATTTGGTGTAATGGAAGCAGGAGCCATTGATGCAGATGGTTACTATCACGCTCAGTGTCAAGACCTTATTACAGACTATGTTTTATGGTTAACAGATAATAAAGTTAGAACTTGGGGTAATGCTAAAGACCAAATTAAACAGAGTTATGGTACTGGATTTAAAATACATGAAAATAAACCTTCTACTGTACCTAAAAAAGGTTGGATTGCGGTATTTACATCCGGTAGTTATGAACAGTGGGGTCACATAGGTATTGTATATGATGGAGGTAATACTTCTACATTTACTATTTTA…	ATGAGTGCTAGTGATGCTCAATTCCTTAAAAATGAACAAGCAGTATTCCAATTTACAGCAGAGAAATTTAAAGAATGGGGTCTTACTCCTAACCGTAAAACTGTAAGATTGCATATGGAATTTGTACCAACTGCCTGTCCTCACCGTTCTATGGTTCTTCATACAGGATTTAATCCAGTAACACAAGGAAGACCATCACAAGCAATAATGAATAAATTAAAAGATTATTTCATTAAACAAATTAAAAACTACATGGATAAAGGAACTTCAAGTTCTACAGTAGTTAAAGATGGTAAAACAAGTAGCGCAAGTACACCGGCAACTAGACCAGTTACAGGTTCTTGGAAAAAGAACCAGTACGGAACTTGGTATAAACCGGAAAATGCAACATTTGTCAAT…	MAKTQAEINKRLDAYAKGTVDSPYRVKKATSYDPSFGVMEAGAIDADGYYHAQCQDLITDYVLWLTDNKVRTWGNAKDQIKQSYGTGFKIHENKPSTVPKKGWIAVFTSGSYEQWGHIGIVYDGGNTSTFTILEQNWNGYANKKPTKRVDNYYGLTHFIEIPVKAGTTVKKETAKKSASKTPAPKKKATLKVSKNHINYTMDKRGKKPEGMVIHNDAGRSSGQQYENSLANAGYARYANGIAHYYGSEGYVWEAIDAKNQIAWHTGKMSASDAQFLKNEQAVFQFTAEKFKEWGLTPNRKTVRLHMEFVPTACPHRSMVLHTGFNPVTQGRPSQAIMNKLKDYFIKQIKNYMDKGTSSSTVVKDGKTSSASTPATRPVTGSWKKNQYGTWYKPENATFV…	476	CHAP	Amidase_2	SH3_5	-	-	-	-	-	-
C (C1)	Team1	xylosus	Two genes spliced	ATGGCTAAGACTCAAGCAGAAATAAATAAACGTTTAGATGCTTATGCAAAAGGAACAGTAGATAGCCCTTACAGAGTTAAAAAAGCTACAAGTTATGACCCATCATTTGGTGTAATGGAAGCAGGAGCCATTGATGCAGATGGTTACTATCACGCTCAGTGTCAAGACCTTATTACAGACTATGTTTTATGGTTAACAGATAATAAAGTTAGAACTTGGGGTAATGCTAAAGACCAAATTAAACAGAGTTATGGTACTGGATTTAAAATACATGAAAATAAACCTTCTACTGTACCTAAAAAAGGTTGGATTGCGGTATTTACATCCGGTAGTTATGAACAGTGGGGTCACATAGGTATTGTATATGATGGAGGTAATACTTCTACATTTACTATTTTA…	ATGAGTGCTAGTGATGCTCAATTCCTTAAAAATGAACAAGCAGTATTCCAATTTACAGCAGAGAAATTTAAAGAATGGGGTCTTACTCCTAACCGTAAAACTGTAAGATTGCATATGGAATTTGTACCAACTGCCTGTCCTCACCGTTCTATGGTTCTTCATACAGGATTTAATCCAGTAACACAAGGAAGACCATCACAAGCAATAATGAATAAATTAAAAGATTATTTCATTAAACAAATTAAAAACTACATGGATAAAGGAACTTCAAGTTCTACAGTAGTTAAAGATGGTAAAACAAGTAGCGCAAGTACACCGGCAACTAGACCAGTTACAGGTTCTTGGAAAAAGAACCAGTACGGAACTTGGTATAAACCGGAAAATGCAACATTTGTCAAT…	MAKTQAEINKRLDAYAKGTVDSPYRVKKATSYDPSFGVMEAGAIDADGYYHAQCQDLITDYVLWLTDNKVRTWGNAKDQIKQSYGTGFKIHENKPSTVPKKGWIAVFTSGSYEQWGHIGIVYDGGNTSTFTILEQNWNGYANKKPTKRVDNYYGLTHFIEIPVKAGTTVKKETAKKSASKTPAPKKKATLKVSKNHINYTMDKRGKKPEGMVIHNDAGRSSGQQYENSLANAGYARYANGIAHYYGSEGYVWEAIDAKNQIAWHTGKMSASDAQFLKNEQAVFQFTAEKFKEWGLTPNRKTVRLHMEFVPTACPHRSMVLHTGFNPVTQGRPSQAIMNKLKDYFIKQIKNYMDKGTSSSTVVKDGKTSSASTPATRPVTGSWKKNQYGTWYKPENATFV…	476	CHAP	Amidase_2	SH3_5	-	-	-	-	-	-
C (C1)	A5W	aureus	Single gene	ATGGCTAAGACTCAAGCAGAAATAAATAAACGTTTAGATGCTTATGCAAAAGGAACAGTAGATAGCCCTTACAGAGTTAAAAAAGCTACAAGTTATGACCCATCATTTGGTGTAATGGAAGCAGGAGCCATTGATGCAGATGGTTACTATCACGCTCAGTGTCAAGACCTTATTACAGACTATGTTTTATGGTTAACAGATAATAAAGTTAGAACTTGGGGTAATGCTAAAGACCAAATTAAACAGAGTTATGGTACTGGATTTAAAATACATGAAAATAAACCTTCTACTGTACCTAAAAAAGGTTGGATTGCGGTATTTACATCCGGTAGTTATGAACAGTGGGGTCACATAGGTATTGTATATGATGGAGGTAATACTTCTACATTTACTATTTTA…	-	MAKTQAEINKRLDAYAKGTVDSPYRVKKATSYDPSFGVMEAGAIDADGYYHAQCQDLITDYVLWLTDNKVRTWGNAKDQIKQSYGTGFKIHENKPSTVPKKGWIAVFTSGSYEQWGHIGIVYDGGNTSTFTILEQNWNGYANKKPTKRVDNYYGLTHFIEIPVKAGTTVKKETAKKSASKTPAPKKKATLKVSKNHINYTMDKRGKKPEGMVIHNDAGRSSGQQYENSLANAGYARYANGIAHYYGSEGYVWEAIDAKNQIAWHTGDGTGANSGNFRFAGIEVCQSMSASDAQFLKNEQAVFQFTAEKFKEWGLTPNRKTVRLHMEFVPTACPHRSMVLHTGFNPVTQGRPSQAIMNKLKDYFIKQIKNYMDKGTSSSTVVKDGKTSSASTPATRPVTG…	495	CHAP	Amidase_2	SH3_5	-	-	-	-	-	-
C (C1)	Staph1N	aureus	Single gene	ATGGCTAAGACTCAAGCAGAAATAAATAAACGTTTAGATGCTTATGCAAAAGGAACAGTAGATAGCCCTTACAGAGTTAAAAAAGCTACAAGTTATGACCCATCATTTGGTGTAATGGAAGCAGGAGCCATTGATGCAGATGGTTACTATCACGCTCAGTGTCAAGACCTTATTACAGACTATGTTTTATGGTTAACAGATAATAAAGTTAGAACTTGGGGTAATGCTAAAGACCAAATTAAACAGAGTTATGGTACTGGATTTAAAATACATGAAAATAAACCTTCTACTGTACCTAAAAAAGGTTGGATTGCGGTATTTACATCCGGTAGTTATGAACAGTGGGGTCACATAGGTATTGTATATGATGGAGGTAATACTTCTACATTTACTATTTTA…	-	MAKTQAEINKRLDAYAKGTVDSPYRVKKATSYDPSFGVMEAGAIDADGYYHAQCQDLITDYVLWLTDNKVRTWGNAKDQIKQSYGTGFKIHENKPSTVPKKGWIAVFTSGSYEQWGHIGIVYDGGNTSTFTILEQNWNGYANKKPTKRVDNYYGLTHFIEIPVKAGTTVKKETAKKSASKTPAPKKKATLKVSKNHINYTMDKRGKKPEGMVIHNDAGRSSGQQYENSLANAGYARYANGIAHYYGSEGYVWEAIDAKNQIAWHTGDGTGANSGNFRFAGIEVCQSMSASDAQFLKNEQAVFQFTAEKFKEWGLTPNRKTVRLHMEFVPTACPHRSMVLHTGFNPVTQGRPSQAIMNKLKDYFIKQIKNYMDKGTSSSTVVKDGKTSSASTPATRPVTG…	495	CHAP	Amidase_2	SH3_5	-	-	-	-	-	-
C (C1)	P4W	aureus	Single gene	ATGGCTAAGACTCAAGCAGAAATAAATAAACGTTTAGATGCTTATGCAAAAGGAACAGTAGATAGCCCTTACAGAGTTAAAAAAGCTACAAGTTATGACCCATCATTTGGTGTAATGGAAGCAGGAGCCATTGATGCAGATGGTTACTATCACGCTCAGTGTCAAGACCTTATTACAGACTATGTTTTATGGTTAACAGATAATAAAGTTAGAACTTGGGGTAATGCTAAAGACCAAATTAAACAGAGTTATGGTACTGGATTTAAAATACATGAAAATAAACCTTCTACTGTACCTAAAAAAGGTTGGATTGCGGTATTTACATCCGGTAGTTATGAACAGTGGGGTCACATAGGTATTGTATATGATGGAGGTAATACTTCTACATTTACTATTTTA…	-	MAKTQAEINKRLDAYAKGTVDSPYRVKKATSYDPSFGVMEAGAIDADGYYHAQCQDLITDYVLWLTDNKVRTWGNAKDQIKQSYGTGFKIHENKPSTVPKKGWIAVFTSGSYEQWGHIGIVYDGGNTSTFTILEQNWNGYANKKPTKRVDNYYGLTHFIEIPVKAGTTVKKKTAKKSASKTPAPKKKATLKVSKNHINYTMDKRGKKPEGMVIHNDAGRSSGQQYENSLANAGYARYANGIAHYYGSEGYVWEAIDAKNQIAWHTGDGTGANSGNFRFAGIEVCQSMSASDAQFLKNEQAVFQFTAEKFKEWGLTPNRKTVRLHMEFVPTACPHRSMVLHTGFNPVTQGRPSQAIMNKLKDYFIKQIKNYMDKGTSSSTVVKDGKTSSASTPATRPVTG…	495	CHAP	Amidase_2	SH3_5	-	-	-	-	-	-
C (C1)	676Z	aureus	Single gene	ATGGCTAAGACTCAAGCAGAAATAAATAAACGTTTAGATGCTTATGCAAAAGGAACAGTAGATAGCCCTTACAGAGTTAAAAAAGCTACAAGTTATGACCCATCATTTGGTGTAATGGAAGCAGGAGCCATTGATGCAGATGGTTACTATCACGCTCAGTGTCAAGACCTTATTACAGACTATGTTTTATGGTTAACAGATAATAAAGTTAGAACTTGGGGTAATGCTAAAGACCAAATTAAACAGAGTTATGGTACTGGATTTAAAATACATGAAAATAAACCTTCTACTGTACCTAAAAAAGGTTGGATTGCGGTATTTACATCCGGTAGTTATGAACAGTGGGGTCACATAGGTATTGTATATGATGGAGGTAATACTTCTACATTTACTATTTTA…	-	MAKTQAEINKRLDAYAKGTVDSPYRVKKATSYDPSFGVMEAGAIDADGYYHAQCQDLITDYVLWLTDNKVRTWGNAKDQIKQSYGTGFKIHENKPSTVPKKGWIAVFTSGSYEQWGHIGIVYDGGNTSTFTILEQNWNGYANKKPTKRVDNYYGLTHFIEIPVKAGTTVKKETAKKSASKTPAPKKKATLKVSKNHINYTMDKRGKKPEGMVIHNDAGRSSGQQYENSLANAGYARYANGIAHYYGSEGYVWEAIDAKNQIAWHTGDGTGANSGNFRFAGIEVCQSMSASDAQFLKNEQAVFQFTAEKFKEWGLTPNRKTVRLHMEFVPTACPHRSMVLHTGFNPVTQGRPSQAIMNKLKDYFIKQIKNYMDKGTSSSTVVKDGKTSSASTPATRPVTG…	495	CHAP	Amidase_2	SH3_5	-	-	-	-	-	-
C (C1)	Fi200W	aureus	Single gene	ATGGCTAAGACTCAAGCAGAAATAAATAAACGTTTAGATGCTTATGCAAAAGGAACAGTAGATAGCCCTTACAGAGTTAAAAAAGCTACAAGTTATGACCCATCATTTGGTGTAATGGAAGCAGGAGCCATTGATGCAGATGGTTACTATCACGCTCAGTGTCAAGACCTTATTACAGACTATGTTTTATGGTTAACAGATAATAAAGTTAGAACTTGGGGTAATGCTAAAGACCAAATTAAACAGAGTTATGGTACTGGATTTAAAATACATGAAAATAAACCTTCTACTGTACCTAAAAAAGGTTGGATTGCGGTATTTACATCCGGTAGTTATGAACAGTGGGGTCACATAGGTATTGTATATGATGGAGGTAATACTTCTACATTTACTATTTTA…	-	MAKTQAEINKRLDAYAKGTVDSPYRVKKATSYDPSFGVMEAGAIDADGYYHAQCQDLITDYVLWLTDNKVRTWGNAKDQIKQSYGTGFKIHENKPSTVPKKGWIAVFTSGSYEQWGHIGIVYDGGNTSTFTILEQNWNGYANKKPTKRVDNYYGLTHFIEIPVKAGTTVKKETAKKSASKTPAPKKKATLKVSKNHINYTMDKRGKKPEGMVIHNDAGRSSGQQYENSLANAGYARYANGIAHYYGSEGYVWEAIDAKNQIAWHTGDGTGANSGNFRFAGIEVCQSMSASDAQFLKNEQAVFQFTAEKFKEWGLTPNRKTVRLHMEFVPTACPHRSMVLHTGFNPVTQGRPSQAIMNKLKDYFIKQIKNYMDKGTSSSTVVKDGKTSSASTPATRPVTG…	495	CHAP	Amidase_2	SH3_5	-	-	-	-	-	-
C (C1)	MSA6	aureus	Single gene	ATGGCTAAGACTCAAGCAGAAATAAATAAACGTTTAGATGCTTATGCAAAAGGAACAGTAGATAGCCCTTACAGAGTTAAAAAAGCTACAAGTTATGACCCATCATTTGGTGTAATGGAAGCAGGAGCCATTGATGCAGATGGTTACTATCACGCTCAGTGTCAAGACCTTATTACAGACTATGTTTTATGGTTAACAGATAATAAAGTTAGAACTTGGGGTAATGCTAAAGACCAAATTAAACAGAGTTATGGTACTGGATTTAAAATACATGAAAATAAACCTTCTACTGTACCTAAAAAAGGTTGGATTGCGGTATTTACATCCGGTAGTTATGAACAGTGGGGTCACATAGGTATTGTATATGATGGAGGTAATACTTCTACATTTACTATTTTA…	-	MAKTQAEINKRLDAYAKGTVDSPYRVKKATSYDPSFGVMEAGAIDADGYYHAQCQDLITDYVLWLTDNKVRTWGNAKDQIKQSYGTGFKIHENKPSTVPKKGWIAVFTSGSYEQWGHIGIVYDGGNTSTFTILEQNWNGYANKKPTKRVDNYYGLTHFIEIPVKAGTTVKKETAKKSASKTPAPKKKATLKVSKNHINYTMDKRGKKPEGMVIHNDAGRSSGQQYENSLANAGYARYANGIAHYYGSEGYVWEAIDAKNQIAWHTGDGTGANSGNFRFAGIEVCQSMSASDAQFLKNEQAVFQFTAEKFKEWGLTPNRKTVRLHMEFVPTACPHRSMVLHTGFNPVTQGRPSQAIMNKLKDYFIKQIKNYMDKGTSSSTVVKDGKTSSASTPATRPVTG…	495	CHAP	Amidase_2	SH3_5	-	-	-	-	-	-
C (C1)	vB_SauM-fRuSau02	aureus	Two genes spliced	ATGGCTAAGACTCAAGCAGAAATAAATAAACGTTTAGATGCTTATGCAAAAGGAACAGTAGATAGCCCTTACAGAGTTAAAAAAGCTACAAGTTATGACCCATCATTTGGTGTAATGGAAGCAGGAGCCATTGATGCAGATGGTTACTATCACGCTCAGTGTCAAGACCTTATTACAGACTATGTTTTATGGTTAACAGATAATAAAGTTAGAACTTGGGGTAATGCTAAAGACCAAATTAAACAGAGTTATGGTACTGGATTTAAAATACATGAAAATAAACCTTCTACTGTACCTAAAAAAGGTTGGATTGCGGTATTTACATCCGGTAGTTATGAACAGTGGGGTCACATAGGTATTGTATATGATGGAGGTAATACTTCTACATTTACTATTTTA…	ATGAGTGCTAGTGATGCTCAATTCCTTAAAAATGAACAAGCAGTATTCCAATTTACAGCAGAGAAATTTAAAGAATGGGGTCTTACTCCTAACCGTAAAACTGTAAGATTGCATATGGAATTTGTACCAACTGCCTGTCCTCACCGTTCTATGGTTCTTCATACAGGATTTAATCCAGTAACACAAGGAAGACCATCACAAGCAATAATGAATAAATTAAAAGATTATTTCATTAAACAAATTAAAAACTACATGGATAAAGGAACTTCAAGTTCTACAGTAGTTAAAGATGGTAAAACAAGTAGCGCAAGTACACCGGCAACTAGACCAGTTACAGGTTCTTGGAAAAAGAACCAGTACGGAACTTGGTATAAACCGGAAAATGCAACATTTGTCAAT…	MAKTQAEINKRLDAYAKGTVDSPYRVKKATSYDPSFGVMEAGAIDADGYYHAQCQDLITDYVLWLTDNKVRTWGNAKDQIKQSYGTGFKIHENKPSTVPKKGWIAVFTSGSYEQWGHIGIVYDGGNTSTFTILEQNWNGYANKKPTKRVDNYYGLTHFIEIPVKAGTTVKKETAKKSASKTPAPKKKATLKVSKNHINYTMDKRGKKPEGMVIHNDAGRSSGQQYENSLANAGYARYANGIAHYYGSEGYVWEAIDAKNQIAWHTGKMSASDAQFLKNEQAVFQFTAEKFKEWGLTPNRKTVRLHMEFVPTACPHRSMVLHTGFNPVTQGRPSQAIMNKLKDYFIKQIKNYMDKGTSSSTVVKDGKTSSASTPATRPVTGSWKKNQYGTWYKPENATFV…	476	CHAP	Amidase_2	SH3_5	-	-	-	-	-	-
C (C1)	ISP	aureus	Two genes spliced	ATGGCTAAGACTCAAGCAGAAATAAATAAACGTTTAGATGCTTATGCAAAAGGAACAGTAGATAGCCCTTACAGAGTTAAAAAAGCTACAAGTTATGACCCATCATTTGGTGTAATGGAAGCAGGAGCCATTGATGCAGATGGTTACTATCACGCTCAGTGTCAAGACCTTATTACAGACTATGTTTTATGGTTAACAGATAATAAAGTTAGAACTTGGGGTAATGCTAAAGACCAAATTAAACAGAGTTATGGTACTGGATTTAAAATACATGAAAATAAACCTTCTACTGTACCTAAAAAAGGTTGGATTGCGGTATTTACATCCGGTAGTTATGAACAGTGGGGTCACATAGGTATTGTATATGATGGAGGTAATACTTCTACATTTACTATTTTA…	ATGAGTGCTAGTGATGCTCAATTCCTTAAAAATGAACAAGCAGTATTCCAATTTACAGCAGAGAAATTTAAAGAATGGGGTCTTACTCCTAACCGTAAAACTGTAAGATTGCATATGGAATTTGTACCAACTGCCTGTCCTCACCGTTCTATGGTTCTTCATACAGGATTTAATCCAGTAACACAAGGAAGACCATCACAAGCAATAATGAATAAATTAAAAGATTATTTCATTAAACAAATTAAAAACTACATGGATAAAGGAACTTCAAGTTCTACAGTAGTTAAAGATGGTAAAACAAGTAGCGCAAGTACACCGGCAACTAGACCAGTTACAGGTTCTTGGAAAAAGAACCAGTACGGAACTTGGTATAAACCGGAAAATGCAACATTTGTCAAT…	MAKTQAEINKRLDAYAKGTVDSPYRVKKATSYDPSFGVMEAGAIDADGYYHAQCQDLITDYVLWLTDNKVRTWGNAKDQIKQSYGTGFKIHENKPSTVPKKGWIAVFTSGSYEQWGHIGIVYDGGNTSTFTILEQNWNGYANKKPTKRVDNYYGLTHFIEIPVKAGTTVKKETAKKSASKTPAPKKKATLKVSKNHINYTMDKRGKKPEGMVIHNDAGRSSGQQYENSLANAGYARYANGIAHYYGSEGYVWEAIDAKNQIAWHTGKMSASDAQFLKNEQAVFQFTAEKFKEWGLTPNRKTVRLHMEFVPTACPHRSMVLHTGFNPVTQGRPSQAIMNKLKDYFIKQIKNYMDKGTSSSTVVKDGKTSSASTPATRPVTGSWKKNQYGTWYKPENATFV…	476	CHAP	Amidase_2	SH3_5	-	-	-	-	-	-
C (C1)	G1	aureus	Two genes spliced	ATGGCTAAGACTCAAGCAGAAATAAATAAACGTTTAGATGCTTATGCAAAAGGAACAGTAGATAGCCCTTACAGAGTTAAAAAAGCTACAAGTTATGACCCATCATTTGGTGTAATGGAAGCAGGAGCCATTGATGCAGATGGTTACTATCACGCTCAGTGTCAAGACCTTATTACAGACTATGTTTTATGGTTAACAGATAATAAAGTTAGAACTTGGGGTAATGCTAAAGACCAAATTAAACAGAGTTATGGTACTGGATTTAAAATACATGAAAATAAACCTTCTACTGTACCTAAAAAAGGTTGGATTGCGGTATTTACATCCGGTAGTTATGAACAGTGGGGTCACATAGGTATTGTATATGATGGAGGTAATACTTCTACATTTACTATTTTA…	ATGAGTGCTAGTGATGCTCAATTCCTTAAAAATGAACAAGCAGTATTCCAATTTACAGCAGAGAAATTTAAAGAATGGGGTCTTACTCCTAACCGTAAAACTGTAAGATTGCATATGGAATTTGTACCAACTGCCTGTCCTCACCGTTCTATGGTTCTTCATACAGGATTTAATCCAGTAACACAAGGAAGACCATCACAAGCAATAATGAATAAATTAAAAGATTATTTCATTAAACAAATTAAAAACTACATGGATAAAGGAACTTCAAGTTCTACAGTAGTTAAAGATGGTAAAACAAGTAGCGCAAGTACACCGGCAACTAGACCAGTTACAGGTTCTTGGAAAAAGAACCAGTACGGAACTTGGTATAAACCGGAAAATGCAACATTTGTCAAT…	MAKTQAEINKRLDAYAKGTVDSPYRVKKATSYDPSFGVMEAGAIDADGYYHAQCQDLITDYVLWLTDNKVRTWGNAKDQIKQSYGTGFKIHENKPSTVPKKGWIAVFTSGSYEQWGHIGIVYDGGNTSTFTILEQNWNGYANKKPTKRVDNYYGLTHFIEIPVKAGTTVKKETAKKSASKTPAPKKKATLKVSKNHINYTMDKRGKKPEGMVIHNDAGRSSGQQYENSLANAGYARYANGIAHYYGSEGYVWEAIDAKNQIAWHTGKMSASDAQFLKNEQAVFQFTAEKFKEWGLTPNRKTVRLHMEFVPTACPHRSMVLHTGFNPVTQGRPSQAIMNKLKDYFIKQIKNYMDKGTSSSTVVKDGKTSSASTPATRPVTGSWKKNQYGTWYKPENATFV…	476	CHAP	Amidase_2	SH3_5	-	-	-	-	-	-
C (C1)	SA5	aureus	Two genes spliced	ATGGCTAAGACTCAAGCAGAAATAAATAAACGTTTAGATGCTTATGCAAAAGGAACAGTAGATAGCCCTTACAGAGTTAAAAAAGCTACAAGTTATGACCCATCATTTGGTGTAATGGAAGCAGGAGCCATTGATGCAGATGGTTACTATCACGCTCAGTGTCAAGACCTTATTACAGACTATGTTTTATGGTTAACAGATAATAAAGTTAGAACTTGGGGTAATGCTAAAGACCAAATTAAACAGAGTTATGGTACTGGATTTAAAATACATGAAAATAAACCTTCTACTGTACCTAAAAAAGGTTGGATTGCGGTATTTACATCCGGTAGTTATGAACAGTGGGGTCACATAGGTATTGTATATGATGGAGGTAATACTTCTACATTTACTATTTTA…	ATGAGTGCTAGTGATGCTCAATTCCTTAAAAATGAACAAGCAGTATTCCAATTTACAGCAGAGAAATTTAAAGAATGGGGTCTTACTCCTAACCGTAAAACTGTAAGATTGCATATGGAATTTGTACCAACTGCCTGTCCTCACCGTTCTATGGTTCTTCATACAGGATTTAATCCAGTAACACAAGGAAGACCATCACAAGCAATAATGAATAAATTAAAAGATTATTTCATTAAACAAATTAAAAACTACATGGATAAAGGAACTTCAAGTTCTACAGTAGTTAAAGATGGTAAAACAAGTAGCGCAAGTACACCGGCAACTAGACCAGTTACAGGTTCTTGGAAAAAGAACCAGTACGGAACTTGGTATAAACCGGAAAATGCAACATTTGTCAAT…	MAKTQAEINKRLDAYAKGTVDSPYRVKKATSYDPSFGVMEAGAIDADGYYHAQCQDLITDYVLWLTDNKVRTWGNAKDQIKQSYGTGFKIHENKPSTVPKKGWIAVFTSGSYEQWGHIGIVYDGGNTSTFTILEQNWNGYANKKPTKRVDNYYGLTHFIEIPVKAGTTVKKETAKKSASKTPAPKKKATLKVSKNHINYTMDKRGKKPEGMVIHNDAGRSSGQQYENSLANAGYARYANGIAHYYGSEGYVWEAIDAKNQIAWHTGKMSASDAQFLKNEQAVFQFTAEKFKEWGLTPNRKTVRLHMEFVPTACPHRSMVLHTGFNPVTQGRPSQAIMNKLKDYFIKQIKNYMDKGTSSSTVVKDGKTSSASTPATRPVTGSWKKNQYGTWYKPENATFV…	476	CHAP	Amidase_2	SH3_5	-	-	-	-	-	-
C (C1)	S25-3	aureus	Single gene	ATGGCTAAGACTCAAGCAGAAATAAATAAACGTTTAGATGCTTATGCAAAAGGAACAGTAGATAGCCCTTACAGAGTTAAAAAAGCTACAAGTTATGACCCATCATTTGGTGTAATGGAAGCAGGAGCCATTGACGCAGATGGTTACTATCACGCTCAATGTCAAGACCTTATTACAGACTATGTTTTATGGTTAACAGATAATAAAGTTAGAACTTGGGGTAATGCTAAAGACCAAATTAAACAGAATTATGGTACTGGATTTAAAATACATGAAAATAAACCTTCTACTGTACCTAAAAAAGGTTGGATTGCGGTATTTACATCCGGTAGTTATGAACAGTGGGGTCACATAGGTATTGTATATGATGGAGGTAATACTTCTACGTTTACTATTTTA…	-	MAKTQAEINKRLDAYAKGTVDSPYRVKKATSYDPSFGVMEAGAIDADGYYHAQCQDLITDYVLWLTDNKVRTWGNAKDQIKQNYGTGFKIHENKPSTVPKKGWIAVFTSGSYEQWGHIGIVYDGGNTSTFTILEQNWNGYANKKPTKRVDNYYGLTHFIEIPVKEGTTVKKETAKKSASKTPAPKKKATLKVSKNHINYTMDKRGKKPEGMVIHNDAGRSSGQQYENSLANAGYARYANGIAHYYGSEGYVWEAIDAKNQIAWHTGDGTGANSGNFRFAGIEVCQSMSASDAQFLKNEQTVFQFTAEKFKEWGLTPNRKTVRLHMEFVPTACPHRSMVLHTGFNPVTQGRPSQAIMNKLKDYFIKQIKNYMDKGTSSSTVVKDGKTSSASTPATRPVTG…	495	CHAP	Amidase_2	SH3_5	-	-	-	-	-	-
C (C1)	phiSA012	aureus	Single gene	ATGGCTAAGACTCAAGCAGAAATAAATAAACGTTTAGATGCTTATGCAAAAGGAACAGTAGATAGCCCTTACAGAGTTAAAAAAGCTACAAGTTATGACCCATCATTTGGTGTAATGGAAGCAGGAGCCATTGACGCAGATGGTTACTATCACGCTCAATGTCAAGACCTTATTACAGACTATGTTTTATGGTTAACAGATAATAAAGTTAGAACTTGGGGTAATGCTAAAGACCAAATTAAACAGAATTATGGTACTGGATTTAAAATACATGAAAATAAACCTTCTACTGTACCTAAAAAAGGTTGGATTGCGGTATTTACATCCGGTAGTTATGAACAGTGGGGTCACATAGGTATTGTATATGATGGAGGTAATACTTCTACGTTTACTATTTTA…	-	MAKTQAEINKRLDAYAKGTVDSPYRVKKATSYDPSFGVMEAGAIDADGYYHAQCQDLITDYVLWLTDNKVRTWGNAKDQIKQNYGTGFKIHENKPSTVPKKGWIAVFTSGSYEQWGHIGIVYDGGNTSTFTILEQNWNGYANKKPTKRVDNYYGLTHFIEIPVKAGTTVKKETAKKSASKTPAPKKKATLKVSKNHINYTMDKRGKKPEGMVIHNDAGRSSGQQYENSLANAGYARYANGIAHYYGSEGYVWEAIDAKNQIAWHTGDGTGANSGNFRFAGIEVCQSMSASDAQFLKNEQAVFQFTAEKFKEWGLTPNRKTVRLHMEFVPTACPHRSMVLHTGFNPVTQGRPSQAIMNKLKDYFIKQIKNYMDKGTSSSTVVKDGKTSSASTPATRPVTG…	495	CHAP	Amidase_2	SH3_5	-	-	-	-	-	-
C (C1)	GH15	aureus	Single gene	ATGGCTAAGACTCAAGCAGAAATAAATAAACGTTTAGACGCTTATGCAAAAGGTACAGTAGACAGTCCTTATAGAATTAAAAAAGCTACAAGCTATGACCCATCGTTTGGTGTAATGGAAGCAGGAGCAATTGACGCAGATGGTTACTATCATGCACAGTGCCAAGACTTAATTACTGATTATGTATTATGGTTAACAGATAATAAAGTTAGAACTTGGGGTAATGCTAAAGACCAAATCAAACAAAGTTATGGTACTGGATTTAAAATACATGAAAATAAACCTTCTACAGTACCTAAAAAAGGATGGATTGCTGTATTTACATCCGGTAGTTATCAGCAATGGGGTCACATAGGTATTGTATATGATGGAGGTAATACTTCTACATTTACTATTTTA…	-	MAKTQAEINKRLDAYAKGTVDSPYRIKKATSYDPSFGVMEAGAIDADGYYHAQCQDLITDYVLWLTDNKVRTWGNAKDQIKQSYGTGFKIHENKPSTVPKKGWIAVFTSGSYQQWGHIGIVYDGGNTSTFTILEQNWNGYANKKPTKRVDNYYGLTHFIEIPVKAGTTVKKETAKKSASKTPAPKKKATLKVSKNHINYTMDKRGKKPEGMVIHNDAGRSSGQQYENSLANAGYARYANGIAHYYGSEGYVWEAIDAKNQIAWHTGDGTGANSGNFRFAGIEVCQSMSASDAQFLKNEQAVFQFTAEKFKEWGLTPNRKTVRLHMEFVPTACPHRSMVLHTGFNPVTQGRPSQAIMNKLKDYFIKQIKNYMDKGTSSSTVVKDGKTSSASTPATRPVTG…	495	CHAP	Amidase_2	SH3_5	-	-	-	-	-	-
C (C1)	qdsa002	aureus	Single gene	ATGGCTAAGACTCAAGCAGAAATAAATAAACGTTTAGACGCTTATGCAAAAGGTACAGTAGACAGTCCTTATAGAATTAAAAAAGCTACAAGCTATGACCCATCGTTTGGTGTAATGGAAGCAGGAGCAATTGACGCAGATGGTTACTATCATGCACAGTGCCAAGACTTAATTACTGATTATGTATTATGGTTAACAGATAATAAAGTTAGAACTTGGGGTAATGCTAAAGACCAAATCAAACAAAGTTATGGTACTGGATTTAAAATACATGAAAATAAACCTTCTACAGTACCTAAAAAAGGATGGATTGCTGTATTTACATCCGGTAGTTATCAGCAATGGGGTCACATAGGTATTGTATATGATGGAGGTAATACTTCTACATTTACTATTTTA…	-	MAKTQAEINKRLDAYAKGTVDSPYRIKKATSYDPSFGVMEAGAIDADGYYHAQCQDLITDYVLWLTDNKVRTWGNAKDQIKQSYGTGFKIHENKPSTVPKKGWIAVFTSGSYQQWGHIGIVYDGGNTSTFTILEQNWNGYANKKPTKRVDNYYGLTHFIEIPVKAGTTVKKETAKKSASKTPAPKKKATLKVSKNHINYTMDKRGKKPEGMVIHNDAGRSSGQQYENSLANAGYARYANGIAHYYGSEGYVWEAIDAKNQIAWHTGDGTGANSGNFRFAGIEVCQSMSASDAQFLKNEQAVFQFTAEKFKEWGLTPNRKTVRLHMEFVPTACPHRSMVLHTGFNPVTQGRPSQAIMNKLKDYFIKQIKNYMDKGTSSSTVVKDGKTSSASTPATRPVTG…	495	CHAP	Amidase_2	SH3_5	-	-	-	-	-	-
C (C1)	P108 (possible 2o gene)	aureus	Single gene	ATGGATAAACGTGGTAAGAAACCTGAAGGAATGGTAATACACAACGATGCAGGTCGTTCTTCAGGGCAACAATACGAGAATTCATTAGCTAACGCAGGTTATGCTAGATATGCTAATGGTATTGCTCATTACTATGGCTCTGAAGGTTATGTATGGGAAGCAATAGATGCTAAGAATCAAATTGCTTGGCACACAGGAGATGGAACAGGAGCAAACTCAGGTAACTTTAGATTTGCAGGTATTGAAGTCTGTCAATCAATGAGTGCTAGTGATGCTCAATTCCTTAAAAACGAACAAGCAGTATTCCAATTTACTGCAGAGAAATTTAAAGAATGGGGTCTTACTCCTAATCGTAAAACTGTAAGATTGCATATGGAATTTGTTCCAACAGCTTGTCCT…	-	MDKRGKKPEGMVIHNDAGRSSGQQYENSLANAGYARYANGIAHYYGSEGYVWEAIDAKNQIAWHTGDGTGANSGNFRFAGIEVCQSMSASDAQFLKNEQAVFQFTAEKFKEWGLTPNRKTVRLHMEFVPTACPHRSMVLHTGFNPVTQGRPSQAIMNKLKDYFIKQIKNYMDKGTSSSTVVKDGKTSSASTPATRPVTGSWKKNQYGTWYKPENATFVNGNQPIVTRIGSPFLNAPVGGNLPAGATIVYDEVCIQAGHIWIGYNAYNGNRVYCPVRTCQGVPPNHIPGVAWGVFK	295	Amidase_2	-	SH3_5
C (C1)	vB_SauM_LM12	aureus	Single gene	ATGGCTAAGACTCAAGCAGAAATAAATAAACGTTTAGATGCTTATGCAAAAGGAACAGTAGATAGCCCTTACAGAGTTAAAAAAGCTACAAGTTATGACCCATCATTTGGTGTAATGGAAGCAGGAGCCATTGATGCAGATGGTTACTATCACGCTCAGTGTCAAGACCTTATTACAGACTATGTTTTATGGTTAACAGATAATAAAGTTAGAACTTGGGGTAATGCTAAAGACCAAATTAAACAGAGTTATGGTACTGGATTTAAAATACATGAAAATAAACCTTCTACTGTACCTAAAAAAGGTTGGATTGCGGTATTTACATCCGGTAGTTATGAACAGTGGGGTCATATAGGTATTGTATATGATGGAGGTAATACTTCTACATTTACTATCCTA…	-	MAKTQAEINKRLDAYAKGTVDSPYRVKKATSYDPSFGVMEAGAIDADGYYHAQCQDLITDYVLWLTDNKVRTWGNAKDQIKQSYGTGFKIHENKPSTVPKKGWIAVFTSGSYEQWGHIGIVYDGGNTSTFTILEQNWNGYANKKPTKRVDNYYGLTHFIEIPVKAGTTIKKETAKKSASKTPAPKKKATLKVSKNHINYTMDKRGKKPEGMVIHNDAGRSSGQQYENSLAKAGYARYANGIAHYYGSEGYVWEAIDAKNQIAWHTGDGTGANSGNFRFAGIEVCQSMSASDAQFLKNEQAVFQFTAEKFKEWGLTPNRKTVRLHMEFVPTACPHRSMVLHTGFNPVTQGRPSQAIMNKLKDYFIKQIKNYMSNGTSSSTVVKKGKTSSASTPATRPVTG…	496	CHAP	Amidase_2	SH3_5	-	-	-	-	-	-
C (C1)	vB_Sau_CG	aureus	Single gene	ATGGCTAAGACTCAAGCAGAAATAAATAAACGTTTAGACGCTTATGCAAAAGGAACAGTAGATAGCCCTTACAGAGTTAAAAAAGCTACAAGTTATGACCCATCATTTGGTGTAATGGAAGCAGGAGCCATTGACGCAGATGGTTACTATCACGCTCAATGTCAAGACCTTATTACAGACTATGTTTTATGGTTAACAGATAATAAAGTTAGAACTTGGGGTAATGCTAAAGACCAAATTAAACAGAATTATGGTACTGGATTTAAAATACATGAAAATAAACCTTCTACTGTACCTAAAAAAGGTTGGATTGCTGTATTTACATCCGGTAGTTATCAACAGTGGGGTCACATAGGTATTGTATATGATGGAGGTAATACTTCTACATTTACTATTTTA…	-	MAKTQAEINKRLDAYAKGTVDSPYRVKKATSYDPSFGVMEAGAIDADGYYHAQCQDLITDYVLWLTDNKVRTWGNAKDQIKQNYGTGFKIHENKPSTVPKKGWIAVFTSGSYQQWGHIGIVYDGGNTSTFTILEQNWNGYANKKPTKRVDNYYGLTHFIEIPVKAGTTVKKETAKKSASKTPAPKKKATLKVSKNHINYTMDKRGKKPEGMVIHNDAGRSSGQQYENSLATAGYARYANGIAHYYGSEGYVWEAIDAKNQIAWHTGDGTGANSGNFRFAGIEVCQSMSASDAQFLKNEQAVFQFTAEKFKEWGLTPNRKTVRLHMEFVPTACPHRSMVLHTGFNPVTQGRPSQAIMNKLKDYFIKQIKNYMDKGTSSSTVVKDGKTSSASTPATRPVTG…	495	CHAP	Amidase_2	SH3_5	-	-	-	-	-	-
C (C1)	JD007	aureus	Single gene	ATGGCTAAGACTCAAGCAGAAATAAATAAACGTTTAGACGCTTATGCAAAAGGAACAGTAGATAGCCCTTACAGAGTTAAAAAAGCTACAAGTTATGACCCATCATTTGGTGTAATGGAAGCAGGAGCCATTGACGCAGATGGTTACTATCACGCTCAGTGTCAAGACCTTATTACAGACTATGTTTTATGGTTAACAGATAATAAAGTTAGAACTTGGGGTAATGCTAAAGACCAAATTAAACAGAGTTATGGTACTGGATTTAAAATACATGAAAATAAACCTTCTACTGTACCTAAAAAAGGTTGGATTGCGGTATTTACATCCGGTAGTTATGAACAGTGGGGTCACATAGGTATTGTATATGATGGAGGTAATACTTCTACGTTTACTATTTTA…	-	MAKTQAEINKRLDAYAKGTVDSPYRVKKATSYDPSFGVMEAGAIDADGYYHAQCQDLITDYVLWLTDNKVRTWGNAKDQIKQSYGTGFKIHENKPSTVPKKGWIAVFTSGSYEQWGHIGIVYDGGNTSTFTILEQNWNGYANKKPTKRVDNYYGLTHFIEIPVKAGTTVKKETAKKSASKTPAPKKKATLKVSKNHINYTMDKRGKKPEGMVIHNDAGRSSGQQYENSLANAGYARYANGIAHYYGSEGYVWEAIDAKNQIAWHTGDGTGANSGNFRFAGIEVCQSMSASDAQFLKNEQAVFQFTAEKFKEWGLTPNRKTVRLHMEFVPTACPHRSMVLHTGFNPVTQGRPSQAIMNKLKDYFIKQIKNYMDKGTSSSTVVKDGKTSSASTPATRPVTG…	495	CHAP	Amidase_2	SH3_5	-	-	-	-	-	-
C (C1)	812	aureus	Single gene	ATGGCTAAGACTCAAGCAGAAATAAATAAACGTTTAGATGCTTATGCAAAAGGAACAGTAGATAGCCCTTACAGAGTTAAAAAAGCTACAAGTTATGACCCATCATTTGGTGTAATGGAAGCAGGAGCCATTGATGCAGATGGTTACTATCACGCTCAGTGTCAAGACCTTATTACAGACTATGTTTTATGGTTAACAGATAATAAAGTTAGAACTTGGGGTAATGCTAAAGACCAAATTAAACAGAGTTATGGTACTGGATTTAAAATACATGAAAATAAACCTTCTACTGTACCTAAAAAAGGTTGGATTGCGGTATTTACATCCGGTAGTTATGAACAGTGGGGTCACATAGGTATTGTATATGATGGAGGTAATACTTCTACATTTACTATTTTA…	-	MAKTQAEINKRLDAYAKGTVDSPYRVKKATSYDPSFGVMEAGAIDADGYYHAQCQDLITDYVLWLTDNKVRTWGNAKDQIKQSYGTGFKIHENKPSTVPKKGWIAVFTSGSYEQWGHIGIVYDGGNTSTFTILEQNWNGYANKKPTKRVDNYYGLTHFIEIPVKAGTTVKKETAKKSASKTPAPKKKATLKVSKNHINYTMDKRGKKPEGMVIHNDAGRSSGQQYENSLANAGYARYANGIAHYYGSEGYVWEAIDAKNQIAWHTGDGTGANSGNFRFAGIEVCQSMSASDAQFLKNEQAVFQFTAEKFKEWGLTPNRKTVRLHMEFVPTACPHRSMVLHTGFNPVTQGRPSQAIMNKLKDYFIKQIKNYMDKGTSSSTVVKDGKTSSASTPATRPVTG…	495	CHAP	Amidase_2	SH3_5	-	-	-	-	-	-
C (C1)	K	aureus	Two genes spliced	ATGGCTAAGACTCAAGCAGAAATAAATAAACGTTTAGATGCTTATGCAAAAGGAACAGTAGATAGCCCTTACAGAGTTAAAAAAGCTACAAGTTATGACCCATCATTTGGTGTAATGGAAGCAGGAGCCATTGATGCAGATGGTTACTATCACGCTCAGTGTCAAGACCTTATTACAGACTATGTTTTATGGTTAACAGATAATAAAGTTAGAACTTGGGGTAATGCTAAAGACCAAATTAAACAGAGTTATGGTACTGGATTTAAAATACATGAAAATAAACCTTCTACTGTACCTAAAAAAGGTTGGATTGCGGTATTTACATCCGGTAGTTATGAACAGTGGGGTCACATAGGTATTGTATATGATGGAGGTAATACTTCTACATTTACTATTTTA…	GATGGAACAGGAGCAAACTCAGGTAACTTTAGATTTGCAGGTATTGAAGTCTGTCAATCAATGAGTGCTAGTGATGCTCAATTCCTTAAAAATGAACAAGCAGTATTCCAATTTACAGCAGAGAAATTTAAAGAATGGGGTCTTACTCCTAACCGTAAAACTGTAAGATTGCATATGGAATTTGTACCAACTGCCTGTCCTCACCGTTCTATGGTTCTTCATACAGGATTTAATCCAGTAACACAAGGAAGACCATCACAAGCAATAATGAATAAATTAAAAGATTATTTCATTAAACAAATTAAAAACTACATGGATAAAGGAACTTCAAGTTCTACAGTAGTTAAAGATGGTAAAACAAGTAGCGCAAGTACACCGGCAACTAGACCAGTTACAGGT…	MAKTQAEINKRLDAYAKGTVDSPYRVKKATSYDPSFGVMEAGAIDADGYYHAQCQDLITDYVLWLTDNKVRTWGNAKDQIKQSYGTGFKIHENKPSTVPKKGWIAVFTSGSYEQWGHIGIVYDGGNTSTFTILEQNWNGYANKKPTKRVDNYYGLTHFIEIPVKAGTTVKKETAKKSASKTPAPKKKATLKVSKNHINYTMDKRGKKPEGMVIHNDAGRSSGQQYENSLANAGYARYANGIAHYYGSEGYVWEAIDAKNQIAWHTGDGTGANSGNFRFAGIEVCQSMSASDAQFLKNEQAVFQFTAEKFKEWGLTPNRKTVRLHMEFVPTACPHRSMVLHTGFNPVTQGRPSQAIMNKLKDYFIKQIKNYMDKGTSSSTVVKDGKTSSASTPATRPVTG…	495	CHAP	Amidase_2	SH3_5	-	-	-	-	-	-
C (C1)	phiIPLA-RODI	sp.	Single gene	ATGGCTAAGACTCAAGCAGAAATAAATAAACGTTTAGACGCTTATGCAAAAGGTACAGTAGACAGTCCTTATAGAATTAAAAAAGCTACAAGCTATGACCCATCGTTTGGTGTAATGGAAGCAGGAGCAATTGACGCAGATGGTTATTATCATGCTCAGTGTCAAGACCTTATTACAGACTATGTATTATGGTTAACAGATAATAAAGTTAGAACTTGGGGTAATGCTAAAGACCAAATCAAACAAAGTTATGGTACTGGATTTAAAATACATGAAAATAAACCTTCTACAGTACCTAAAAAAGGTTGGATTGCTGTATTTACATCCGGTAGTTATCAACAGTGGGGTCATATAGGTATTGTATATGATGGCGGTAATACTTCTACATTTACTATTTTG…	-	MAKTQAEINKRLDAYAKGTVDSPYRIKKATSYDPSFGVMEAGAIDADGYYHAQCQDLITDYVLWLTDNKVRTWGNAKDQIKQSYGTGFKIHENKPSTVPKKGWIAVFTSGSYQQWGHIGIVYDGGNTSTFTILEQNWNGYANKKPTKRVDNYYGLTHFIEIPVKAGTTVKKETAKKSASKTPAPKKKATLKVSKNHINYTMDKRGKKPEGMVIHNDAGRSSGQQYENSLANAGYARYANGIAHYYGSEGYVWEAIDAKNQIAWHTGDGTGANSGNFRFAGIEVCQSMSASDAQFLKNEQAVFQFTAEKFKEWGLTPNRKTVRLHMEFVPTACPHRSMVLHTGFNPVTQGRPSQAIMNKLKDYFIKQIKNYMDKGTSSSTIVKDGKTSSASTPATRPVTG…	496	CHAP	Amidase_2	SH3_5	-	-	-	-	-	-
C (C1)	MCE-2014	aureus	Single gene	ATGGCTAAGACTCAAGCAGAAATAAATAAACGTTTAGATGCTTATGCAAAAGGAACAGTAGATAGCCCTTACAGAGTTAAAAAAGCTACAAGTTATGACCCATCATTTGGTGTAATGGAAGCAGGAGCCATTGATGCAGATGGTTACTATCACGCTCAGTGTCAAGACCTTATTACAGACTATGTTTTATGGTTAACAGATAATAAAGTTAGAACTTGGGGTAATGCTAAAGACCAAATTAAACAGAGTTATGGTACTGGATTTAAAATACATGAAAATAAACCTTCTACTGTACCTAAAAAAGGTTGGATTGCGGTATTTACATCCGGTAGTTATGAACAGTGGGGTCACATAGGTATTGTATATGATGGAGGTAATACTTCTACATTTACTATTTTA…	-	MAKTQAEINKRLDAYAKGTVDSPYRVKKATSYDPSFGVMEAGAIDADGYYHAQCQDLITDYVLWLTDNKVRTWGNAKDQIKQSYGTGFKIHENKPSTVPKKGWIAVFTSGSYEQWGHIGIVYDGGNTSTFTILEQNWNGYANKKPTKRVDNYYGLTHFIEIPVKAGTTVKKETAKKSASKTPAPKKKATLKVSKNHINYTMDKRGKKPEGMVIHNDAGRSSGQQYENSLANAGYARYANGIAHYYGSEGYVWEAIDAKNQIAWHTGDGTGANSGNFRFAGIEVCQSMSASDAQFLKNEQAVFQFTAEKFKEWGLTPNRKTVRLHMEFVPTACPHRSMVLHTGFNPVTQGRPSQAIMNKLKDYFIKQIKNYMDKGTSSSTVVKDGKTSSASTPATRPVTG…	496	CHAP	Amidase_2	SH3_5	-	-	-	-	-	-
C (C1)	vB_Sau_Clo6	aureus	Single gene	ATGGCTAAGACTCAAGCAGAAATAAACAAACGTTTAGACGCTTATGCAAAAGGAACAGTGGATAGCCCTTATAGAGTTAAAAAAGCAACAAGTTATGACCCATCGTTTGGTGTAATGGAAGCAGGGGCAATTGATGCAGATAAATATTATCACGCACAATGTCAAGACTTAATTACAGATTATGTATTATGGCTAACAGATAATAAAGTTAGAACTTGGGGTAATGCTAAAGACCAAATTAAACAGAACTATGGTACAGGTTTTAAAATACACGAGAACAAACCTTCTACAGTACCTAAAAAAGGTTGGATTGCTGTTTATACAGAAGGTAGTTATGAGCAATGGGGTCATATAGGTATTGTATATGATGGAGGTAATACTTCAACATTTACTATCCTA…	-	MAKTQAEINKRLDAYAKGTVDSPYRVKKATSYDPSFGVMEAGAIDADKYYHAQCQDLITDYVLWLTDNKVRTWGNAKDQIKQNYGTGFKIHENKPSTVPKKGWIAVYTEGSYEQWGHIGIVYDGGNTSTFTILEQNWNGYANKKPTKRVDNYYGLTHFIEIPVKAGTTVKKETAKKSASKTPAPKKKATLKVSKNHINYTMDKRGKKPEGMVIHNDAGRSSGQQYENSLAKAGYARYANGIAHYYGSEGYVWEAIDAKNQIAWHTGDGTGANSGNFRFAGIEVCQSMSASDAQFLKNEQAVFQFTAEKFKEWGLTPNRKTVRLHMEFVPTACPHRSMVLHTGFNPVTQGRPSQAIMNKLKDYFIKQIKNYMNNGTSSSTVVKKGKTSSASTPATRPVTG…	495	CHAP	Amidase_2	SH3_5	-	-	-	-	-	-
C (C1)	vB_Sau_S24	aureus	Single gene	ATGGCTAAGACTCAAGCAGAAATAAACAAACGTTTAGACGCTTATGCAAAAGGAACAGTGGATAGCCCTTATAGAGTTAAAAAAGCAACAAGTTATGACCCATCGTTTGGTGTAATGGAAGCAGGGGCAATTGATGCAGATAAATATTATCACGCACAATGTCAAGACTTAATTACAGATTATGTATTATGGCTAACAGATAATAAAGTTAGAACTTGGGGTAATGCTAAAGACCAAATTAAACAGAACTATGGTACAGGTTTTAAAATACACGAGAACAAACCTTCTACAGTACCTAAAAAAGGTTGGATTGCTGTTTATACAGAAGGTAGTTATGAGCAATGGGGTCATATAGGTATTGTATATGATGGAGGTAATACTTCAACATTTACTATCCTA…	-	MAKTQAEINKRLDAYAKGTVDSPYRVKKATSYDPSFGVMEAGAIDADKYYHAQCQDLITDYVLWLTDNKVRTWGNAKDQIKQNYGTGFKIHENKPSTVPKKGWIAVYTEGSYEQWGHIGIVYDGGNTSTFTILEQNWNGYANKKPTKRVDNYYGLTHFIEIPVKAGTTVKKETAKKSASKTPAPKKKATLKVSKNHINYTMDKRGKKPEGMVIHNDAGRSSGQQYENSLAKAGYARYANGIAHYYGSEGYVWEAIDAKNQIAWHTGDGTGANSGNFRFAGIEVCQSMSASDAQFLKNEQAVFQFTAEKFKEWGLTPNRKTVRLHMEFVPTACPHRSMVLHTGFNPVTQGRPSQAIMNKLKDYFIKQIKNYMNNGTSSSTVVKKGKTSSASTPATRPVTG…	495	CHAP	Amidase_2	SH3_5	-	-	-	-	-	-
C (C1)	S25-4	aureus	Single gene	ATGGCTAAGACTCAAGCAGAAATAAATAAACGTTTAGATGCTTATGCAAAAGGAACAGTAGATAGCCCTTACAGAGTTAAAAAAGCTACAAGTTATGACCCATCATTTGGTGTAATGGAAGCAGGAGCCATTGACGCAGATGGTTACTATCACGCTCAATGTCAAGACCTTATTACAGACTATGTTTTATGGTTAACAGATAATAAAGTTAGAACTTGGGGTAATGCTAAAGACCAAATTAAACAGAATTATGGTACTGGATTTAAAATACATGAAAATAAACCTTCTACTGTACCTAAAAAAGGTTGGATTGCGGTATTTACATCCGGTAGTTATGAACAGTGGGGTCACATAGGTATTGTATATGATGGAGGTAATACTTCTACGTTTACTATTTTA…	-	MAKTQAEINKRLDAYAKGTVDSPYRVKKATSYDPSFGVMEAGAIDADGYYHAQCQDLITDYVLWLTDNKVRTWGNAKDQIKQNYGTGFKIHENKPSTVPKKGWIAVFTSGSYEQWGHIGIVYDGGNTSTFTILEQNWNGYANKKPTKRVDNYYGLTHFIEIPVKEGTTVKKETAKKSASKTPAPKKKATLKVSKNHINYTMDKRGKKPEGMVIHNDAGRSSGQQYENSLANAGYARYANGIAHYYGSEGYVWEAIDAKNQIAWHTGDGTGANSGNFRFAGIEVCQSMSASDAQFLKNEQTVFQFTAEKFKEWGLTPNRKTVRLHMEFVPTACPHRSMVLHTGFNPVTQGRPSQAIMNKLKDYFIKQIKNYMDKGTSSSTVVKDGKTSSASTPATRPVTG…	495	CHAP	Amidase_2	SH3_5	-	-	-	-	-	-
C (C1)	vB_SauM_0414_108	aureus	Single gene	ATGGCTAAGACTCAAGCAGAAATAAATAAACGTTTAGATGCTTATGCAAAAGGAACAGTAGATAGCCCTTACAGAGTTAAAAAAGCTACAAGTTATGACCCATCATTTGGTGTAATGGAAGCAGGAGCCATTGATGCAGATGGTTACTATCACGCTCAGTGTCAAGACCTTATTACAGACTATGTTTTATGGTTAACAGATAATAAAGTTAGAACTTGGGGTAATGCTAAAGACCAAATTAAACAGAGTTATGGTACTGGATTTAAAATACATGAAAATAAACCTTCTACTGTACCTAAAAAAGGTTGGATTGCGGTATTTACATCCGGTAGTTATGAACAGTGGGGTCACATAGGTATTGTATATGATGGAGGTAATACTTCTACATTTACTATTTTA…	-	MAKTQAEINKRLDAYAKGTVDSPYRVKKATSYDPSFGVMEAGAIDADGYYHAQCQDLITDYVLWLTDNKVRTWGNAKDQIKQSYGTGFKIHENKPSTVPKKGWIAVFTSGSYEQWGHIGIVYDGGNTSTFTILEQNWNGYANKKPTKRVDNYYGLTHFIEIPVKAGTTVKKETAKKSASKTPAPKKKATLKVSKNHINYTMDKRGKKPEGMVIHNDAGRSSGQQYENSLANAGYARYANGIAHYYGSEGYVWEAIDAKNQIAWHTGDGTGANSGNFRFAGIEVCQSMSASDAQFLKNEQAVFQFTAEKFKEWGLTPNRKTVRLHMEFVPTACPHRSMVLHTGFNPVTQGRPSQAIMNKLKDYFIKQIKNYMDKGTSSSTVVKDGKTSSASTPATRPVTG…	495	CHAP	Amidase_2	SH3_5	-	-	-	-	-	-
C (C1)	HYZ21	aureus	Two genes spliced	ATGGCTAAGACTCAAGCAGAAATAAATAAACGTTTAGATGCTTATGCAAAAGGAACAGTAGATAGCCCTTACAGAGTTAAAAAAGCTACAAGTTATGACCCATCATTTGGTGTAATGGAAGCAGGAGCCATTGATGCAGATGGTTACTATCACGCTCAGTGTCAAGACCTTATTACAGACTATGTTTTATGGTTAACAGATAATAAAGTTAGAACTTGGGGTAATGCTAAAGACCAAATTAAACAGAGTTATGGTACTGGATTTAAAATACATGAAAATAAACCTTCTACTGTACCTAAAAAAGGTTGGATTGCGGTATTTACATCCGGTAGTTATGAACAGTGGGGTCACATAGGTATTGTATATGATGGAGGTAATACTTCTACATTTACTATTTTA…	ATGAGTGCTAGTGATGCTCAATTCCTTAAAAATGAACAAGCAGTATTCCAATTTACAGCAGAGAAATTTAAAGAATGGGGTCTTACTCCTAACCGTAAAACTGTAAGATTGCATATGGAATTTGTACCAACTGCCTGTCCTCACCGTTCTATGGTTCTTCATACAGGATTTAATCCAGTAACACAAGGAAGACCATCACAAGCAATAATGAATAAATTAAAAGATTATTTCATTAAACAAATTAAAAACTACATGGATAAAGGAACTTCAAGTTCTACAGTAGTTAAAGATGGTAAAACAAGTAGCGCAAGTACACCGGCAACTAGACCAGTTACAGGTTCTTGGAAAAAGAACCAGTACGGAACTTGGTATAAACCGGAAAATGCAACATTTGTCAAT…	MAKTQAEINKRLDAYAKGTVDSPYRVKKATSYDPSFGVMEAGAIDADGYYHAQCQDLITDYVLWLTDNKVRTWGNAKDQIKQSYGTGFKIHENKPSTVPKKGWIAVFTSGSYEQWGHIGIVYDGGNTSTFTILEQNWNGYANKKPTKRVDNYYGLTHFIEIPVKAGTTVKKETAKKSASKTPAPKKKATLKVSKNHINYTMDKRGKKPEGMVIHNDAGRSSGQQYENSLANAGYARYANGIAHYYGSEGYVWEAIDAKNQIAWHTGKMSASDAQFLKNEQAVFQFTAEKFKEWGLTPNRKTVRLHMEFVPTACPHRSMVLHTGFNPVTQGRPSQAIMNKLKDYFIKQIKNYMDKGTSSSTVVKDGKTSSASTPATRPVTGSWKKNQYGTWYKPENATFV…	476	CHAP	Amidase_2	SH3_5	-	-	-	-	-	-
C (C1)	JA1	aureus	Two genes spliced	ATGGCTAAGACTCAAGCAGAAATAAATAAACGTTTAGATGCTTATGCAAAAGGAACAGTAGATAGCCCTTACAGAGTTAAAAAAGCTACAAGTTATGACCCATCATTTGGTGTAATGGAAGCAGGAGCCATTGATGCAGATGGTTACTATCACGCTCAGTGTCAAGACCTTATTACAGACTATGTTTTATGGTTAACAGATAATAAAGTTAGAACTTGGGGTAATGCTAAAGACCAAATTAAACAGAGTTATGGTACTGGATTTAAAATACATGAAAATAAACCTTCTACTGTACCTAAAAAAGGTTGGATTGCGGTATTTACATCCGGTAGTTATGAACAGTGGGGTCACATAGGTATTGTATATGATGGAGGTAATACTTCTACATTTACTATTTTA…	ATGAGTGCTAGTGATGCTCAATTCCTTAAAAATGAACAAGCAGTATTCCAATTTACAGCAGAGAAATTTAAAGAATGGGGTCTTACTCCTAACCGTAAAACTGTAAGATTGCATATGGAATTTGTACCAACTGCCTGTCCTCACCGTTCTATGGTTCTTCATACAGGATTTAATCCAGTAACACAAGGAAGACCATCACAAGCAATAATGAATAAATTAAAAGATTATTTCATTAAACAAATTAAAAACTACATGGATAAAGGAACTTCAAGTTCTACAGTAGTTAAAGATGGTAAAACAAGTAGCGCAAGTACACCGGCAACTAGACCAGTTACAGGTTCTTGGAAAAAGAACCAGTACGGAACTTGGTATAAACCGGAAAATGCAACATTTGTCAAT…	MAKTQAEINKRLDAYAKGTVDSPYRVKKATSYDPSFGVMEAGAIDADGYYHAQCQDLITDYVLWLTDNKVRTWGNAKDQIKQSYGTGFKIHENKPSTVPKKGWIAVFTSGSYEQWGHIGIVYDGGNTSTFTILEQNWNGYANKKPTKRVDNYYGLTHFIEIPVKAGTTVKKETAKKSASKTPAPKKKATLKVSKNHINYTMDKRGKKPEGMVIHNDAGRSSGQQYENSLANAGYARYANGIAHYYGSEGYVWEAIDAKNQIAWHTGKMSASDAQFLKNEQAVFQFTAEKFKEWGLTPNRKTVRLHMEFVPTACPHRSMVLHTGFNPVTQGRPSQAIMNKLKDYFIKQIKNYMDKGTSSSTVVKDGKTSSASTPATRPVTGSWKKNQYGTWYKPENATFV…	476	CHAP	Amidase_2	SH3_5	-	-	-	-	-	-
C (C1)	B1	sp.	Two genes spliced	ATGGCTAAGACTCAAGCAGAAATAAATAAACGTTTAGATGCTTATGCAAAAGGAACAGTAGATAGCCCTTACAGAGTTAAAAAAGCTACAAGTTATGACCCATCATTTGGTGTAATGGAAGCAGGAGCCATTGATGCAGATGGTTACTATCACGCTCAGTGTCAAGACCTTATTACAGACTATGTTTTATGGTTAACAGATAATAAAGTTAGAACTTGGGGTAATGCTAAAGACCAAATTAAACAGAGTTATGGTACTGGATTTAAAATACATGAAAATAAACCTTCTACTGTACCTAAAAAAGGTTGGATTGCGGTATTTACATCCGGTAGTTATGAACAGTGGGGTCACATAGGTATTGTATATGATGGAGGTAATACTTCTACATTTACTATTTTA…	ATGAGTGCTAGTGATGCTCAATTCCTTAAAAATGAACAAGCAGTATTCCAATTTACAGCAGAGAAATTTAAAGAATGGGGTCTTACTCCTAACCGTAAAACTGTAAGATTGCATATGGAATTTGTACCAACTGCCTGTCCTCACCGTTCTATGGTTCTTCATACAGGATTTAATCCAGTAACACAAGGAAGACCATCACAAGCAATAATGAATAAATTAAAAGATTATTTCATTAAACAAATTAAAAACTACATGGATAAAGGAACTTCAAGTTCTACAGTAGTTAAAGATGGTAAAACAAGTAGCGCAAGTACACCGGCAACTAGACCAGTTACAGGTTCTTGGAAAAAGAACCAGTACGGAACTTGGTATAAACCGGAAAATGCAACATTTGTCAAT…	MAKTQAEINKRLDAYAKGTVDSPYRVKKATSYDPSFGVMEAGAIDADGYYHAQCQDLITDYVLWLTDNKVRTWGNAKDQIKQSYGTGFKIHENKPSTVPKKGWIAVFTSGSYEQWGHIGIVYDGGNTSTFTILEQNWNGYANKKPTKRVDNYYGLTHFIEIPVKAGTTVKKETAKKSASKTPAPKKKATLKVSKNHINYTMDKRGKKPEGMVIHNDAGRSSGQQYENSLANAGYARYANGIAHYYGSEGYVWEAIDAKNQIAWHTGKMSASDAQFLKNEQAVFQFTAEKFKEWGLTPNRKTVRLHMEFVPTACPHRSMVLHTGFNPVTQGRPSQAIMNKLKDYFIKQIKNYMDKGTSSSTVVKDGKTSSASTPATRPVTGSWKKNQYGTWYKPENATFV…	476	CHAP	Amidase_2	SH3_5	-	-	-	-	-	-
C (C1)	phiSA039	aureus	Single gene	ATGGCTAAGACTCAAGCAGAAATAAATAAACGTTTAGACGCTTATGCAAAAGGAACAGTAGATAGCCCTTACAGAGTTAAAAAAGCTACAAGTTATGACCCGTCATTTGGTGTAATGGAAGCAGGAGCCATTGACGCAGATGGCTACTATCACGCTCAATGTCAAGACCTTATTACAGACTATGTTTTATGGTTAACAGATAATAAAGTTAGAACTTGGGGTAATGCTAAAGACCAAATTAAACAGAATTATGGTACTGGATTTAAAATACATGAAAATAAACCTTCTACTGTACCTAAAAAAGGTTGGATTGCTGTATTTACATCCGGTAGTTATCAACAGTGGGGTCACATAGGTATTGTATATGATGGAGGTAATACTTCTACATTTACTATTTTA…	-	MAKTQAEINKRLDAYAKGTVDSPYRVKKATSYDPSFGVMEAGAIDADGYYHAQCQDLITDYVLWLTDNKVRTWGNAKDQIKQNYGTGFKIHENKPSTVPKKGWIAVFTSGSYQQWGHIGIVYDGGNTSTFTILEQNWNGYANKKPTKRVDNYYGLTHFIEIPVKAGTTVKKETAKKSASKTPAPKKKATLKVSKNHINYTMDKRGKKPEGMVIHNDAGRSSGQQYENSLANAGYARYANGIAHYYGSEGYVWEAIDAKNQIAWHTGDGTGANSGNFRFAGIEVCQSMSASDAQFLKNEQAVFQFTAEKFKEWGLTPNRKTVRLHMEFVPTACPHRSMVLHTGFNPVTQGRPSQAIMNKLKDYFIKQIKNYMNKGTSSSTVVKDGKTSSASTPATRPVTG…	495	CHAP	Amidase_2	SH3_5	-	-	-
C (C2)	vB_SauM_Romulus	aureus	Two genes adjacent	TTGAAAGCATCGATGACTAGAAGTGAATTTGTTCGATTTTTAAAAAGTCTAGAAGGCAAAGCAATAGACTTTGATGGTTGGTATGGTCAGCAATGTTACGACTTAGCTAACTATGGATTTAACAAGCTCTTCCCAGGTTATTCTTTAGGTGGAGCAAGTGCATGTAATATTCCATGGGATAATAAAGCTATGTTAAAAGATAAAGCTAGAGTAGTAGAAAATACACTATCCTACATTCCTAAACCAGGCACTATGGTTATCTTTAATAATTCATACGGGTGTGGTCATGGTCATGTCGCATGGGTACTAAGTGCAAACCAAAACCAAATTATAGTAATTGAAAATAATTGGTTAGGTGGAGGTTGGACTTGGGGAGATGCTCAAGGAGGCGGTGGCTGG…	-	MKASMTRSEFVRFLKSLEGKAIDFDGWYGQQCYDLANYGFNKLFPGYSLGGASACNIPWDNKAMLKDKARVVENTLSYIPKPGTMVIFNNSYGCGHGHVAWVLSANQNQIIVIENNWLGGGWTWGDAQGGGGWEKATIRAHGYDFPMWFIEPNFKDEVQTTWNWRGKFTADRTIKVRRTPGLSGSIVGAESFIYSGQYVNFDQVIKADGYWWIRFKYPTNPSAGNFYMAVCKITDKWERMLKEKYWGRINWKMIEIWKGVNVRYDLLPIGTRRTGQAMAVKKPVFIVAHDTGNINTTAQNNVDYYKNTYNIDWASTASAHIFVDDKEAIICVPTTEKAWHVLYNAPMDDLWYGINANDGAIGVEICYFSDKERSKKSLDNGARVLAYLAEYWGVDYKTN…	557	Amidase_2	-	SH3_5	ATGATAGAAATTTGGAAAGGTGTAAATGTTAGATATGATTTACTGCCTATTGGAACAAGACGCACAGGTCAAGCTATGGCGGTTAAAAAACCCGTTTTTATTGTAGCTCATGATACAGGGAATATTAATACTACAGCTCAAAATAATGTAGATTATTACAAAAATACATATAACATTGATTGGGCTTCCACTGCATCCGCACATATCTTTGTAGATGATAAAGAAGCTATCATATGTGTTCCTACTACAGAAAAAGCTTGGCATGTGTTGTATAACGCTCCTATGGATGACCTATGGTACGGAATTAACGCTAATGATGGTGCTATTGGTGTAGAAATTTGTTACTTTAGTGATAAAGAACGTTCTAAAAAATCATTAGACAATGGAGCTCGTGTCTTA…	MIEIWKGVNVRYDLLPIGTRRTGQAMAVKKPVFIVAHDTGNINTTAQNNVDYYKNTYNIDWASTASAHIFVDDKEAIICVPTTEKAWHVLYNAPMDDLWYGINANDGAIGVEICYFSDKERSKKSLDNGARVLAYLAEYWGVDYKTNMPGHQDIQNDKQDPGNLLEACGLGRNTSNLDKEVAKYYKKVIKSVDVKKSGNAEPRVKTQSTKTMWSWKGTFYPDRAIKVRKSPGLKGTIVNRDSWLYDKDDWVEFDQVIKADGYWWIRFKYPKPGSSKNYFYCAVCEITDKQERIKKEKYFGKIDWK	305	CHAP	-	SH3_5
C (C2)	Stau2	aureus	Two genes adjacent	TTGAAAGCATCGATGACTAGAAGTGAATTTGTTCGATTTTTAAAAAGTCTAGAAGGCAAAGCAATAGACTTTGATGGTTGGTATGGTCAGCAATGTTACGACTTAGCTAACTATGGATTTAACAAGCTCTTCCCAGGTTATTCTTTAGGTGGAGCAAGTGCATGTAACATTCCATGGGATAATAAAGCTATGTTAAAAGATAAAGCTAGAGTAGTAGAAAATACACTATCCTACATTCCTAAACCAGGCACTATGGTTATCTTTAATAATTCATACGGGGGCGGTTATGGTCATGTCGCATGGGTACTAAGTGCAAACCAAAACCAAATTATAGTAATTGAAAATAATTGGTTAGGTGGAGGTTGGACTTGGGGAGATGCTCAAGGAGGCGGTGGCTGG…	-	MKASMTRSEFVRFLKSLEGKAIDFDGWYGQQCYDLANYGFNKLFPGYSLGGASACNIPWDNKAMLKDKARVVENTLSYIPKPGTMVIFNNSYGGGYGHVAWVLSANQNQIIVIENNWLGGGWTWGDAQGGGGWEKATVRAHGYDFPMWFIEPNFKDEVQTTWNWGGKFTADRTIKVRRTPGLRGSIVGAESFIYSGQYVNFDQVIKADGYWWIRFKYPTNPSAGNFYMAVCKITDKWERMLKEKYWGRINWKMIEIWKGVSVRYDLLPIGTRRTGQAMAVKKPVFIVAHDTGNINTTAQNNVDYYKNTYNIDWASTASAHIFVDDKEAIICVPTTEKAWHVLYNAPMDDLWYGINANDGAIGVEICYFSDKERSKKSLDNGARVLAYLAEYWGVDYKTN…	557	Amidase_2	-	SH3_5	ATGATAGAAATTTGGAAAGGTGTAAGTGTTAGGTATGATTTACTACCTATTGGAACAAGACGCACAGGTCAAGCTATGGCGGTTAAAAAACCCGTTTTTATTGTAGCTCATGATACAGGGAATATTAATACTACAGCTCAAAATAATGTAGATTATTACAAAAATACATATAACATTGATTGGGCTTCTACTGCATCCGCACATATCTTTGTAGATGATAAAGAAGCTATCATATGTGTTCCTACTACAGAAAAAGCTTGGCATGTGTTGTATAACGCTCCTATGGATGACCTATGGTACGGAATTAACGCTAATGATGGTGCTATTGGTGTAGAAATTTGTTACTTTAGTGATAAAGAACGTTCTAAAAAATCATTAGACAATGGAGCTCGTGTCTTA…	MIEIWKGVSVRYDLLPIGTRRTGQAMAVKKPVFIVAHDTGNINTTAQNNVDYYKNTYNIDWASTASAHIFVDDKEAIICVPTTEKAWHVLYNAPMDDLWYGINANDGAIGVEICYFSDKERSKKSLDNGARVLAYLAEYWGVDYKTNMPGHQDIQNDKQDPGNLLEACGLGRNTSNLDKEVAKYYKKVIKSVDVKKSGNAEPRVKTQSTKTMWSWKGTFYPDRAIKVRKSPGLKGTIVNRDSWLYDKDDWVEFDQVIKVDGYWWIRFKYPKPGSSKNYFYCAVCEITDKQERIKKEKYFGKIDWK	305	CHAP	-	SH3_5
C (C2)	vB_SauM_Remus	aureus	Two genes adjacent	TTGAAAGCATCGATGACTAGAAGTGAATTTGTTCGATTTTTAAAAAGTCTAGAAGGCAAAGCAATAGACTTTGATGGTTGGTATGGTCAGCAATGTTACGACTTAGCTAACTATGGATTTAACAAGCTCTTCCCAGGTTATTCTTTAGGTGGAGCAAGTGCATGTAATATTCCATGGGATAATAAAGCTATGTTAAAAGATAAAGCTAGAGTAGTAGAAAATACACTATCCTACATTCCTAAACCAGGCACTATGGTTATCTTTAATAATTCATACGGGTGTGGTCATGGTCATGTCGCATGGGTACTAAGTGCAAACCAAAACCAAATTATAGTAATTGAAAATAATTGGTTAGGTGGAGGTTGGACTTGGGGAGATGCTCAAGGAGGCGGTGGCTGG…	-	MKASMTRSEFVRFLKSLEGKAIDFDGWYGQQCYDLANYGFNKLFPGYSLGGASACNIPWDNKAMLKDKARVVENTLSYIPKPGTMVIFNNSYGCGHGHVAWVLSANQNQIIVIENNWLGGGWTWGDAQGGGGWEKATIRAHGYDFPMWFIEPNFKDEVQTTWNWRGKFTADRTIKVRRTPGLSGSIVGAESFIYSGQYVNFDQVIKADGYWWIRFKYPTNPSAGNFYMAVCKITDKWERMLKEKYWGRINWKMIEIWKGVNVRYDLLPIGTRRTGQAMAVKKPVFIVAHDTGNINTTAQNNVDYYKNTYNIDWASTASAHIFVDDKEAIICVPTTEKAWHVLYNAPMDDLWYGINANDGAIGVEICYFSDKERSKKSLDNGARVLAYLAEYWGVDYKTN…	557	Amidase_2	-	SH3_5	ATGATAGAAATTTGGAAAGGTGTAAATGTTAGATATGATTTACTGCCTATTGGAACAAGACGCACAGGTCAAGCTATGGCGGTTAAAAAACCCGTTTTTATTGTAGCTCATGATACAGGGAATATTAATACTACAGCTCAAAATAATGTAGATTATTACAAAAATACATATAACATTGATTGGGCTTCCACTGCATCCGCACATATCTTTGTAGATGATAAAGAAGCTATCATATGTGTTCCTACTACAGAAAAAGCTTGGCATGTGTTGTATAACGCTCCTATGGATGACCTATGGTACGGAATTAACGCTAATGATGGTGCTATTGGTGTAGAAATTTGTTACTTTAGTGATAAAGAACGTTCTAAAAAATCATTAGACAATGGAGCTCGTGTCTTA…	MIEIWKGVNVRYDLLPIGTRRTGQAMAVKKPVFIVAHDTGNINTTAQNNVDYYKNTYNIDWASTASAHIFVDDKEAIICVPTTEKAWHVLYNAPMDDLWYGINANDGAIGVEICYFSDKERSKKSLDNGARVLAYLAEYWGVDYKTNMPGHQDIQNDKQDPGNLLEACGLGRNTSNLDKEVAKYYKKVIKSVDVKKSGNAEPRVKTQSTKTMWSWKGTFYPDRAIKVRKSPGLKGTIVNRDSWLYDKDDWVEFDQVIKADGYWWIRFKYPKPGSSKNYFYCAVCEITDKQERIKKEKYFGKIDWK	305	CHAP	-	SH3_5
C (C2)	SA11	aureus	Two genes adjacent	TTGAAAGCATCGATGACTAGAAGTGAATTTGTTCGATTTTTAAAAAGTCTAGAAGGCAAAGCAATAGACTTTGATGGTTGGTATGGTCAGCAATGTTACGACTTAGCTAACTATGGATTTAACAAGCTCTTCCCAGGTTATTCTTTAGGTGGAGCAAGTGCATGTAACATTCCATGGGATAATAAAGCTATGTTAAAAGATAAAGCTAGAGTAGTAGAAAATACACTATCCTACATTCCTAAACCAGGCACTATGGTTATCTTTAATAATTCATACGGGGGCGGTCATGGTCATGTCGCATGGGTACTAAGTGCAAACCAAAACCAAATTATAGTAATTGAAAATAATTGGTTAGGTGGAGGTTGGACTTGGGGAGATGCTCAAGGAGGCGGTGGCTGG…	-	MKASMTRSEFVRFLKSLEGKAIDFDGWYGQQCYDLANYGFNKLFPGYSLGGASACNIPWDNKAMLKDKARVVENTLSYIPKPGTMVIFNNSYGGGHGHVAWVLSANQNQIIVIENNWLGGGWTWGDAQGGGGWEKATVRAHGYDFPMWFIEPNFKDEVQTTWNWGGKFTADRTIKVRRTPGLRGSIVGAESFIYSGQYVNFDQVIKVDGYWWIRFKYPTNPSAGNFYMAVCKITDKWERMLKEKYWGRINWKMIEIWKGVSVRYDLLPIGTRRTGQAMAVKKPVFIVAHDTGNINTTAQNNVDYYKNTYNIDWASTASAHIFVDDKEAIICVPTTEKAWHVLYNTPMDDLWYGINANDGAIGVEICYFSDKERSKKSLDNGARVLAYLAEYWGVDYKTN…	557	Amidase_2	-	SH3_5	ATGATAGAAATTTGGAAAGGTGTAAGTGTTAGATATGATTTACTACCTATTGGAACAAGACGCACAGGTCAAGCTATGGCGGTTAAAAAACCCGTTTTTATTGTAGCTCATGATACAGGGAATATTAATACTACAGCTCAAAATAATGTAGACTATTACAAAAATACATATAACATTGATTGGGCTTCCACTGCATCCGCACATATCTTTGTAGATGATAAAGAAGCTATTATATGTGTTCCTACTACAGAAAAAGCTTGGCATGTGTTGTATAACACTCCTATGGATGACCTATGGTACGGAATTAACGCTAATGATGGTGCTATTGGTGTAGAAATTTGTTACTTTAGTGATAAAGAACGTTCTAAAAAATCATTAGACAATGGAGCTCGTGTCTTA…	MIEIWKGVSVRYDLLPIGTRRTGQAMAVKKPVFIVAHDTGNINTTAQNNVDYYKNTYNIDWASTASAHIFVDDKEAIICVPTTEKAWHVLYNTPMDDLWYGINANDGAIGVEICYFSDKERSKKSLDNGARVLAYLAEYWGVDYKTNMPGHQDIQNDKQDPGNLLEACGLGRNTSNLDKEVAKYYKKVIKSVDVKKSGNAEPRVKTQSTKTMWSWKGTFYPDRAIKVRKSPGLKGTIVNRDSWLYDKDDWVEFDQVIKVDGYWWIRFKYPKPGSSKNYFYCAVCEITDKQERIKKEKYFGKIDWK	305	CHAP	-	SH3_5
C (C2)	StAP1	aureus	Two genes adjacent	TTGAAAGCATCGATGACTAGAAGTGAATTTGTTCGATTTTTAAAAAGTCTAGAAGGCAAAGCAATAGACTTTGATGGTTGGTATGGTCAGCAATGTTACGACTTAGCTAACTATGGATTTAACGAGCTCTTCCCAGGTTATTCTTTAGGTGGAGCAAGTGCATGTAACATTCCATGGGATAATAAAGCTATGTTAAAAGATAAAGCTAGAGTAGTAGAAAATACACTATCCTACATTCCTAAACCAGGCACTATGGTTATCTTTAATAATTCATACGGGGGCGGTCATGGTCATGTCGCATGGGTACTAAGTGCAAACCAAAACCAAATTATAGTAATTGAAAATAATTGGTTAGGTGGAGGTTGGACTTGGGGAGATGCTCAAGGAGGCGGTGGCTGG…	-	MKASMTRSEFVRFLKSLEGKAIDFDGWYGQQCYDLANYGFNELFPGYSLGGASACNIPWDNKAMLKDKARVVENTLSYIPKPGTMVIFNNSYGGGHGHVAWVLSANQNQIIVIENNWLGGGWTWGDAQGGGGWEKATVRAHGYDFPMWFIEPNFKDEVQTTWNWGGKFTADRTIKVRRTPGLRGSIVGAESFIYSGQYVNFDQVIKVDGYWWIRFKYPTNPSAGNFYMAVCKITDKWERMLKEKYWGRINWKMIEIWKGVNVRYDLLPIGTRRTGQAMAVKKPVFIVAHDTGNINTTAQNNVDYYKNTYNIDWASTASAHIFVDDKEAIICVPTTEKAWHVLYNTPMDDLWYGINANDGAIGVEICYFSDKERSKKSLDNGARVLAYLAEYWGVDYKTN…	557	Amidase_2	-	SH3_5	ATGATAGAAATTTGGAAAGGTGTAAATGTTAGATATGATTTACTGCCTATTGGAACAAGACGCACAGGTCAAGCTATGGCGGTTAAAAAACCCGTTTTTATTGTAGCTCATGATACAGGGAATATTAATACTACAGCTCAAAATAATGTAGATTATTACAAAAATACATATAACATTGATTGGGCTTCCACTGCATCCGCACATATCTTTGTAGATGATAAAGAAGCTATCATATGTGTTCCTACTACAGAAAAAGCTTGGCATGTGTTGTATAACACTCCTATGGATGACCTATGGTACGGAATTAACGCTAATGATGGTGCTATTGGTGTAGAAATTTGTTACTTTAGTGATAAAGAACGTTCTAAAAAATCATTAGACAATGGAGCTCGTGTCTTA…	MIEIWKGVNVRYDLLPIGTRRTGQAMAVKKPVFIVAHDTGNINTTAQNNVDYYKNTYNIDWASTASAHIFVDDKEAIICVPTTEKAWHVLYNTPMDDLWYGINANDGAIGVEICYFSDKERSKKSLDNGARVLAYLAEYWGVDYKTNMPGHQDIQNDKQDPGNLLEACGLGRNTSNLDKEVAKYYKKVIKSVDVKKSGNAEPKVKTQSTKTMWSWKGTFYPDRAIKVRKSPGLKGTIVNRDSWLYDKDDWVEFDQVIKVDGYWWIRFKYQKPGSSKNYFYCAVCEITDKQERIKKEKYFGKIDWK	305	CHAP	-	SH3_5
C (C2)	qdsa001	aureus	Two genes adjacent	ATGATAGAAATTTGGAAAGGTGTAAGTGTTAGATATGATTTACTGCCTATTGGGACAAGACGTACAGGTCAAGCTATGGCGGTTAAAAAACCTGTTTTTATTGTAGCTCATGATACAGGGAATATTAATACTACAGCTCAAAATAATGTAGATTATTACAAAAACACATATAACATTGATTGGGCTTCTACTGCATCCGCACATATCTTTGTAGATGATAAAGAAGCTATTATATGTATTCCTACTACAGAAAAAGCTTGGCATGTATTGTATAACACTCCTATAGATGACCTATGGTACGGTATTAACGCTAATGATGGTGCTATTGGTGTAGAGATTTGTTACTTTAGTGATAAAGAACGCTCTAAAAAATCATTAGATAATGGAGCTCGTGTCTTA…	-	MIEIWKGVSVRYDLLPIGTRRTGQAMAVKKPVFIVAHDTGNINTTAQNNVDYYKNTYNIDWASTASAHIFVDDKEAIICIPTTEKAWHVLYNTPIDDLWYGINANDGAIGVEICYFSDKERSKKSLDNGARVLAYLAEYWGVDYKTNMPGHQDIQSDKQDPGNLLEACGLGRNTSNLDKEVAKYYKKVIKSVDVKKSGNAEPRVKTQSTKTMWSWKGTFYPDRAIKVRKSPGLKGTIVNRDSWLYDKDDWVEFDQVIKVDGYWWIRFKYPKPGSSKNYFYCAVCEITDKQERIKKEKYFGKIDWK	305	Amidase_2	-	SH3_5	ATGTTAAAAGATAAAGCTAGAGTAGTAGAAAATACACTATCCTACATTCCTAAACCAGGCACTATGGTTATCTTTAATAATTCATACGGGTGTGGTCATGGTCATGTCGCATGGGTACTAAGTGCAAACCAAAACCAAATTATAGTAATTGAAAATAATTGGTTAGGTGGAGGTTGGACTTGGGGAGATGCTCAAGGAGGCGGTGGCTGGGAAAAAGCTACTATTAGAGCCCATGGTTACGACTTTCCTATGTGGTTTATAGAACCTAATTTCAAAGACGAGGTACAAACAACTTGGAATTGGAGAGGTAAATTTACTGCTGATAGAACGATTAAGGTAAGACGAACACCAGGTTTAAGTGGTTCAATCGTAGGAGCTGAATCATTTATTTATAGTGGT…	MLKDKARVVENTLSYIPKPGTMVIFNNSYGCGHGHVAWVLSANQNQIIVIENNWLGGGWTWGDAQGGGGWEKATIRAHGYDFPMWFIEPNFKDEVQTTWNWRGKFTADRTIKVRRTPGLSGSIVGAESFIYSGQYVNFDQVIKADGYWWIRFKYPTNPSAGNFYMAVCKITDKWERMLKEKYWGRINWK	189	CHAP	-	SH3_5
C (C3)	phiIPLA-C1C	sp.	Single gene	ATGAAAACTAAAAAACAAGCTTTAAAATGGATTTTAAATACTATAGGTCAAGGTATAGATTGGGATAAAATGTATGGGTTTCAATGTATGGATTTAGTTGTTGCTTATTTGTATTACGTTACTGACGGAAAAATAGCAATGTGGGGAAATGCTATTGATGCTCCTAAAAATAATTTTAAAGGTACTGCTAAAGTAATTAAAAATTACCCTGCTTTTAGACCTGAAGAAGGAGATATAGTAGTTTGGTCTTATGGTAATTTTAGTACTTACGGACATATTGCTGTAGTTATAGATGGAGACCCTTACGGTGACTTGCAATATATCACAGTAGCTGAGCAAAATTGGAATGGTTTAGGACTATACAAACAAGAAGTTACTACAAAACGTATTCATAATTAC…	-	MKTKKQALKWILNTIGQGIDWDKMYGFQCMDLVVAYLYYVTDGKIAMWGNAIDAPKNNFKGTAKVIKNYPAFRPEEGDIVVWSYGNFSTYGHIAVVIDGDPYGDLQYITVAEQNWNGLGLYKQEVTTKRIHNYDGVSHFIRPKFKKTAKKEDNTPTKEKNNKKTKGKKLKVSTQRINYTMDKRGYKPKFVVIHNDAGSSSAQQYEQGLKNAGYSRYAQGVAHAYASDGYVWEAISEDRIAWHTGDGTNPGTGNFEGYGIEVCQSLGDRNTFLKNEQTVFQFIAEKLQKWNLPANRNTIRLHNEFIQTECPHASAYYHAGMNTKVDAYTKERQLKIKDYFIKQIRAYMKGSTPKSTVVKSSKNSGSLPKKKGKKQTSKSNIGKTFDFNGLSTNVWGTKWY…	484	CHAP	Amidase_2	SH3_5	-	-	-	-	-	-
C (C3)	phiIBB-SEP1	epidermidis	Two genes spliced	ACCCGTATGCCAAGCTATTCTATCTTCTGATATTGCTTCCCACACATAACCATCAGAAGCGTATGCATGTGCTACTCCTTGAGCATATCTACTGTATCCTGCATTTTTTAACCCTTGTTCATACTGTTGTGCAGAAGAACTACCAGCATCATTGTGTATTACAACAAATTTAGGTTTATAACCTCTTTTATCCATAGTGTAGTTTATTCTTTGTGTTGATACTTTTAATTTTTTTCCTTTTGTTTTTTTGTTGTTTTTTTCTTTTGTAAGAGTGTTATCTTCTTTTTTAACTGTTTTTTTGAACTTAGGTCTTATGAAATGAGATACACCATCGTAATTATGAATACGTTTTGTAGTAACTTCTTGTTTGTATAGTCCTAAACCATTCCAATTTTGCTC…	GATGGAACAAACCCAGGAACAGGTAACTTTGAAGGATATGGAATTGAAGTTTGTCAATCTTTAGGAGATAGAAATACTTTCTTAAAAAATGAGCAAACTGTATTCCAATTTATTGCAGAAAAATTGCAAAAATGGAACTTACCTGCAAATAGAAATACCATCAGACTTCATAATGAATTTATACAAACAGAATGTCCCCATGCTTCAGCATATTATCATGCAGGTATGAATACTAAAGTAGATGCTTATACAAAAGAAAGACAATTAAAAATAAAAGATTATTTCATAAAACAAATTAGAGCATACATGAAAGGAAGTACACCTAAATCTACAGTAGTAAAATCTAGTAAAAGTAGTGGTTCTTTACCTAAGAAAAAAGGTAAAAAACAAACATCTAAA…	MKTKKQALKWILNTIGQGIDWDKMYGFQCMDLVVAYLYYVTDGKIAMWGNAIDAPKNNFKGTAKVIKNYPAFRPEEGDIVVWSYGNFSTYGHIAVVIDGDPYGDLQYITVAEQNWNGLGLYKQEVTTKRIHNYDGVSHFIRPKFKKTVKKEDNTLTKEKNNKKTKGKKLKVSTQRINYTMDKRGYKPKFVVIHNDAGSSSAQQYEQGLKNAGYSRYAQGVAHAYASDGYVWEAISEDRIAWHTGDGTNPGTGNFEGYGIEVCQSLGDRNTFLKNEQTVFQFIAEKLQKWNLPANRNTIRLHNEFIQTECPHASAYYHAGMNTKVDAYTKERQLKIKDYFIKQIRAYMKGSTPKSTVVKSSKSSGSLPKKKGKKQTSKSNIGKTFDFNGLSTNVWGTKWY…	484	CHAP	Amidase_2	SH3_5	-	-	-	-	-	-
C (C3)	Terranova	epidermidis	Two genes spliced	CGTATGCCAAGCTATTCTATCTTCTGATATTGCTTCCCACACATAACCATCAGAAGCGTATGCATGTGCTACTCCTTGAGCATATCTACTGTATCCTGCATTTTTTAATCCTTGTTCATACTGTTGTGCAGAAGAACTACCAGCATCATTGTGTATTACAACAAATTTAGGTTTATAACCTCTTTTATCCATAGTGTAGTTTATTCTTTGTGTTGATACTTTTAATTTTTTTCCTTTTGTTTTTTTGTTGTTTTTTTCTTTTGTAAGAGTGTTATCTTCTTTTTTAACTGTTTTTTTGAACTTAGGTCTTATGAAATGAGATACACCATCGTAATTATGAATACGTTTTGTAGTAACTTCTTGTTTGTATAGTCCTAAACCATTCCAATTTTGCTCAGC…	TTACCAACCGAAAGTACCCCACTGCTCAATAATTTTATTATTACTGTCTAAGACTTCAATAGGCATCCATACTTCAGTACCATTATTTGTAATCCATGAAATCCATACAAATGGCTCTTTTGGATTAACAGCTACTTGATTATATGTTACAGTTTGTCCGTAGAATAAAACGCCTGCTTGAGGTGCGGTTGTAAACGGACTACCTACTCTTGTTATGATACCTTGTCTAGCATTACATGTAAATGTATTATTTTCATAATACCATTTAGTACCCCAAACATTAGTACTTAATCCATTAAAATCAAATGTTTTACCAATATTTGATTTAGATGTTTGTTTTTTACCTTTTTTCTTAGGTAAAGAACCACTACTTTTACTAGATTTTACTACTGTAGATTT…	MKTKKQALKWILNTIGQGIDWDKMYGFQCMDLVVAYLYYVTDGKIAMWGNAIDAPKNNFKGTAKVIKNYPAFRPEEGDIVVWSYGNFSTYGHIAVVIDGDPYGDLQYITVAEQNWNGLGLYKQEVTTKRIHNYDGVSHFIRPKFKKTVKKEDNTLTKEKNNKKTKGKKLKVSTQRINYTMDKRGYKPKFVVIHNDAGSSSAQQYEQGLKNAGYSRYAQGVAHAYASDGYVWEAISEDRIAWHTVLRTLLNISDGTNPGTGNFEGYGIEVCQSLGDRNTFLKNEQTVFQFIAEKLQKWNLPANRNTIRLHNEFIQTECPHASAYYHAGMNTKVDAYTKERQLKIKDYFIKQIRAYMKGSTPKSTVVKSSKSSGSLPKKKGKKQTSKSNIGKTFDFNGLST…	492	CHAP	Amidase_2	SH3_5	-	-	-	-	-	-
C (C3)	Quidividi	epidermidis	Single gene	ATGAAAACTAAAAAACAAGCTTTAAAATGGATTTTAAATACTATAGGTCAAGGTATAGATTGGGATAAAATGTATGGGTTTCAATGTATGGATTTAGTTGTTGCTTATTTGTATTACGTTACTGACGGAAAAATAGCAATGTGGGGAAATGCTATTGATGCTCCTAAAAATAATTTTAAAGGTACTGCTAAAGTAATTAAAAATTACCCTGCTTTTAGACCTGAAGAAGGAGATATAGTAGTTTGGTCTTATGGTAATTTTAGTACTTACGGACATATTGCTGTAGTTATAGATGGAGACCCTTACGGTGACTTGCAATATATCACAGTAGCTGAGCAAAATTGGAATGGTTTAGGACTATACAAACAAGAAGTTACTACAAAACGTATTCATAATTAC…	-	MKTKKQALKWILNTIGQGIDWDKMYGFQCMDLVVAYLYYVTDGKIAMWGNAIDAPKNNFKGTAKVIKNYPAFRPEEGDIVVWSYGNFSTYGHIAVVIDGDPYGDLQYITVAEQNWNGLGLYKQEVTTKRIHNYDGVSHFIRPKFKKTAKKEDNTPTKEKNNKKTKGKKLKVSTQRINYTMDKRGYKPKFVVIHNDAGSSSAQQYEQGLKNAGYSRYAQGVAHAYASDGYVWEAISEDRIAWHTGDGTNPGTGNFEGYGIEVCQSLGDRNTFLKNEQTVFQFIAEKLQKWNLPANRNTIRLHNEFIQTECPHASAYYHAGMNTKVDAYTKERQLKIKDYFIKQIRAYMKGSTPKSTVVKSSKSSGSLPNKKGKKQTSKSNIGKTFDFNGLSTNVWGTKWY…	484	CHAP	Amidase_2	SH3_5	-	-	-	-	-	-
C (C3)	Twillingate	epidermidis	Single gene	ATGAAAACTAAAAAACAAGCTTTAAAATGGATTTTAAATACTATAGGTCAAGGTATAGATTGGGATAAAATGTATGGGTTTCAATGTATGGATTTAGTTGTTGCTTATTTGTATTACGTTACTGACGGAAAAATAGCAATGTGGGGAAATGCTATTGATGCTCCTAAAAATAATTTTAAAGGTACTGCTAAAGTAATTAAAAATTACCCTGCTTTTAGACCTGAAGAAGGAGATATAGTAGTTTGGTCTTATGGTAATTTTAGTACTTACGGACATATTGCTGTAGTTATAGATGGAGACCCTTACGGTGACTTGCAATATATCACAGTAGCTGAGCAAAATTGGAATGGTTTAGGACTATACAAACAAGAAGTTACTACAAAACGTATTCATAATTAC…	-	MKTKKQALKWILNTIGQGIDWDKMYGFQCMDLVVAYLYYVTDGKIAMWGNAIDAPKNNFKGTAKVIKNYPAFRPEEGDIVVWSYGNFSTYGHIAVVIDGDPYGDLQYITVAEQNWNGLGLYKQEVTTKRIHNYDGVSHFIRPKFKKTAKKEDNTPTKEKNNKKTKGKKLKVSTQRINYTMDKRGYKPKFVVIHNDAGSSSAQQYEQGLKNAGYSRYAQGVAHAYASDGYVWEAISEDRIAWHTGDGTNPGTGNFEGYGIEVCQSLGDRNTFLKNEQTVFQFIAEKLQKWNLPANRNTIRLHNEFIQTECPHASAYYHAGMNTKVDAYTKERQLKIKDYFIKQIRAYMKGSTPKSTVVKSSKSSGSLPKKKGKKQTSKSNIGKTFDFNGLSINVWGTKWY…	484	CHAP	Amidase_2	SH3_5	-	-	-	-	-	-
C (C4)	Twort	hyicus	Single gene	ATGAAAACCCTGAAACAAGCAGAGTCCTACATTAAGAGTAAAGTAAATACAGGAACTGATTTTGATGGTTTATATGGGTATCAGTGTATGGACTTAGCAGTAGATTATATTTACCATGTAACAGATGGTAAAATAAGAATGTGGGGTAATGCTAAGGATGCGATAAATAACTCTTTTGGTGGTACTGCTACGGTATATAAAAACTACCCTGCTTTTAGACCTAAGTACGGTGATGTAGTCGTATGGACTACTGGTAATTTTGCAACTTATGGTCATATCGCAATAGTTACTAACCCTGACCCTTATGGAGACCTTCAATATGTTACAGTTCTTGAACAAAACTGGAACGGTAACGGGATTTATAAAACCGAGTTAGCTACAATCAGAACACACGATTAC…	-	MKTLKQAESYIKSKVNTGTDFDGLYGYQCMDLAVDYIYHVTDGKIRMWGNAKDAINNSFGGTATVYKNYPAFRPKYGDVVVWTTGNFATYGHIAIVTNPDPYGDLQYVTVLEQNWNGNGIYKTELATIRTHDYTGITHFIRPNFATESSVKKKDTKKKPKPSNRDGINKDKIVYDRTNINYNMVKRGYNPVGVILHNDAGSMTGLQYKNNLQNAGYNRWAQGIAHSYISEGQVWQALGESRIAWHCANQWGNKNLYGIEICQSMTASDEQFLKNEQTAFYEASRMLKKWGLKPDKNTVRLHMEYYQTACPHRSMKLHVGKDPTKTSITQADIEKLKEYFIKQIKMYYEGKTPVPTVVNQKAKTKPVKQSSTSGWNVNNYGTYYKSESATFKCTARQGIV…	467	CHAP	Amidase_2	SH3_5	-	-	-	-	-	-
C (C5)	vB_SscM-1	sp.	Two genes adjacent	ATGACTAAAATTATGTTAGTAGCAGGTCACGGATATAACGACCCTGGAGCAGTCGGAAATGGTACAAATGAGAGAGATTTCATTAGAAACAATATTGTCGATAATGTAGCTAAGTATCTTAAGCAAGCAGGGCATACTGTTGCTATTTACGGTAAGTCACAAGACATGTACCAAGATACAGCTTATGGTCAAAAATTAGGTAATACTAAAGACTACGGATTATATTGGGTTAAATCTCAAGGATATAAAGTTGTAGTTGAGTTCCATTTAGATAGTGCTAGTCCAAGTGCAAGTGGAGGACATGTTATTATACCTAGTGCTTATCCAGCAGATAGTATTGATAATGGTATTCAAAAAGCACTTAAAGATACAGTAGGAGTTATTAGAGGTGTAACTAAA…	-	MTKIMLVAGHGYNDPGAVGNGTNERDFIRNNIVDNVAKYLKQAGHTVAIYGKSQDMYQDTAYGQKLGNTKDYGLYWVKSQGYKVVVEFHLDSASPSASGGHVIIPSAYPADSIDNGIQKALKDTVGVIRGVTKRNDLLNCNVAGQININYRLVELGFITNSGDMNYIKKNLQSFTKKIAEGIHGKSIGGSTKAPAKKTTKPKTKKTTSKLKVGQKAPKTLAHKSSKQFIAKADSAGITVCKKVGSKYQKTNLVYKAGTPNFHVYEVKDGWARIYSKDSNLWVWHERLIITKVM	293	Amidase_3	-	SH3_3	ATGAAAACACAAAAACAAGTTGTGGACTACATTAAGTCCTTAGAAGGTAAAGGTTGGGATTGGGACAACTATGCAGGATGGCAATGCTTTGATACTGCTAACTACCATGCTTACTTTGCAATGGGAATGTCATTAGCCGGTGAAGGTGCTAAGGATATACCTTATAAAAATGACTTCACAGGTAAGGCAGATATATATAACAATACACCTGAATTTTTAGCACAACCGGGTGATATTGTAGTATGGACTAGTCCTACTTTTGGTGGTGGATATGGTCACGTTGCCTCAGTTATCAGTGCTACACTTAATACAATAACTGTAATCGAGCAGAATTGGTTGGGTGGAGGAATAAGTAAGACTGAAGTTGCTACTAGACGTTCTCACTCATACGACCCATCA…	MKTQKQVVDYIKSLEGKGWDWDNYAGWQCFDTANYHAYFAMGMSLAGEGAKDIPYKNDFTGKADIYNNTPEFLAQPGDIVVWTSPTFGGGYGHVASVISATLNTITVIEQNWLGGGISKTEVATRRSHSYDPSMVFIRPKYAKSSTVTESKPTTVKPVTKPKAPATSNSSSGAKAIVKGKVPPKTLSNSKGAYFRAKADKYGVNICKLQNGKYYPTNEVYQAGYDQFYIFEIKNGWARVYSNSNNGWVWFERLRVVEIFKNKTVAKAKATVAKAKKKVTPKKKTPAPKLKLAIGKKVPKGTIKVQKKPILQAKADSAGVTITTRNGTLKNEKYKPGQIFYVYEVTKDGYCRVYSPDNNGYVWHERLIITKVY	372	CHAP		-
C (C5)	vB_SscM-2	sp.	Two genes adjacent	ATGACTAAAATTATGTTAGTAGCAGGTCACGGATATAACGACCCTGGAGCAGTCGGAAATGGTACAAATGAGAGAGATTTCATTAGAAACAATATTGTCGATAATGTAGCTAAGTATCTTAAGCAAGCAGGGCATACTGTTGCTATTTACGGTAAGTCACAAGACATGTACCAAGATACAGCTTATGGTCAAAAATTAGGTAATACTAAAGACTACGGATTATATTGGGTTAAATCTCAAGGATATAAAGTTGTAGTTGAGTTCCATTTAGATAGTGCTAGTCCAAGTGCAAGTGGAGGACATGTTATTATACCTAGTGCTTATCCAGCAGATAGTATTGATAATGGTATTCAAAAAGCACTTAAAGATACAGTAGGAGTTATTAGAGGTGTAACTAAA…	-	MTKIMLVAGHGYNDPGAVGNGTNERDFIRNNIVDNVAKYLKQAGHTVAIYGKSQDMYQDTAYGQKLGNTKDYGLYWVKSQGYKVVVEFHLDSASPSASGGHVIIPSAYPADSIDNGIQKALKDTVGVIRGVTKRNDLLNCNVAGQININYRLVELGFITNSGDMNYIKKNLQSFTKKIAEGIHGKSIGGSTKAPAKKTTKPKTKKTTSKLKVGQKAPKTLAHKSSKQFIAKADSAGITVCKKVGSKYQKTNLVYKAGTPNFHVYEVKDGWARIYSKDSNLWVWHERLIITKVM	293	Amidase_3	-	SH3_3	ATGAAAACACAAAAACAAGTTGTGGACTACATTAAGTCCTTAGAAGGTAAAGGTTGGGATTGGGACAACTATGCAGGATGGCAATGCTTTGATACTGCTAACTACCATGCTTACTTTGCAATGGGAATGTCATTAGCCGGTGAAGGTGCTAAGGATATACCTTATAAAAATGACTTCACAGGTAAGGCAGATATATATAACAATACACCTGAATTTTTAGCACAACCGGGTGATATTGTAGTATGGACTAGTCCTACTTTTGGTGGTGGATATGGTCACGTTGCCTCAGTTATCAGTGCTACACTTAATACAATAACTGTAATCGAGCAGAATTGGTTGGGTGGAGGAATAAGTAAGACTGAAGTTGCTACTAGACGTTCTCACTCATACGACCCATCA…	MKTQKQVVDYIKSLEGKGWDWDNYAGWQCFDTANYHAYFAMGMSLAGEGAKDIPYKNDFTGKADIYNNTPEFLAQPGDIVVWTSPTFGGGYGHVASVISATLNTITVIEQNWLGGGISKTEVATRRSHSYDPSMVFIRPKYAKSSTVTESKPTTVKPVTKPKAPATSNSSSGAKAIVKGKVPPKTLSNSKGAYFRAKADKYGVNICKLQNGKYYPTNEVYQAGYDQFYIFEIKNGWARVYSNSNNGWVWFERLRVVEIFKNKTVAKAKATVAKAKKKVTPKKKTPAPKLKLAIGKKVPKGTIKVQKKPILQAKADSAGVTITTRNGTLKNEKYKPGQIFYVYEVTKDGYCRVYSPDNNGYVWHERLIITKVY	372	CHAP		-
C (C6)	phiSA_BS2	aureus	Two genes adjacent	ATGTGGTTTATTCGTTTTGACTTTAAACCAGAAACAGCTAAGAGCACAACTAAGAAAAAAGCTACTAAGAAGAAAACAACAGCTAAAAAAGCAACAGTTAAAAAAGAAACAGCTAAGAAAGTTAAAAAACGTAAAATTATGTTGGTAGCAGGTCATGGATATAATGATCCAGGAGCTGTAGCTAATGGGGAAAACGAAAGAGACTTCATTAGAAAAAATATTACTAAACGTGTTAAATCGTATTTAGAAAAAGCAGGACATGAAGTTGCTTTATATGGTGGTTCTAAGCAAGACCAAAATATGTTCCAAGATACTGCATATGGACAAAATATTGGGAATAGAAAAGACTACGGATTATATTGGGTTAAAAACCAAGGTTATGAAGTCGTAGTAGAATTC…	-	MWFIRFDFKPETAKSTTKKKATKKKTTAKKATVKKETAKKVKKRKIMLVAGHGYNDPGAVANGENERDFIRKNITKRVKSYLEKAGHEVALYGGSKQDQNMFQDTAYGQNIGNRKDYGLYWVKNQGYEVVVEFHLDAASPSASGGHTIIASGVKADSIDTGIQNAIKKHVGTIRGITGRANLLNCNVSKEVNINYRLVELGFITNKSDMNSIKKNLDAYCKDIAEAISGGAIKGGVSKSSATKSTAKPKQAKTSSSTSGWNYNKTVGSYWKPENLTFTCTTPKGIVTRYNSPTLRSQIAGLLRKGQSVVYDEIAIKDGYVWIHWIAYGGSHIWMPVRPCVGTPPNQIVKDAWGTFK	356	Amidase_2	-	SH3_5	ATGGCAGTTAAGAAAACAAAGAGTGAAGCTATTAAATATCTTAATTCCTTAGCAGGTAGAGGATGGGATTGGGATGGCTATTATGGTTGGCAATGTTTTGACTTAGCAAACTTCTATTATAACTACGTAGTAGGTAGTGGAAGCTTAGCAGGACAAGGTGCAAAAGACATTCCTTTCCAAAATAATTTCAAAGGCATAGCTACAGTACACAAAAATACTCCTTCATTTAAAGCACAAGCAGGAGATATTGTGGTATTTTCTGGAAAATACGGTCAAGGTTATGGACACGTAGCTATTGTAACAAATGGAAATTATGATGGAAACTATATGAAATTCCAATCACTAGACCAGAATCAAATAAGGTTCCCTTTATATAGTAATATATAA	MAVKKTKSEAIKYLNSLAGRGWDWDGYYGWQCFDLANFYYNYVVGSGSLAGQGAKDIPFQNNFKGIATVHKNTPSFKAQAGDIVVFSGKYGQGYGHVAIVTNGNYDGNYMKFQSLDQNQIRFPLYSNI	128	CHAP	-	-
C (C6)	phiSA_BS1	aureus	Single gene	ATGGCAGTTAAGAAAACAAAGAGTGAAGCTATTAAATATCTTAATTCCTTAGCAGGTAGAGGATGGGATTGGGATGGCTATTATGGTTGGCAATGTTTTGACTTAGCAAACTTCTATTATAACTACGTAGTAGGTAGTGGAAGCTTAGCAGGACAAGGTGCAAAAGACATTCCTTTCCAAAATAATTTCAAAGGCATAGCTACAGTACACAAAAATACTCCTTCATTTAAAGCACAAGCAGGAGATATTGTGGTATTTTCTGGAAAATACGGTCAAGGTTATGGACACGTAGCTATTGTAACAAATGGAAATTATGATGGAAACTATATGAAATTCCAATCACTAGACCAGAATCAAATAAGGTTCCCTTTATATAGTAATATATAA	-	MAVKKTKSEAIKYLNSLAGRGWDWDGYYGWQCFDLANFYYNYVVGSGSLAGQGAKDIPFQNNFKGIATVHKNTPSFKAQAGDIVVFSGKYGQGYGHVAIVTNGNYDGNYMKFQSLDQNQIRFPLYSN	127	CHAP		-	-	-	-	-	-	-
D (D1)	6ec	epidermidis	Two genes spliced	TTGGATTACATTGTTGTAATTGAGAATAACTGGTTAGGTGGTGGATGGACTAGTGGACCGGCACAAGGTGGTACTGGTTGGGAAAAAGCAACTAGACGCCGTCACAATTACGAGTTTTCTATGTGGTTCATCAGACCAAAATACAAAGACGAGAAAAAAATTACTAATTATTCTGCTAAAACTAAAACGAAAAAACCAGCTGCTAAAAAGAAAAAAGCTAAAGAAATAAAACACATTAAAGATACAGTTAACGGTTATAAATTACCAAAACGTAACGGTAAATTAAAAGGTGTCGTGTAA	ATGGGTGCAGATGACAAAACATTCTTAGCAAATGAACAACTAGTATTCCAAGATGCTGCTAGACTTTTAAAAGAAGAAGGACTACCAGCAAACAGAAATACTGTTCGTCTACATTGTGAATTTGTTCGTACTTCATGTCCACATAGAAGTGCTAAACTACACACAGGATTTGACCCTGTTACTCAAGGTTTATTACCTAAAGACAAACAGTTACAATTAAAAGATTATTTCATTAAACAAATCAGACAATATATGGATGGTAAAATACCTACTGCAACAGTTGTTAAAAGTACAAGTGCTTCTAGTAACACTGTTAAACCAGTAGCATCTGGTTGGAAACGTAATAATTACGGCACTTATTATAAATCAGAAAATGCAACTTATAGCAATGGTAACACA…	MDYIVVIENNWLGGGWTSGPAQGGTGWEKATRRRHNYEFSMWFIRPKYKDEKKITNYSAKTKTKKPAAKKKKAKEIKHIKDTVNGYKLPKRNGKLKGVVMGADDKTFLANEQLVFQDAARLLKEEGLPANRNTVRLHCEFVRTSCPHRSAKLHTGFDPVTQGLLPKDKQLQLKDYFIKQIRQYMDGKIPTATVVKSTSASSNTVKPVASGWKRNNYGTYYKSENATYSNGNTPIITRTVGPFRSCPQAGLLPAGATIVYDTVCLQDYHVWVSYVTNKGYRVWLPIRTWNGVAPGNAGYAVGPLWGYIS	308	CHAP??	Amidase_2	SH3_5	-	-	-	-	-	-
D (D1)	vB_SepS_SEP9	epidermidis	Single gene	ATGCCTAATGTTAATGATTTTAGTGGAAAAGCTACTGTTTATCAAAATACAACAAGTTTCTTAGCAAAACCAGGAGACATTGTTGTATGGGGTAGAAACTTTGGTCAAGGATATGGTCATGTAGCAGTTGTTGTTGAAGCAACATTAGATTATATTGTTGTAATTGAGAATAACTGGTTAGGTGGTGGATGGACTAGTGGACCGGCACAAGGTGGTACTGGTTGGGAAAAAGCAACTAGACGACGTCACAATTACGAGTTTCCTATGTGGTTCATTAGACCTATTTATAAAGATGATAAGAAAGTCAAATCCTACTCTACCAAAACTACAACTAAAAAACCAGCAGCTAAAAAGAAAAAAGCTAAAAAATTAAAATATATTAAAGATAATGTAAGAGGA…	-	MPNVNDFSGKATVYQNTTSFLAKPGDIVVWGRNFGQGYGHVAVVVEATLDYIVVIENNWLGGGWTSGPAQGGTGWEKATRRRHNYEFPMWFIRPIYKDDKKVKSYSTKTTTKKPAAKKKKAKKLKYIKDNVRGYKLPKRKKKTPDFIVLHNDAGSKGATATAYRNGLVNAPLSRLEAGIAASYIDRDTVWQALDENQVNWHCANSYANEHGYGIEICQSMGADNKTFLQNEQAAFQEAARLLKKWGLPANRNTVRLHCEFYSTSCPHRSAKLHTGFDPVTQGLLPKDKQLQLKDYFIKQIRQYMDGKIPTATVVKSTSASSNTVKPVASGWKRNNYGTYYKSENATYSNGNTPIITRTVGPLRSCPQAGLLPAGATIVYDTVCLQDYHVWVSYVTNKGY…	428	CHAP	Amidase_2	SH3_5	-	-	-	-	-	-
D (D2)	vB_StaM_SA2	aureus	Single gene	ATGACAGCAAATTTAACGAAGAAAGAATTTGTTAAATGGATAAAACAGTCAATAGGGAAGCAATATAATTTTGATGGTTGGTTCGGATTTCAATGTTTTGATAGCGCCAATGAAGGATGGTCTCAGCTGTTTCCAGGAGAAAGACTTAAAGGATTTTCAGCAGTAAATATTCCTAATGCAAACGACTTTAAAGGTAAAGCTAAGGTATATAATAACACTGAATCATTCAAAGCTGAACCAGGAGATATGGTAGTGTTTAACAACTCTTATGGAGCTGGGCACGGACATGTCGCTTGGGTATTAGAAGCTACTCTTGATTATATTATTGTAGCAGAGCAAAACTGGTTGGGTCAAGGATGGACAGACGGTATCGACCAACCAGGATGGGGTCCTGAAACA…	-	MTANLTKKEFVKWIKQSIGKQYNFDGWFGFQCFDSANEGWSQLFPGERLKGFSAVNIPNANDFKGKAKVYNNTESFKAEPGDMVVFNNSYGAGHGHVAWVLEATLDYIIVAEQNWLGQGWTDGIDQPGWGPETVTKRKHAYDFPMWFIRPEFKSENPSKVKPETAKKPAKKPAKKPQKLTVSKNTINYNMANRGYKPKGIVVHNDAGGSSAQQYENSLANAGYNRFVNGIAHAYTSKGYVWEAIPDGKVAWHTGDGTGKGTGNHEYYGEEVCQSMSASDAEFLKNEQAVFQHAAQKLKEWGLQANRNTVRLHMEFVPTACPHRSMALHTGWDPVKKGRPSEATMVKLKDYFIKQIRAYMDGKVPTATVSKDSPASSNTAKPVAGKWRRNEYGTYYMSES…	480	CHAP	Amidase_2	SH3_5	-	-	-	-	-	-
Singleton	SPbeta-like	epidermidis	Single gene	TTGAAAACTCAAAAACAAGTTGCTGAAAGATTACGTGCTTACGTTAACGGTACTGTTGATAGTCCATATCGAGTTAGAGATTGGACTCATTATGATGATGATTTTGGAACAATGGAACCGGGCTGTATTGATGTTGATCGTAGCTTCCATGCTCAATGTATGGATCTCGTAATCGACTATTGTTTATGGATATCTGATAATCAATTTAGAATTCGTGGTAATGCAAAACAAGCTATCGACAACCCTCTTCCAAAAGGCTGGAAAATTATTCGTAATGAAAGAGCCACAGTGCCGAAACAGGGCTGGATAGGTGTTAATACAAGCACATATTATGGTCATATTTGGCTCGTTGATAAAGGTGCTACTCAAATGACTATGCCTGTTATTGAGCAAAACTGG…	-	MKTQKQVAERLRAYVNGTVDSPYRVRDWTHYDDDFGTMEPGCIDVDRSFHAQCMDLVIDYCLWISDNQFRIRGNAKQAIDNPLPKGWKIIRNERATVPKQGWIGVNTSTYYGHIWLVDKGATQMTMPVIEQNWNSLANLKPKRRLDYYYGCTHFIVPPISSNNAIVRAAKNVLPSPKPMKVLLVAGHGKGAYSNDPGVVNTELDICERDFVRQKIVPNVAKYLKQAEVNVQLYGGSTMNQDMYQDTRYGVNLGDTKRYGMYWAARQGFDQIVEFHLDAASPQASGGHVIIDNNVYQDKIDERLHKVIDKYVGTIRGIDKRDNLLNANVSADLNQNYRLVELGFITNKTDVRNIERHLEAFTKEMAEAIVGNVIGNNLGSQDIKPSTKKGTKSKPSKKKP…	500	CHAP	Amidase_3	SH3_5	-	-	-	-	-	-
